# Supplementary material for: Transcriptome profiling of anti-müllerian hormone treated preantral/small antral mouse ovary follicles
Source: Oncotarget. 2018 Jul 13;9(54):30253–67. doi: 10.18632/oncotarget.25572 (PMC6084392; doi:10.18632/oncotarget.25572)
Supplement: Supplementary file 2 [file oncotarget-09-30253-s002.xls]

## Sheet: GSE56737-norm
Group	Group	Follicles_24h_0AMH_rep1	Follicles_24h_0AMH_rep2	Follicles_24h_0AMH_rep3	Follicles_24h_50AMH_rep1	Follicles_24h_50AMH_rep2	Follicles_24h_50AMH_rep3	Follicles_24h_200AMH_rep1	Follicles_24h_200AMH_rep2	Follicles_24h_200AMH_rep3	Follicles_12h_0AMH_rep1	Follicles_12h_0AMH_rep2	Follicles_12h_0AMH_rep3	Follicles_12h_50AMH_rep1	Follicles_12h_50AMH_rep2	Follicles_12h_50AMH_rep3	Follicles_12h_200AMH_rep1	Follicles_12h_200AMH_rep2	Follicles_12h_200AMH_rep3
Gene	ID_REF	GSM1367553	GSM1367559	GSM1367565	GSM1367554	GSM1367560	GSM1367566	GSM1367555	GSM1367561	GSM1367567	GSM1367556	GSM1367562	GSM1367568	GSM1367557	GSM1367563	GSM1367569	GSM1367558	GSM1367564	GSM1367570
Copg1	1415670_at	19.9401	19.7338	19.7554	20.5303	19.7402	20.1353	20.2867	18.9849	20.3425	20.3807	20.6005	21.4939	21.5302	20.772	18.1867	20.7402	19.8747	22.787
Atp6v0d1	1415671_at	19.3816	18.4895	18.6585	19.3546	19.1013	19.3353	19.8888	17.7125	19.2981	18.9514	18.3944	18.8021	19.9784	18.9297	16.508	18.6614	18.0097	19.1791
Golga7	1415672_at	19.757	19.2136	18.756	20.86	19.2011	19.5028	20.4284	18.2322	19.3759	19.2389	18.984	19.8412	19.8937	19.4461	11.585	20.36	18.9077	19.7501
Psph	1415673_at	15.9521	15.9977	16.2069	16.0903	15.7382	16.1075	16.3671	14.5265	16.3615	16.4319	16.2124	17.7187	17.2061	17.1622	13.5214	16.8457	16.1234	18.567
Trappc4	1415674_a_at	18.0709	18.0972	17.6702	19.0552	18.1734	18.5106	18.7168	17.1847	18.2941	18.0394	17.8723	19.3924	19.4747	18.8133	21.1324	18.0676	17.4329	20.3176
Dpm2	1415675_at	17.4354	17.1789	17.2451	17.7551	17.3751	17.8029	17.8266	16.6581	17.6077	17.7196	18.0663	18.8358	19.0221	18.4903	11.2041	17.9796	17.507	17.954
Psmb5	1415676_a_at	19.921	19.9466	19.5394	21.0234	19.6318	19.9993	20.1524	18.6957	20.3857	19.7147	19.632	21.5053	20.9076	20.7231	21.5916	20.3603	19.2032	23.4783
Dhrs1	1415677_at	18.0789	17.8397	18.2106	18.451	17.7022	18.8015	18.3047	16.6593	18.4006	18.5375	18.794	20.3781	19.4831	18.3684	10.6569	18.153	18.2293	19.9315
Ppm1a	1415678_at	19.0817	18.3641	19.1385	19.1323	18.833	19.806	19.571	17.8827	19.7027	18.6922	19.0189	19.9659	19.4633	19.2385	10.0273	18.8512	18.9997	20.7431
Psenen	1415679_at	20.8078	20.5178	19.8354	21.5676	19.8174	20.2472	20.808	19.229	20.3357	20.1534	20.1977	21.2199	21.7142	21.1493	22.4274	21.0199	19.6568	21.6242
Anapc1	1415680_at	16.584	16.6539	17.0326	16.885	16.5626	17.0435	16.645	15.638	16.975	16.6922	18.0347	17.9092	17.5007	17.8695	14.4722	17.2258	17.501	18.3898
Mrpl43	1415681_at	18.1196	18.0639	18.5244	19.4061	18.4419	18.8274	19.0163	17.5691	18.9446	18.9581	19.0289	20.2532	19.3442	19.7211	4.44574	19.4608	18.9646	20.652
Nmt1	1415683_at	18.8273	18.3672	18.8422	19.4351	18.9078	19.2682	19.3046	17.618	19.0739	19.3385	20.5067	20.601	20.4785	20.2869	19.1792	19.7649	19.653	21.0144
Mtif2	1415685_at	15.5743	14.7011	15.3594	15.1183	15.0797	15.7654	15.8543	14.216	15.3162	14.8388	14.7252	14.6453	15.2824	14.7455	15.978	13.3424	14.7906	16.017
Zkscan3	1415689_s_at	16.7278	16.117	16.218	16.9637	16.4771	16.8507	17.0275	15.9713	16.9192	16.4252	16.6819	16.3522	17.5341	15.9513	15.1089	16.8553	15.7977	15.8615
Mrpl27	1415690_at	16.0006	15.6591	15.5394	16.3817	16.2937	16.1343	16.3062	15.3224	15.7879	15.1429	14.2176	16.0475	16.5559	15.1783	12.4069	15.2904	13.63	16.2563
Dlg1	1415691_at	18.6251	18.3189	17.8725	18.7731	17.4343	18.6586	18.5434	16.6382	18.2266	18.151	17.9238	18.8206	18.9888	18.5964	13.4046	18.0261	17.6165	19.6594
Psma1	1415695_at	19.2106	18.7889	18.4931	19.7403	18.6582	19.0583	19.2392	17.9524	18.9736	19.4748	19.5173	20.5265	20.6346	20.4502	11.5377	20.068	19.2091	21.2604
G3bp2	1415697_at	19.032	19.1777	18.901	20.0163	18.4967	19.3209	19.3643	18.24	19.9763	19.1987	20.358	20.2645	20.3865	20.4451	14.6212	19.9447	19.8694	21.0767
Golm1	1415698_at	16.8627	16.8555	16.9721	16.5403	17.0991	17.2811	16.7094	16.1005	17.1952	16.8477	17.2994	17.7141	17.5226	17.8137	4.88451	16.1576	17.5043	16.9988
Gps1	1415699_a_at	18.6604	18.2437	18.9294	18.952	18.4925	19.3499	18.9143	17.6037	19.3245	18.5353	18.9844	20.3535	19.369	19.4805	16.1929	18.8524	19.0904	21.1046
Ssr3	1415700_a_at	21.7654	21.6186	21.311	22.9894	21.1226	21.8749	22.1112	20.5016	22.2915	21.5283	22.0644	23.1507	22.928	22.516	17.1949	21.9962	21.667	25.1898
Ctbp1	1415702_a_at	18.8179	18.1306	18.9224	19.3528	18.7516	19.6298	19.1456	18.1222	19.5356	18.5133	18.7789	20.3375	19.3517	19.1244	21.801	18.7944	19.1087	20.937
Huwe1	1415703_at	18.4685	18.3573	18.8622	19.1972	18.8242	18.7432	19.3118	17.8183	18.9157	18.788	19.6445	20.122	19.8196	19.339	24.4368	18.8448	19.1591	22.1538
Cdv3	1415704_a_at	21.3348	21.5919	20.7305	21.5676	20.5462	21.4129	21.492	19.9951	22.1779	21.0466	21.308	22.3571	22.1972	21.8115	14.7854	21.6369	20.9914	24.674
Copa	1415706_at	21.1444	20.8974	21.1659	22.5476	20.6273	21.4031	21.4929	20.0523	21.6582	21.1926	22.2497	22.5593	22.3979	22.1216	14.5297	21.9744	21.8384	24.0978
Anapc2	1415707_at	18.608	17.9906	18.4851	18.7494	18.5037	19.1005	18.6904	17.1371	18.7979	18.4991	18.3514	18.8506	19.3917	18.4236	10.8839	18.6242	18.0642	18.8793
Tug1	1415708_at	18.0154	17.13	18.0188	18.154	17.8423	18.3428	18.885	17.2347	18.0837	17.3478	17.3008	18.292	18.2233	17.2848	13.0182	16.7835	17.2823	19.4648
Gbf1	1415709_s_at	16.932	16.9123	16.7119	18.1256	17.005	17.2326	17.2375	16.6074	17.4379	17.374	17.3484	17.9537	18.4536	17.4245	14.2924	18.1811	16.092	18.5736
Cox18	1415710_at	14.1842	13.4179	14.4962	13.6631	13.7768	14.7838	14.1044	13.26	14.3253	13.3799	15.1343	15.5277	14.0613	15.0907	12.1689	13.8172	14.5886	15.8717
Arfgef1	1415711_at	18.2904	18.0569	17.7288	18.7498	17.962	18.2043	19.0338	17.1527	18.3765	18.1575	17.8741	19.1193	18.2011	17.9948	14.9868	18.7504	17.1825	21.4849
Zranb1	1415712_at	19.3167	18.8131	18.8176	20.1283	18.956	19.4093	19.4907	18.4693	19.2916	18.7935	19.9513	19.8113	19.9127	19.6246	24.4802	19.4919	19.1081	22.3675
Ddx24	1415713_a_at	16.3993	15.3684	16.923	15.8836	16.837	17.0707	16.8736	15.4502	17.1258	16.2667	16.5423	17.6938	16.1671	16.6188	17.0196	16.8213	16.2829	19.5068
Tmem129	1415715_at	14.7921	14.2496	14.618	14.0573	15.1824	15.0836	15.2825	13.8542	14.7737	15.0048	15.5004	15.6332	15.3924	15.4495	4.22164	16.0272	14.5264	15.7565
Sap30l	1415718_at	16.797	16.8425	16.6623	16.9654	17.0463	17.2402	17.1307	16.1752	17.2111	17.5178	17.3026	17.7631	18.1589	17.5662	20.8504	17.7667	17.0427	19.85
Mad2l1bp	1415720_s_at	12.0514	11.864	12.2408	12.7352	13.3966	12.9028	12.7946	11.8313	12.7055	13.3462	14.1089	13.6527	15.212	12.9333	8.73227	13.3925	12.3189	13.9712
Naa60	1415721_a_at	15.8785	15.958	16.5771	16.5739	16.5247	17.3411	16.7007	15.85	17.2894	16.0822	17.2296	17.1095	16.867	15.8957	19.083	15.7614	16.3549	16.0776
Vta1	1415722_a_at	18.2133	18.1166	18.2631	18.5532	18.3366	18.7026	18.5861	17.8046	18.8888	18.0771	18.2963	18.5462	19.0068	18.8938	9.7478	18.1289	18.0526	18.499
Rrn3	1415725_at	17.4622	17.2527	16.0989	17.1952	17.6054	16.8285	17.8927	16.545	17.5798	17.3419	15.7169	18.1093	18.4154	17.0073	12.1094	17.8719	16.068	18.2102
Ankrd17	1415726_at	19.4815	18.5689	18.8202	19.6977	18.6455	19.2029	19.727	17.9356	19.3151	18.7289	19.8221	19.1236	19.3205	19.6484	23.9281	18.7148	19.4413	20.6905
Apoa1bp	1415727_at	19.5067	19.3049	19.233	20.3481	19.5188	20.0447	19.7887	18.6062	19.831	18.1095	17.7994	18.7486	18.7404	18.4716	20.7408	17.5644	17.6857	19.953
Pdpk1	1415729_at	16.5404	16.3927	17.2447	17.158	16.7911	17.0063	17.788	15.9935	17.7053	17.0898	17.1189	17.7466	18.0221	16.966	21.8301	16.7995	16.6914	19.0864
Cpsf7	1415730_at	17.4196	16.8795	17.0109	17.2013	17.276	17.2823	17.9181	16.551	17.6519	17.8796	17.8002	18.6461	19.0794	17.6663	12.4266	18.3789	17.6535	18.8403
Ddb1	1415735_at	19.6143	19.6393	19.1164	20.4713	19.2827	19.7435	19.9078	18.5622	19.8175	19.8525	19.2027	20.9256	20.7123	20.1884	20.341	20.2983	19.1072	21.4846
Txndc12	1415738_at	17.6619	16.9404	17.1875	17.5309	16.446	17.9559	17.5154	16.3326	17.4201	16.9969	17.3715	17.8695	18.0278	17.8819	2.15172	16.8011	17.2015	18.1774
Rbm42	1415739_at	18.1335	18.0597	18.1868	18.902	18.6226	18.8477	18.4659	17.6895	19.0104	18.4031	18.2642	19.9682	19.6047	18.7048	22.7191	18.5064	18.3191	20.7817
Psmc5	1415740_at	18.8663	18.5104	17.9471	19.4933	18.7946	18.1164	19.2258	17.5921	18.449	19.5006	17.6745	20.1908	20.7755	19.161	21.5451	20.1117	17.7754	19.9876
Tmem165	1415741_at	17.6939	17.6588	17.8209	18.1348	17.8104	18.4264	17.8483	17.3404	18.0203	17.5914	19.1111	18.9571	18.6207	18.7642	12.7999	18.4604	18.2669	19.1619
Aup1	1415742_at	18.6823	18.4338	18.8028	19.4826	18.3075	19.4924	19.3769	17.7661	18.9197	18.6393	18.4839	20.4038	19.7991	19.058	23.8174	18.8713	18.5724	20.5103
Hdac5	1415743_at	13.0289	14.199	14.3222	14.466	14.4677	14.7755	14.1822	14.4399	14.8223	13.6011	13.1741	14.638	13.5977	13.24	20.4973	13.2732	12.7045	13.4274
Pfdn6	1415744_at	17.4352	17.364	17.0006	17.9207	17.758	17.7648	17.7039	16.7227	17.9033	17.6529	17.3236	19.1241	18.8445	17.8899	20.9338	18.1446	17.4195	19.6199
Dscr3	1415745_a_at	16.4111	15.712	15.9769	16.9451	15.89	16.844	16.7606	15.0594	16.6663	15.9347	14.9765	16.4828	16.4004	16.52	12.3727	15.8209	15.2836	16.4667
Cic	1415746_at	16.9205	16.565	16.8669	16.8073	17.1966	17.1898	17.6068	16.5131	17.112	17.5271	17.5095	17.9673	18.1989	16.3431	18.3742	17.3743	16.4684	17.6904
Riok3	1415747_s_at	17.2399	16.7065	17.22	17.4528	17.397	17.5929	17.7879	16.457	17.6534	16.6919	17.1371	17.5033	17.3207	17.2039	10.9264	16.5431	16.9477	18.8217
Dctn5	1415748_a_at	17.9865	18.1038	18.1128	19.1681	18.4096	18.3591	18.8544	17.7095	18.6645	18.4365	18.4939	19.3226	19.3572	18.4309	12.3768	18.5982	17.6488	19.8011
Rragc	1415749_a_at	17.6611	17.9218	17.984	18.1022	18.4192	18.692	18.7061	17.3408	18.7264	18.0508	18.3739	18.5848	18.7018	18.7284	19.3329	18.12	18.3632	19.009
Tbl3	1415750_at	15.3435	15.4433	15.8866	16.0348	16.102	15.7393	15.5099	14.8698	16.3143	16.2983	15.9448	17.5657	16.3064	16.0884	18.5642	16.5305	15.3765	14.592
Hp1bp3	1415751_at	20.7852	19.6672	19.4204	21.276	19.8182	20.3036	20.7291	18.8229	20.4109	19.9287	19.755	20.3255	21.1916	20.0161	13.7197	20.3258	19.2627	20.3751
BC031181	1415752_at	19.6027	18.9952	18.6042	19.8707	19.3543	19.2678	19.9522	18.1245	19.2837	18.8614	18.6408	19.7228	20.0287	19.4694	11.4802	19.2803	18.1239	19.6204
Abhd17a	1415753_at	16.0673	15.9478	16.1589	16.5563	16.3114	16.8247	16.063	15.3191	16.6807	15.8765	15.4186	17.2601	16.7445	16.4598	20.7932	15.8255	15.2982	16.4095
Polr2f	1415754_at	16.7311	17.161	15.7803	17.6102	16.4283	16.5602	16.9692	16.0147	16.1958	16.4739	14.9179	18.8095	18.2904	17.3198	18.1371	17.5291	15.0595	21.3496
Lamtor5	1415759_a_at	16.5774	16.5456	16.0332	17.1165	16.0077	16.7801	16.82	15.8532	16.6964	15.4795	16.6966	17.3283	17.1989	17.4764	18.5891	16.6353	16.0209	20.6157
Atox1	1415760_s_at	19.7898	20.3841	19.688	20.7706	19.5098	20.1659	20.2942	18.8184	20.3918	18.9057	19.0173	20.6447	20.0672	20.0986	21.4953	19.6076	18.9326	23.008
Tmem234	1415763_a_at	19.4544	19.54	19.5922	20.5431	19.4579	20.098	19.9215	18.7576	20.1319	19.5842	19.8506	21.0388	20.5266	20.0493	14.5004	19.5038	19.6679	21.0998
Hnrnpul2	1415765_at	17.5801	17.2652	16.8358	18.3779	16.872	17.2436	17.7849	16.634	17.4588	17.7661	17.7533	18.7853	17.2632	17.4947	18.5445	18.5899	17.4671	20.5094
Ube2r2	1415768_a_at	20.5798	19.4875	20.0294	20.1455	19.853	20.7798	20.5028	18.8882	20.2787	19.4986	20.8727	21.0563	20.7773	20.8409	22.1606	19.9339	20.3386	22.5654
Itch	1415769_at	16.695	16.0704	16.4699	16.8076	16.717	16.8795	17.4348	15.639	16.7894	16.9226	16.2404	17.0197	17.4893	16.5346	17.243	16.4717	16.336	17.6833
Ncl	1415773_at	19.9781	20.4048	20.1475	21.5721	20.0788	20.5869	20.9107	19.6512	20.6948	20.8717	21.0089	22.4345	21.8799	21.3796	23.9118	21.2526	20.5452	24.6552
Aldh3a2	1415776_at	15.7913	15.2977	16.1546	15.6253	16.4375	16.663	16.9873	16.0378	16.4956	15.2187	13.169	16.0169	15.9812	14.6643	9.06492	15.105	14.0999	14.2589
Pnliprp1	1415777_at	4.22942	1.5161	2.81785	5.7103	2.2344	6.92126	4.35139	4.02726	2.50011	3.41668	-0.00900394	6.17876	4.46898	1.92917	7.80541	4.85085	-0.939006	7.03224
Morf4l2	1415778_at	21.3012	21.4233	21.2174	22.4184	21.2045	22.048	22.0882	20.4852	22.1891	21.7078	22.2115	22.9254	23.0822	22.5928	27.7369	22.1043	21.709	25.0727
Actg1	1415779_s_at	22.3383	22.4538	22.0953	23.9942	21.8165	22.57	22.5581	21.4295	22.3559	22.2966	22.6238	23.6844	23.617	23.3958	29.4923	22.4677	22.7203	25.7192
Vps35	1415783_at	19.0991	18.8696	18.8573	19.7201	19.0564	19.6941	19.9138	17.8308	19.4427	19.2984	19.8397	19.9931	20.0093	19.8914	18.3257	19.7011	19.3841	22.2307
Cct8	1415785_a_at	19.0667	18.453	18.9039	19.7694	19.0641	19.2493	19.7551	17.7594	19.2189	19.5509	19.3781	20.6683	20.6867	19.8275	21.296	19.9554	19.2637	21.4337
Pgc	1415786_at	5.89793	5.52571	4.24901	6.71818	5.38908	4.78503	5.33913	4.61985	-0.869556	5.09261	5.71539	3.84391	4.53618	6.42684	12.588	5.54638	5.64385	1.96848
Ganab	1415787_at	18.2662	18.0604	18.1974	18.7895	18.4217	18.6818	18.9895	17.7703	18.6513	18.4453	18.2001	19.0935	19.6197	18.2626	3.42401	18.5619	17.5453	18.4489
Ublcp1	1415788_at	16.518	15.895	17.0514	16.2909	16.6237	17.1945	17.3361	15.4109	17.3552	16.1644	16.8044	16.9556	16.4769	16.4686	9.8791	15.7523	16.5037	16.2432
Rnf34	1415791_at	15.1686	15.2446	15.6534	15.2125	15.6276	15.6981	15.9115	15.0552	15.8093	15.4048	15.0514	15.471	16.0742	15.6738	1.21457	15.4348	14.9094	11.7842
Rbck1	1415792_at	16.5869	15.8545	17.2174	16.5065	17.0973	17.2009	17.0758	16.0114	17.1823	16.1932	14.6381	16.435	16.3869	15.729	17.8168	15.694	14.8399	14.7433
Pnpo	1415793_at	17.4985	16.9866	16.7011	18.5298	17.7642	18.4263	18.2718	16.7514	17.0963	15.9233	16.2853	14.687	16.0106	15.9504	14.0432	14.6765	15.5227	16.0129
Ddr1	1415797_at	17.1661	17.998	16.4709	17.5506	16.9833	17.0422	16.9272	16.5095	17.0045	18.0174	17.9356	16.6142	18.8908	17.8925	18.9173	18.0199	17.3869	20.9505
Slc16a1	1415802_at	17.2593	16.8143	17.457	17.0289	16.9461	17.6968	18.5158	16.3847	17.1352	17.3196	16.5972	17.6685	18.5723	17.2125	9.42527	18.138	16.4513	20.2863
Cx3cl1	1415804_at	12.2369	13.0236	11.2319	13.5981	11.6561	13.4901	12.9407	11.8448	11.6971	12.819	13.4392	14.2001	12.6813	12.9944	12.1084	13.7424	13.3927	15.5058
Clps	1415805_at	6.77113	2.38745	5.55276	6.49238	4.17206	5.72578	6.35602	5.7794	4.95243	1.38196	3.53774	-1.05676	4.29398	2.25962	10.8629	6.03045	3.14702	1.04287
Plat	1415806_at	16.9893	18.1422	17.7919	17.4904	17.1423	17.1708	16.0125	17.3139	17.2248	18.5466	20.4681	20.4072	19.1275	19.7941	11.1228	19.5201	19.9344	20.3952
Tpbpa	1415808_at	2.60901	4.23898	3.72656	2.92354	2.37139	2.80245	3.88508	-0.0446293	2.19298	3.78909	3.00833	-0.147862	2.32306	3.27363	9.27047	2.26963	3.00358	3.55266
Uhrf1	1415811_at	14.1837	14.5548	13.7673	14.4586	13.8099	12.578	13.2582	14.4271	13.8988	14.9008	16.8324	14.0875	14.6518	15.4113	11.7747	14.6175	15.5589	13.9426
Api5	1415813_at	20.243	20.0195	20.0198	20.9781	19.7816	20.3796	20.5519	19.0526	20.7731	19.8773	20.7068	21.5503	21.0741	20.6793	14.2158	20.5232	20.1964	23.52
Atp6v1b2	1415814_at	17.1157	17.0914	17.1153	17.4378	17.376	17.5104	18.0785	16.3467	17.4863	17.8648	17.1457	18.3825	18.4729	17.537	14.345	17.8998	16.7688	19.3129
Cct7	1415816_at	21.3602	21.3981	21.3311	22.4378	20.9875	21.8336	21.8296	20.4711	22.2973	21.363	22.1007	23.2634	22.5325	22.3568	27.3628	21.9973	21.7542	25.6442
Anxa6	1415818_at	18.3519	18.1759	18.3041	19.873	18.6735	19.4052	19.1064	17.7936	19.2964	18.0496	17.657	19.1226	17.6522	17.6868	21.8349	16.8279	17.8922	17.3452
Nono	1415820_x_at	21.1964	21.2294	20.7928	22.5189	20.3569	21.207	21.8381	20.2638	21.5707	21.2922	21.7838	22.3999	22.5724	21.9753	21.0279	21.8524	21.4203	23.5935
Nptn	1415821_at	20.1728	19.3182	19.463	20.5899	19.4856	20.2403	20.2951	18.364	20.0789	19.2834	19.2761	20.0695	20.2602	19.468	17.7957	19.0146	19.1003	19.9002
Scd2	1415822_at	22.8623	22.1003	21.998	23.793	21.5741	22.473	22.8825	21.2792	22.6909	21.7339	22.4092	22.8763	23.3653	22.7865	23.2014	22.2806	21.704	22.1072
Atp6v1h	1415826_at	17.9142	16.8416	17.407	17.778	17.9928	18.2157	18.8353	16.5159	17.9669	17.9471	15.3955	17.9548	18.3736	17.3172	18.8454	17.3939	16.5069	17.9897
Serp1	1415828_a_at	20.1262	20.2003	20.0403	21.3265	19.7482	20.3908	20.5597	19.0876	20.5203	20.3493	21.4722	21.936	21.6209	21.903	22.1779	21.493	20.8205	25.1768
Lbr	1415829_at	16.0914	16.0694	15.2377	16.0869	16.0476	15.3413	16.5932	15.1756	15.5541	16.4503	15.2369	17.6817	17.2626	16.6562	7.51579	17.3205	16.0487	16.5446
Orc5	1415830_at	13.6179	14.593	14.2917	13.7691	14.7802	13.8414	14.0825	14.4905	14.7235	14.1487	15.8986	13.902	14.9308	15.8997	14.9855	14.7328	16.0955	12.6038
Psmd2	1415831_at	19.8926	19.6802	19.9054	20.5721	19.6295	20.2458	20.4421	19.0794	20.5341	20.3299	20.3601	21.9184	21.0981	21.2125	14.9921	21.1159	20.0096	23.4443
Agtr2	1415832_at	4.51335	6.99866	2.76082	5.09123	6.86157	4.06516	4.32485	13.6612	4.92223	3.77334	8.22555	2.73762	4.75889	7.09686	13.6555	5.38854	9.82431	3.34331
Dusp6	1415834_at	16.6736	16.513	15.7006	16.9319	16.3922	16.8764	16.3588	17.1794	15.8342	16.1659	17.2356	19.266	18.3076	17.8444	11.4379	17.5145	17.2203	20.9387
Prl3b1	1415835_at	2.13929	2.69087	-1.6919	-2.6378	-0.466604	-4.24607	2.31744	3.97637	3.52275	-1.32662	-3.13007	2.20992	2.66521	3.83864	7.5625	-0.685565	3.50166	3.44786
Klk1	1415837_at	10.7565	13.9232	11.3505	8.38149	10.593	9.37113	12.0071	10.3546	11.5225	11.9519	13.1852	12.8756	13.308	12.8432	10.7883	12.2184	12.8386	21.2569
Dync1i2	1415841_at	18.0029	17.7035	17.748	18.6593	17.8609	18.7045	18.6885	17.0896	18.4552	17.7025	18.3308	18.527	18.8588	18.4447	12.3887	18.0675	17.9759	20.198
Mlst8	1415843_at	11.5055	11.2495	9.66134	11.2192	11.5867	10.8731	11.1389	10.6909	10.2164	11.5513	10.4215	11.8983	12.7115	10.8389	12.9199	11.3973	10.7174	11.3184
Syt4	1415845_at	6.50056	7.62899	4.7873	4.63711	4.72247	4.58642	5.66904	5.95403	4.73454	6.23835	4.99675	4.32659	6.03927	7.02271	10.4927	6.55831	5.55795	5.92142
Ldhc	1415846_a_at	5.32466	8.17802	4.90948	5.63913	6.46655	-5.8329	4.07501	7.06415	5.03011	6.29586	9.03475	4.10935	3.06773	4.62306	2.41467	6.23981	8.69644	10.1548
Prl3d1	1415848_at	4.00964	-0.100657	1.26401	-1.40906	1.24236	-2.9086	2.38622	0.813256	-1.01506	-2.29113	0.935862	1.27398	-1.41019	3.5014	4.77197	3.98541	-0.355253	4.03273
Stmn1	1415849_s_at	20.3159	20.7055	20.3583	21.6524	20.0964	21.1633	21.4763	20.2499	21.3294	20.7843	21.8359	21.8476	22.1205	21.913	22.3928	21.4187	21.069	22.2144
Rasa3	1415850_at	14.1404	13.4156	13.6708	13.5986	13.8871	12.9626	13.991	12.7992	14.1417	11.7062	11.875	14.37	11.7064	12.7772	13.6836	12.4253	11.5824	13.2618
Def8	1415853_at	12.2481	10.932	13.2341	11.5793	13.4981	13.4116	13.3802	12.6021	13.2277	11.5444	11.0481	12.3007	11.9309	10.2978	11.3954	11.7871	10.1185	10.9963
Emb	1415857_at	15.5385	16.0032	15.0086	14.6944	15.6764	14.5902	14.3491	13.9517	14.738	17.0619	16.5528	18.4326	18.0242	15.9613	12.5037	16.9043	15.2272	18.472
Eif3c	1415859_at	21.0028	21.175	20.9537	22.1776	20.8195	21.5247	21.6723	20.3501	21.1827	21.3051	21.6355	22.5754	22.6822	21.9586	23.3067	21.9831	21.1238	24.9744
Kpna2	1415860_at	17.1571	17.7246	17.2021	17.2836	17.2605	17.345	18.2318	16.7559	17.5467	18.7034	19.5773	19.4968	18.9018	19.6653	15.4301	19.6485	19.0656	20.0337
Tyrp1	1415861_at	-3.56901	1.91346	-4.64101	-5.58249	0.839909	-4.42436	-4.6158	-0.649366	-3.46054	-4.46142	-2.66252	2.3629	-4.05138	-3.7845	3.1726	-0.432671	-0.225072	0.476734
Eif4g2	1415863_at	21.5149	21.1284	20.7385	22.5017	20.6781	21.3926	21.8176	20.1679	21.2045	20.9844	21.3672	22.3268	22.5191	21.8997	27.2829	21.7934	21.0887	24.5569
Bpgm	1415865_s_at	19.0646	20.358	20.0472	19.5125	19.6952	19.5357	19.1938	19.7995	20.6686	19.755	21.256	20.4732	19.7347	20.7881	10.6513	20.7682	20.91	22.381
Calu	1415870_at	20.2678	19.6099	20.1111	21.0352	19.808	20.651	20.6583	19.1139	20.6704	20.2947	19.8566	21.6741	21.185	20.2541	5.8681	20.4486	19.736	21.9584
Hnrnph1	1415872_at	21.5413	21.2534	21.0747	22.4789	20.9315	21.6769	21.7532	20.3042	21.7432	21.3892	22.1436	22.6278	22.5878	22.1647	18.4705	22.0382	21.7583	24.7269
Actr1a	1415873_a_at	19.7712	19.131	19.4452	20.2537	19.7335	20.2081	20.1438	18.7981	20.0577	19.9731	19.2554	20.6444	20.9852	19.8857	19.3707	19.9654	19.3095	20.6271
Spry1	1415874_at	6.08923	10.4788	9.51523	11.4213	9.62508	10.1531	3.3033	9.88441	9.77363	9.25281	11.4134	11.8687	7.83063	10.8032	2.91229	10.8699	12.1224	8.21467
3010003L21Rik	1415875_at	18.0929	18.2177	17.4426	18.8081	18.0536	17.6135	18.606	17.7249	18.0787	17.3528	18.1452	19.337	18.69	18.412	15.3233	18.0568	17.6793	21.3178
Rps26	1415876_a_at	21.4118	21.598	21.2851	22.8954	20.6497	21.7429	21.6616	20.529	22.0028	21.3346	22.2085	23.1104	22.621	22.672	31.0756	22.0489	21.861	25.6324
Rrm1	1415878_at	18.3451	18.4573	17.4921	18.7483	17.9144	18.6447	18.9613	17.4741	18.5477	18.4739	18.6487	18.8558	19.3168	18.8354	16.765	18.9744	17.9498	20.5701
Rplp2	1415879_a_at	22.4568	22.7714	22.1668	24.4602	22.0088	22.7339	22.8619	21.545	23.0697	22.5231	23.2908	24.0335	23.5458	23.5212	27.637	23.2044	22.9448	27.0998
Lamp1	1415880_a_at	21.7991	21.4158	21.3314	22.6018	20.9046	21.9284	22.2366	20.4781	22.2235	21.416	21.3342	22.7211	22.7122	21.7919	21.0921	21.8024	21.3193	24.081
Ghitm	1415882_at	19.9533	19.5272	19.5199	20.759	19.4061	19.7709	20.3563	17.9193	20.0464	19.9951	20.0973	21.0162	21.1424	20.5847	17.0042	20.7992	19.502	23.617
Chgb	1415885_at	7.54921	7.64707	6.85423	8.82866	9.17461	7.27002	8.5097	6.83415	8.44212	9.4517	9.40924	8.53688	10.178	10.2789	8.79979	10.5146	8.40722	7.44122
Sh2d3c	1415886_at	9.39529	9.96212	10.4325	9.42889	11.156	10.8703	9.41082	10.6604	10.3968	10.8582	9.80565	13.2145	11.3984	10.723	16.9014	10.5175	10.7548	1.83056
Tfg	1415887_at	20.631	20.0306	20.3257	21.2525	20.0886	21.0011	21.0728	19.3557	21.0747	20.5293	21.2148	21.506	21.6211	21.0804	23.4133	20.8865	20.9651	22.44
Papss1	1415890_at	16.4183	15.9057	16.9686	16.4932	16.758	17.3401	16.9132	16.0514	17.6707	16.6111	17.639	17.9728	17.4209	17.1916	9.19164	16.5397	16.9064	18.3226
Suclg1	1415891_at	17.9426	17.9051	18.0659	18.5508	18.4741	18.5812	18.9637	17.1731	18.6811	17.9531	16.692	18.9285	18.924	18.3974	20.8267	18.1545	17.2466	17.771
Sgpl1	1415892_at	18.0036	16.7411	17.9991	18.1604	17.9913	18.2941	18.6225	16.8762	18.6236	17.9983	17.2015	18.6964	18.6634	17.8134	10.8966	17.267	16.9719	17.3177
Mgst1	1415897_a_at	22.2889	22.1635	21.3326	23.3955	21.5354	22.1108	22.623	20.3938	22.0885	21.6881	22.0329	22.1101	22.9755	22.3167	17.4753	21.7474	21.5371	24.7321
Junb	1415899_at	11.6186	11.2038	10.5192	11.6976	12.1494	10.8936	11.0646	10.0682	11.2645	11.8914	11.4986	11.8658	12.5218	11.4766	23.6275	10.8372	11.4726	12.1414
Plod3	1415901_at	17.2362	16.0466	17.5268	17.5829	17.444	18.036	17.194	16.3063	17.8466	17.8721	18.4988	19.2869	17.7599	17.7289	17.0727	17.7951	17.6341	17.943
Slc38a1	1415903_at	17.2829	17.143	17.2272	17.6829	17.4024	17.4253	18.1246	16.8547	17.848	18.019	18.2239	16.9595	19.0489	18.8023	16.5049	18.1926	17.5772	20.5825
Lpl	1415904_at	17.4187	16.8335	17.5565	17.3097	17.368	17.8423	17.2783	17.395	17.2997	18.3233	18.1137	15.9816	19.2451	17.9803	1.97284	17.2366	17.0795	17.282
Reg1	1415905_at	-0.53351	-3.41962	-3.56265	-1.65757	-1.25954	-1.87828	-3.35102	2.73129	-1.45527	-0.980002	4.44493	4.12154	3.27407	0.187541	3.70468	2.6093	4.13924	-0.938608
Tmsb4x	1415906_at	22.0684	22.9342	22.2587	23.8908	21.6805	22.7624	22.1327	21.6796	22.8389	22.0217	23.096	24.1358	23.565	24.0258	32.2993	22.8538	23.0143	27.6439
Ccnd3	1415907_at	16.5897	16.0383	16.5883	16.7009	16.2689	16.7847	16.5355	15.3929	15.6943	16.6164	16.7468	18.4839	17.8334	16.9449	13.4092	16.3683	16.6599	18.3535
Stip1	1415909_at	17.8548	17.4919	17.9284	17.8732	17.6902	18.4131	17.4324	16.5983	18.2579	18.2746	19.4914	19.5112	19.3216	19.164	20.6736	18.7683	18.7997	21.109
Ciapin1	1415910_s_at	18.256	17.9343	17.3997	18.7715	17.9687	17.8872	18.1911	16.4376	18.7307	17.6196	16.9249	18.3104	18.7512	18.0751	15.4901	17.4825	16.8247	17.4378
Impact	1415911_at	13.5044	13.0651	13.79	12.2138	14.0298	14.0334	14.8431	13.0033	14.4706	15.8607	14.9933	16.5906	16.4721	15.879	12.6128	16.4255	14.8415	16.3736
Ddx1	1415915_at	20.0161	19.6672	19.9282	20.5674	19.5629	20.2485	20.3686	18.8503	20.3589	19.9872	19.8556	21.4871	20.9626	20.1819	17.5567	20.1641	19.3846	23.2861
Mthfd1	1415916_a_at	17.1599	18.3027	18.1331	18.2004	17.9873	18.416	18.6663	17.2773	18.9982	18.0674	18.5374	19.2296	17.8376	19.044	19.2853	18.823	18.736	17.4414
Npdc1	1415919_at	17.7246	17.158	18.0438	18.155	17.7127	18.5061	18.3049	17.552	18.2331	17.6182	16.8909	19.3044	18.1884	17.2843	20.4919	17.3406	17.001	17.6294
Cstf2t	1415920_at	16.4269	16.1268	16.4352	16.5888	16.3819	17.1332	17.2465	16.0885	17.0919	16.1889	15.6381	17.4934	17.2267	16.0894	9.72124	16.7307	15.2846	19.251
Tnp1	1415924_at	6.21359	4.44844	3.98948	7.51953	5.44695	2.36961	4.91008	3.99726	4.59946	5.57402	4.78906	2.99863	4.36583	6.8377	12.2671	5.91585	2.71178	8.55837
Actc1	1415927_at	3.07702	3.92718	1.68816	5.20581	4.92859	3.99662	4.08641	3.03582	-3.84909	1.12318	3.35347	4.46923	3.9056	5.06321	1.86657	2.28357	-1.12423	-0.305357
Map1lc3b	1415930_a_at	21.0253	20.8233	20.4536	22.1561	20.2136	21.0993	21.2109	19.6614	21.2447	20.8252	21.4346	21.9336	22.07	21.9362	12.7601	21.2932	21.0745	24.7354
Igf2	1415931_at	7.90125	10.9953	10.5827	7.51353	9.04884	9.71271	8.51229	9.9259	9.02051	7.23908	9.24399	12.8273	7.95988	10.0934	13.0008	11.6372	10.7596	12.8725
Cops8	1415934_at	17.8138	16.7623	16.9709	17.093	17.4265	17.7209	17.7092	16.4087	17.5221	17.1381	16.5411	18.3387	18.4679	17.3933	14.7655	17.7073	16.9035	18.8314
Bcar3	1415936_at	16.3053	16.3822	16.645	15.2984	16.9431	16.1205	16.789	15.823	16.8752	15.4133	17.3411	14.0415	15.0674	16.1597	12.0833	15.3425	16.9466	17.6179
Spink3	1415938_at	3.74022	-3.98788	1.26178	-0.765407	0.475555	-0.0895459	-2.58246	3.10803	2.40837	2.3411	4.24878	-1.75121	4.46425	2.85375	4.46365	2.24973	-2.08118	5.01686
Creg1	1415947_at	19.2888	19.6833	19.0423	19.8291	19.1972	19.6665	20.0026	18.4291	19.1723	19.5145	19.064	20.3372	20.2202	20.7139	14.1113	19.7163	18.3063	23.3373
Cpe	1415949_at	21.5702	21.7126	21.6765	22.6447	21.3639	22.4716	22.3524	20.5563	22.2546	21.7731	22.3495	22.6506	22.6223	22.3319	14.3746	22.1009	20.9299	25.4111
Fkbp10	1415951_at	19.219	18.6585	18.4494	19.6378	18.2985	19.4437	19.4631	17.9729	18.8202	18.2238	18.4501	19.3301	19.1614	18.833	9.61482	18.4704	17.5521	17.9774
Mark2	1415952_at	15.5229	15.9819	15.3809	16.8402	15.9176	15.7792	16.0576	15.3316	16.2698	16.4206	15.4099	16.7476	16.5897	15.9542	21.3391	16.1093	15.4431	20.8734
Prm1	1415955_x_at	8.60891	8.14816	7.84612	9.85867	7.49104	5.64407	9.06514	8.24296	8.31678	9.25309	8.25597	8.37674	8.95146	8.05114	16.3796	11.4919	10.3237	9.98418
Slc2a4	1415959_at	-2.21504	2.451	3.65238	-0.439825	-2.46277	0.766332	3.63322	4.54558	5.65617	0.204546	-0.628438	3.31271	6.10776	-2.88497	7.31373	-1.20394	-0.373296	6.00491
Mpo	1415960_at	3.05151	5.75703	3.68864	-0.424875	4.47103	3.74195	4.04446	5.91991	2.23196	4.26803	7.25765	2.4551	1.90137	6.55444	9.64523	5.62291	6.69776	5.40062
Itm2c	1415961_at	19.3458	19.346	19.8448	20.2891	19.7444	20.4503	20.1217	19.3727	20.3016	19.918	19.2326	21.9431	20.4731	19.8312	19.139	20.389	19.2813	21.3825
Eif3h	1415962_at	21.1058	21.5559	21.1505	22.8415	20.8506	21.6045	21.5285	20.206	21.8885	21.1032	21.7989	22.6566	22.2702	22.4392	27.0699	21.7415	21.5983	25.027
Hnrnph2	1415963_at	18.1838	17.6023	17.6687	18.1501	17.9501	18.6851	18.9041	16.8685	18.2934	18.5314	18.1881	19.9853	18.9702	17.7869	19.5413	18.4765	17.7815	19.968
Scd1	1415964_at	22.2288	20.8729	21.211	23.508	21.0163	21.7072	22.361	20.4546	21.1314	21.3416	21.3972	21.9309	23.0063	21.8256	11.4842	21.3351	20.5157	20.8403
Kap	1415969_s_at	1.20493	1.13523	-2.49924	-1.79768	-5.98679	-6.84517	-5.78659	-2.75443	-3.99592	-2.516	0.565944	1.75177	1.60086	-4.02177	10.2868	3.34075	-4.48121	-3.72361
Cox6c	1415970_at	22.3254	22.3394	21.7655	23.6404	21.5019	22.3909	22.7061	21.1329	22.5457	21.6253	21.8853	22.8283	23.057	22.6592	24.5219	22.3245	21.6827	25.6977
Map2k2	1415974_at	16.884	16.7943	17.3047	17.147	17.5296	17.7798	17.1921	16.4259	17.8645	17.3983	17.0676	18.8493	18.2358	17.4155	20.9045	17.3159	17.8602	19.1387
Carhsp1	1415975_at	20.4936	19.8243	19.5427	19.9835	19.7428	20.3006	21.1159	19.1769	20.6378	19.0087	17.6559	19.6297	20.3965	18.5937	13.7051	19.2343	17.8514	19.9827
Isyna1	1415977_at	22.4326	21.7809	22.1244	22.7512	21.305	22.0264	22.3725	20.8258	22.8795	21.85	22.3782	22.6277	22.6171	21.9535	20.4586	21.4751	22.07	22.4811
Tubb3	1415978_at	18.3712	17.7832	17.8797	17.896	18.1568	18.968	19.1943	18.0204	19.038	17.0518	17.1753	18.148	17.8371	18.5634	16.3029	16.998	17.1786	16.1647
Rpl7	1415979_x_at	21.9555	22.1681	21.6974	23.3966	21.3924	22.3145	22.449	20.952	22.3463	22.181	22.7607	23.5282	23.4771	23.3545	18.7978	22.6074	22.4419	25.857
Atp5g2	1415980_at	18.7741	19.5983	18.7116	20.8526	18.8427	19.6258	19.4872	17.929	19.5222	19.1592	19.085	20.2551	19.5912	19.9475	21.1427	19.3333	18.7155	22.3917
Herpud2	1415981_at	17.4964	17.06	16.579	18.0613	17.3544	17.6949	17.8421	16.2701	17.4649	16.7227	17.7954	17.6306	17.5632	17.7723	7.59725	17.7617	17.3408	19.1036
Acadm	1415984_at	17.8383	17.0567	17.5639	18.4964	17.805	18.1164	18.5575	16.4493	18.1704	16.8297	15.4055	17.1496	16.7887	16.7927	6.60595	16.4349	15.9242	15.2201
Sf3b3	1415985_at	19.4361	19.191	19.0148	19.9111	19.1184	19.6517	19.8949	18.2104	19.7069	19.5104	19.9546	21.1251	20.4256	20.4085	9.39617	20.5414	19.8961	20.8498
Clcn4-2	1415986_at	16.6597	15.4979	16.4684	16.8686	16.3016	16.3073	17.2852	15.758	16.9306	16.1971	15.3876	16.5512	17.0011	15.4755	3.5466	16.2326	15.5893	16.9979
Hdlbp	1415988_at	21.1987	20.7733	20.7775	22.216	20.6722	21.243	21.2233	19.8231	21.4241	21.16	21.9616	22.2747	21.4988	21.7581	25.5856	21.5117	21.4168	24.7248
Vdac2	1415990_at	20.4901	21.0245	20.9427	22.2977	20.632	21.4858	21.5319	20.2309	21.7544	20.6506	21.0221	22.404	21.3283	21.8001	28.1073	21.3164	20.1893	23.7823
Sqle	1415993_at	19.4391	19.0047	18.4549	20.1228	19.5448	19.4953	20.0913	17.7876	18.9841	18.9366	19.3277	19.7858	19.9806	19.1567	8.88127	19.6213	18.1286	18.7382
Cyp2e1	1415994_at	7.99077	4.92243	3.25732	7.37675	3.18375	1.77301	4.14739	4.58277	2.17213	3.49064	5.85246	3.17941	5.25976	6.65312	14.0495	4.05506	1.81929	-4.93975
Casp6	1415995_at	18.9876	18.4729	18.1503	18.6043	18.3705	18.7695	19.5948	18.6407	19.4747	17.5837	18.1745	17.3758	19.0024	19.029	12.0785	17.6395	18.2653	16.3438
Txnip	1415996_at	15.4456	17.0053	16.4146	15.8767	16.2743	16.876	17.1844	16.6976	17.7721	16.7972	17.537	17.4657	17.433	17.5309	14.2069	17.9233	17.7535	17.6982
Hey1	1415999_at	13.3957	14.3301	14.4598	14.1376	13.8832	15.3804	14.5081	15.3682	14.6376	13.9234	13.8261	18.6961	15.5929	15.0814	4.76882	14.7868	15.0042	16.9119
Cldn11	1416003_at	16.9826	14.4259	15.0266	15.5106	14.9979	16.7594	16.4549	15.0604	13.1827	14.4578	15.2509	13.835	15.1737	16.0273	16.037	17.5795	13.9792	12.8296
Ywhah	1416004_at	21.1452	20.1728	20.3686	22.178	20.0582	21.0628	21.2447	19.3771	20.9122	20.2928	20.7519	22.0094	21.5417	21.002	17.1669	20.6332	20.4385	23.5732
Psmc1	1416005_at	20.5117	20.4811	20.0862	21.7305	20.4078	20.7417	20.98	19.6215	20.8671	20.9611	20.861	22.0582	22.0603	21.4879	24.8267	21.66	20.2023	23.6207
Mdk	1416006_at	14.0018	15.241	14.8132	15.7541	14.1955	15.7474	13.7814	15.4832	14.1243	14.6742	14.3498	18.4395	14.6075	14.9547	26.0424	16.5743	15.1364	17.9299
Satb1	1416008_at	14.0528	14.5737	14.6166	14.6965	14.6946	15.7967	15.4932	14.6373	15.3245	14.0458	14.628	13.7483	14.2766	14.5878	17.3719	13.8844	14.9204	11.7493
Tspan3	1416009_at	18.7817	18.4798	18.6912	19.2262	18.4623	19.3227	19.4556	18.1092	19.2986	19.0692	18.8165	20.0176	19.7356	19.4563	18.9294	19.3842	18.7331	20.0155
Ehd1	1416010_a_at	20.4962	19.9424	19.8704	21.7064	19.8889	20.4349	20.4233	18.4196	20.4258	20.7774	21.9093	22.117	21.7608	21.6846	20.4609	21.307	21.0021	24.633
Pld3	1416013_at	19.1035	18.7092	19.2818	20.1127	19.06	19.674	19.4182	18.2155	19.3832	19.0885	18.603	19.8406	19.8543	18.9279	18.5835	18.6391	18.2982	19.6016
Abce1	1416015_s_at	18.638	18.0716	18.2327	19.2973	18.0809	18.7525	18.9659	17.1205	18.771	18.5093	18.9464	20.1128	19.5221	19.4145	7.78533	19.1699	18.825	20.3449
Tap1	1416016_at	14.8961	12.8805	13.7717	14.8179	14.0817	14.5185	14.1676	12.4304	14.5056	14.3791	13.7938	14.0701	15.041	15.1565	12.736	14.2493	12.9183	13.5992
Dr1	1416018_at	18.2034	17.2644	16.4283	17.659	17.1223	17.4126	18.3274	16.1013	17.3116	17.3779	15.7956	17.5562	18.4915	17.1005	16.1934	17.6669	15.6709	17.2576
Atp5g1	1416020_a_at	19.9554	20.0688	19.4964	21.2649	19.7436	20.1089	20.2982	18.7371	19.7674	20.0251	19.769	21.5032	21.0872	20.7529	23.2194	20.6993	19.4912	23.201
Fabp5	1416021_a_at	22.3207	21.1411	20.9373	23.0014	20.9949	21.2921	21.6457	19.4934	20.9922	21.108	22.5798	22.4229	22.7837	22.6494	15.4847	22.2331	21.4902	24.8804
Fabp3	1416023_at	17.4876	17.5458	17.7416	16.1126	17.1978	18.48	19.0923	16.8769	17.9329	16.8542	13.9852	16.9489	15.3147	16.0698	19.7894	16.4585	14.8453	18.2181
Fgg	1416025_at	5.91783	5.55609	1.90843	3.07892	4.52281	2.37804	3.81485	2.01143	3.48628	3.70852	6.62693	5.5003	1.47742	4.14394	11.0417	5.47859	5.23943	4.08564
Pdcd6	1416027_at	19.2952	19.1727	19.2524	20.1139	19.2194	19.6795	19.8106	18.4456	19.8769	19.1546	19.1007	20.3601	20.4049	20.1427	16.8556	19.4374	19.2765	21.8038
Klf10	1416029_at	15.2785	15.8703	15.0217	16.004	15.0336	15.6487	15.8519	14.9314	15.5851	16.473	16.5015	18.2939	18.263	16.8837	3.87691	17.4343	16.2432	19.4876
Snd1	1416038_at	18.713	18.5218	18.8358	19.5786	18.6543	19.1372	19.3264	17.911	19.3009	19.1277	18.445	20.092	19.9547	19.4371	12.6414	19.3818	18.246	20.8899
Cyr61	1416039_x_at	12.123	13.8429	11.776	15.0311	11.8168	12.7425	12.242	12.2827	12.4588	14.9236	13.2267	15.8075	13.3572	15.1419	14.5909	16.0523	13.1249	19.207
Lipf	1416040_at	-0.433254	-0.893986	0.575338	3.28394	-0.540652	-2.22951	-1.83413	-1.39772	-1.03754	-3.11201	1.2242	-2.13191	0.757691	2.85021	5.12095	4.9347	2.78906	0.251503
Sgk1	1416041_at	21.726	21.172	20.7248	22.4754	20.8174	22.0109	22.054	19.7941	22.095	20.7011	21.5592	20.516	21.8491	21.3368	24.1259	19.7722	20.337	22.7295
Nasp	1416042_s_at	16.5335	17.0056	16.6705	16.9812	16.7164	16.849	17.0147	16.1041	16.9403	17.5006	17.9565	18.6554	18.3932	18.125	16.913	17.9781	17.3741	18.4005
Smarcb1	1416045_a_at	18.8152	18.8719	18.5778	19.811	18.8072	18.9559	19.3198	18.0175	19.4435	19.0561	18.0447	20.0758	19.9963	19.105	23.5467	19.257	18.0446	21.1515
Fuca2	1416046_a_at	15.0176	13.979	13.8981	14.4859	15.0206	14.4885	16.1018	14.1397	14.9154	13.6583	12.2686	9.19679	11.9207	13.0624	-0.760875	12.125	11.7296	13.723
Gldc	1416049_at	3.93579	5.96908	4.62805	5.76917	5.65039	4.6913	4.56364	6.77718	2.84149	7.73236	8.38421	7.16355	7.17489	5.97952	11.6888	9.56354	6.54453	7.91477
Prps1	1416052_at	14.2354	15.3956	15.377	14.0743	14.7425	15.779	15.71	13.7767	15.569	15.1623	15.1899	16.5889	15.326	16.8754	6.96399	16.2066	16.0622	17.7997
Lrrn1	1416053_at	18.799	17.3434	15.9638	18.8614	18.1661	17.9922	18.2368	17.3219	17.8747	13.9735	11.4879	8.5752	14.1998	14.0542	11.8509	13.4707	10.6212	11.6208
Rps5	1416054_at	21.8543	22.1253	21.511	23.2614	21.2265	22.0753	22.0752	20.7839	22.312	21.733	22.6265	23.3779	23.0919	22.9435	29.899	22.5165	22.0618	25.9798
Atp5c1	1416058_s_at	21.2346	21.3103	21.0628	22.6867	20.8199	21.6387	21.7792	20.2578	21.875	21.0437	21.6182	22.3806	22.2231	22.0364	24.6636	21.4167	21.3875	24.4049
Sec23b	1416059_at	18.2701	17.6595	18.2849	18.0501	18.0072	18.5425	18.6749	16.6405	18.8062	18.4554	19.3412	19.2781	19.6737	19.259	16.6131	18.7343	19.0954	20.4565
Tbc1d15	1416062_at	16.753	17.1646	16.4698	17.2351	16.828	16.1542	17.4499	16.8692	17.1607	17.3814	15.9816	17.9829	18.1621	16.9676	15.4231	18.3005	15.6361	20.4862
Hspa5	1416064_a_at	21.0198	20.6288	20.8934	22.0956	20.4553	21.6502	21.7006	20.413	21.9219	20.9028	21.3311	22.3659	22.5448	21.9943	26.5701	21.5082	21.076	24.7235
Ankrd10	1416065_a_at	18.6586	17.8789	17.4195	18.7913	17.9189	18.1824	18.6875	17.0604	17.9378	18.488	18.7178	18.4631	19.5828	19.0335	8.05693	18.901	18.3605	19.7366
Cd9	1416066_at	18.3663	18.5552	18.9726	18.4566	18.9323	18.763	18.4543	17.6188	19.2951	19.4776	19.4207	21.448	21.4631	19.9927	15.7401	20.1406	19.0527	21.8152
Ifrd1	1416067_at	19.4775	19.3105	18.5539	20.5336	19.45	19.1295	19.1764	17.7312	19.392	19.8589	19.8659	21.7414	21.2726	21.1405	24.8896	21.3298	19.2338	24.1424
Kars	1416068_at	16.8911	16.5198	17.1293	17.2563	17.1624	17.5593	17.3884	16.0468	17.5329	17.2333	16.3562	19.407	18.086	17.0716	15.7685	17.4346	16.8136	19.4285
Pfkp	1416069_at	17.4975	17.6209	18.4997	17.9059	18.5886	19.0042	18.5068	15.8414	19.6977	18.729	19.0814	17.6001	20.0272	17.3414	15.8601	16.0611	18.4563	19.3197
Ddx18	1416070_a_at	18.3233	18.3397	18.6071	19.1012	18.1616	18.9626	18.7123	17.5156	18.9669	18.7047	20.1387	20.7035	19.5984	19.9366	23.4736	19.6495	19.6175	21.9367
Cd34	1416072_at	15.0902	15.179	16.8555	15.5417	15.1623	17.522	15.1573	15.3718	14.9201	14.6908	12.8736	19.2068	15.3087	14.95	13.8709	15.3501	14.785	16.2814
Sav1	1416075_at	17.4982	16.585	17.3095	18.7999	17.7747	17.7174	17.8163	16.0554	17.7738	17.5951	18.5307	18.8775	18.41	17.8462	17.7747	17.289	17.5683	21.0212
Arpc1a	1416079_a_at	18.0717	18.0711	18.8177	18.5514	18.5488	19.2739	18.9795	17.8831	19.3101	18.2408	18.2687	18.9834	19.3167	18.7322	21.1147	17.741	18.2362	20.8651
Rab1	1416082_at	21.8293	21.4479	21.0992	22.8769	20.9906	21.763	22.1804	20.3136	21.8797	21.4918	22.1082	22.8737	22.9718	22.5726	28.0003	22.0528	21.5671	25.1248
Zfand5	1416085_s_at	22.0856	21.8682	21.7237	23.192	21.3042	22.2123	22.2266	20.8291	22.418	22.0662	23.138	23.1424	23.5725	22.9356	29.4792	22.4976	22.2327	25.7956
Tpst2	1416086_at	17.7758	17.4952	18.1021	18.4773	18.3453	18.4356	18.2577	16.4505	18.7729	17.724	17.588	18.577	17.7285	18.6365	18.7251	17.1364	17.7984	17.6386
Ap1s1	1416087_at	16.3203	16.6908	14.6058	17.7252	15.7264	15.757	16.1805	15.302	15.7198	17.0079	15.8945	18.0233	17.9604	16.8634	15.4191	17.752	15.935	17.1125
Rps15	1416088_a_at	23.1565	22.8864	22.0472	24.2745	21.7758	22.6795	22.8576	21.4186	22.8538	22.398	23.2849	23.6915	23.8568	23.6068	23.4935	23.1725	22.7003	26.6879
Pdhb	1416090_at	19.7894	19.3405	19.4411	20.8152	19.2412	19.9904	20.1305	18.6919	19.9857	19.6427	20.1764	20.5401	20.8737	20.5641	17.5332	20.0609	19.5799	21.6606
Map4	1416092_a_at	19.5192	18.6979	19.092	19.637	19.1396	19.5005	19.8892	18.4037	19.4015	18.9077	18.4093	19.793	19.9423	18.7472	15.4425	18.9934	18.0161	21.0136
Mrpl20	1416093_a_at	18.9389	19.065	18.3705	20.2711	18.7209	19.1128	19.5483	17.8721	18.8937	18.8585	18.0727	19.8959	19.7132	19.6911	24.6089	18.9499	18.4799	22.1927
Adam9	1416094_at	18.2064	17.9021	18.1792	18.7587	18.5344	18.8424	18.5912	17.4475	18.5983	18.817	18.9747	20.3584	20.0442	19.3916	11.0912	19.4156	18.7697	22.0266
Sarnp	1416095_x_at	18.206	18.072	18.0458	18.2131	17.7913	18.4921	18.5671	16.9433	18.5404	18.2694	18.5592	19.4185	19.4216	19.0246	20.7809	18.4603	18.4926	20.8236
Syngr3	1416098_at	5.67541	7.68985	6.51937	6.35616	7.90504	5.12922	5.04964	8.20575	7.44563	7.92511	10.5459	0.990006	6.15803	6.46075	11.354	9.40766	10.4799	-0.622696
Rpl27	1416099_at	22.157	22.446	21.7223	23.7198	21.3609	22.3987	22.3913	21.0628	22.5368	22.154	22.93	23.477	23.4721	23.3609	25.5935	22.8293	22.3325	26.8353
Eif3d	1416100_at	18.9942	18.6143	18.708	19.1752	19.0838	19.124	19.5743	18.0432	19.3022	19.5751	18.9807	21.0214	20.7269	19.9324	21.2152	20.2197	18.5636	21.3791
Hist1h1c	1416101_a_at	20.6018	19.7519	20.5833	20.9547	20.2912	21.0424	21.1813	19.1497	21.4169	19.6635	19.5476	20.2471	20.5857	20.2713	14.1555	19.5934	19.0844	20.6993
Mpdu1	1416104_at	17.4746	16.9422	16.8409	18.0233	17.0705	17.5206	17.6114	16.22	17.2202	16.4395	15.8394	17.3929	17.4486	17.6295	12.9138	16.3202	15.9069	17.5049
Kti12	1416106_at	15.096	14.7799	15.0199	15.4718	14.9994	15.2625	15.7714	14.4043	15.3895	15.987	14.7899	18.056	16.7994	16.3083	19.2638	16.3387	15.2117	16.8662
Tmed3	1416108_a_at	19.0709	18.6736	18.6742	19.7836	18.6681	19.2736	19.2228	17.8523	19.0894	18.491	17.5667	19.2881	19.4943	18.9588	11.6442	18.6426	17.8152	19.7586
Cd83	1416111_at	5.34947	-3.09142	-0.439078	4.29561	2.69678	2.3864	3.67813	-3.2773	2.87171	4.60402	4.91367	6.77106	3.09598	6.89266	11.9128	3.00575	6.38337	-4.47224
Fkbp8	1416113_at	18.9624	18.8208	18.266	19.6693	18.7852	19.1193	19.0554	17.5239	18.8359	18.5751	16.7908	19.0923	19.2877	17.8235	20.8906	17.9748	17.6343	18.5952
Sparcl1	1416114_at	13.0699	13.0443	15.6293	16.0464	11.9601	17.0516	14.6762	15.002	13.8725	13.7046	12.7095	17.8631	13.2541	12.8309	6.49121	12.8659	15.4283	16.166
Orc3	1416115_at	16.9379	16.7577	17.4525	17.441	17.0918	17.3052	17.6578	16.8378	17.8269	16.8259	17.6656	17.3617	16.9493	17.3608	14.8646	16.5472	17.4243	18.7476
Txn1	1416119_at	23.2017	23.0068	22.2311	24.4978	21.9112	22.892	23.315	21.5456	22.9723	23.1367	23.6433	24.196	24.6415	24.0767	27.5024	23.7183	23.0309	26.8749
Ccnd2	1416124_at	17.8949	19.0259	18.0536	19.7768	18.2253	19.1104	19.9761	17.9352	18.0711	18.4386	19.0679	19.6956	19.8908	19.9027	17.1834	19.2779	18.7094	21.1902
Fkbp5	1416125_at	21.0993	20.3301	20.2099	22.0366	20.5441	21.1054	21.5698	19.8497	21.1949	20.0646	18.1083	20.1824	20.5581	20.1191	13.3423	19.6939	18.698	19.441
Polr1b	1416126_at	10.3116	10.2876	10.2917	10.3325	9.72826	11.1057	10.1702	9.73712	10.7812	9.35547	9.89233	12.3556	9.96119	10.2905	5.55292	12.0331	9.22629	11.5771
Errfi1	1416129_at	18.5497	18.5291	18.2509	19.3891	18.2661	18.994	17.9968	17.5082	18.5837	19.9672	20.0212	22.6056	21.5224	20.669	20.8548	21.1968	20.2769	24.4925
Prnp	1416130_at	12.8834	11.7027	12.9846	12.8192	12.0416	13.2503	13.4128	12.2412	12.3328	12.6052	11.9641	14.7349	12.3597	13.2235	15.2347	12.9953	12.21	15.9198
Efr3a	1416133_at	17.1742	16.108	17.2637	17.4138	16.9415	17.7576	17.5368	15.788	17.4128	16.9783	16.6916	17.8289	17.4326	16.5005	7.42087	16.2865	16.9516	18.3118
Anxa7	1416138_at	18.1246	18.4477	18.6023	19.1552	18.5347	19.0494	18.4756	17.7017	18.9641	18.8613	20.2039	20.3141	19.9304	20.3271	16.6186	19.5581	19.8187	22.3643
Reg2	1416139_at	4.88045	3.80656	3.62844	5.40003	3.25839	1.65431	5.5873	5.51118	3.61515	6.27288	3.43067	2.92941	4.47651	2.1971	4.75334	4.58272	4.38275	3.20358
Rps6	1416142_at	17.6733	17.0659	17.8121	17.2822	16.8684	18.0847	17.9485	16.6457	18.1156	17.2881	17.7712	18.6513	17.8518	18.6412	9.66925	18.0348	17.5465	18.6832
Atp5j	1416143_at	22.2031	22.1491	21.732	23.6736	21.252	22.3473	22.6303	21.023	22.5025	21.7965	22.2597	23.1333	22.8076	22.6333	20.9139	22.0529	21.9659	25.4281
Dhx15	1416144_a_at	20.7096	20.6561	19.7687	21.2657	19.7115	20.616	20.4881	19.0662	20.5441	20.0999	21.5993	21.6812	21.2595	21.7548	28.2882	21.2676	20.7968	23.7492
Hspa4	1416146_at	20.9023	20.8583	20.7921	22.1273	20.8555	21.2582	21.6219	20.0051	21.7494	21.0394	21.6403	22.36	22.065	21.6743	24.4293	21.5589	21.1062	24.3522
Olig1	1416149_at	5.58449	4.59711	2.58199	3.15885	5.60377	2.05343	3.99554	4.08939	4.90012	-0.864293	6.77466	1.88228	-1.05254	2.0352	12.5444	5.89557	3.02246	5.78316
Srsf3	1416150_a_at	20.6815	20.7081	20.2825	21.6714	20.1158	20.9293	21.1761	19.6819	21.0937	20.4316	20.7024	22.0349	22.0866	21.6376	13.7077	21.4347	20.6163	23.8535
Hmgb3	1416155_at	16.9042	17.2335	16.4327	17.1974	17.4245	17.4575	18.0813	17.6523	16.9332	17.2674	17.1472	17.221	18.6203	17.9057	17.0255	18.0437	16.7922	19.0392
Vcl	1416156_at	19.338	18.6573	18.3465	20.43	18.7346	19.7376	19.7265	17.7582	19.6674	18.4451	18.3214	20.2383	19.1962	18.3446	14.8552	18.8829	18.5551	20.9729
Nr2f2	1416158_at	19.1812	18.5512	19.1965	20.6204	18.0277	19.7065	19.1813	17.9978	19.0909	18.753	18.1495	21.6126	19.664	17.8252	21.2256	19.8995	18.9901	21.2617
Cops4	1416163_at	18.1195	18.1508	18.5337	18.4838	18.1459	18.7635	18.244	17.2553	18.9706	18.2585	19.1666	19.8209	18.8899	19.4442	15.7713	18.4376	19.1078	21.711
Fbln5	1416164_at	6.02814	6.57141	6.67836	5.11114	6.95158	6.48137	5.09603	7.59413	6.44032	7.60234	8.18699	9.93476	7.54286	8.01932	10.3205	6.76183	7.63548	4.72062
Prdx4	1416167_at	18.9717	18.8464	19.0599	20.0431	18.9854	19.8009	19.2582	17.9989	19.3744	19.3114	20.3994	20.4423	20.4895	20.7449	24.9017	19.2496	19.8128	22.3225
Serpinf1	1416168_at	17.7628	18.287	18.7322	20.3592	18.0485	19.6262	17.8819	18.5855	18.3181	18.2359	18.2181	21.1484	18.3949	18.3797	16.4343	18.7001	19.6621	18.3755
Trap1	1416170_at	17.287	16.6816	17.3536	17.9828	17.5335	17.6142	17.8826	17.1281	17.7025	16.7648	15.6637	17.9858	16.9726	16.0845	18.3028	16.6417	15.966	16.3456
Kansl2	1416171_at	19.5847	19.156	19.5304	19.7206	19.0038	19.8213	19.6631	18.3822	20.1542	19.7787	20.3214	21.3716	20.885	20.6278	6.71279	20.7724	20.1014	23.6884
Pes1	1416172_at	16.866	16.3139	17.3178	16.5265	17.0175	17.7688	17.4701	15.8489	17.9181	17.1177	17.358	19.0397	17.7753	17.6083	15.0183	17.5573	16.5748	21.031
Rbbp9	1416174_at	16.2525	15.1968	16.0635	16.5333	15.685	16.6382	16.6711	15.1861	16.4166	15.4358	14.8554	15.3936	15.6672	14.9243	1.46843	14.824	15.2375	16.4021
Vdac3	1416175_a_at	20.8148	21.0135	20.417	21.8371	20.249	21.2024	21.1789	19.7487	21.3055	20.5657	20.9766	21.9755	21.6523	21.4858	20.0558	21.2756	20.4382	22.2926
Rbmxl1	1416177_at	18.6271	18.4452	18.1686	18.8574	18.3129	18.9812	19.0546	17.7646	19.0269	18.6453	18.917	20.3635	19.7166	19.3776	18.6238	19.217	18.4559	22.4309
Plekhb1	1416178_a_at	11.2887	11.9535	10.8129	10.1678	10.9329	10.3643	10.7547	10.9545	12.3062	10.1072	10.5526	10.0985	10.4092	11.6843	10.388	8.98786	10.7964	9.58085
Mesdc2	1416181_at	21.4927	20.8293	20.6459	22.147	20.517	21.2725	21.7296	19.9977	21.5802	20.6243	20.4781	21.9537	22.0589	21.3938	15.029	21.3255	20.229	23.3963
Apba3	1416182_at	16.2847	15.2217	16.1029	15.9566	16.0663	16.9187	16.2558	14.5747	16.5376	16.8428	16.722	18.384	17.3616	16.6353	18.1594	16.3779	16.413	18.0584
Adh5	1416185_a_at	21.3608	21.2731	21.1759	22.6708	20.6617	21.8568	21.6684	20.1956	21.9218	20.7905	21.5285	22.2804	21.8322	21.7187	13.1652	20.9442	21.3215	22.7727
Pnrc2	1416187_s_at	20.2497	20.0565	19.9993	21.1641	19.8395	20.6804	20.6999	19.18	20.5166	19.9102	20.6987	21.1095	20.8775	20.6773	10.7155	20.6145	20.2498	22.6886
Sec61a1	1416189_a_at	21.8511	21.9891	21.6834	23.7985	21.4138	22.2964	22.3317	20.849	22.4457	21.9453	23.0101	23.4797	23.3191	22.9342	30.2039	22.4111	22.299	26.3542
Car1	1416193_at	0.4506	3.60378	1.74367	4.1541	4.18517	-1.74301	3.80132	2.31299	2.69331	1.33113	3.8455	-1.35455	-2.16295	-0.600738	9.22023	-1.61471	-3.3779	0.70928
Cyp4b1	1416194_at	9.32623	9.20748	9.78665	10.14	9.72652	9.51366	9.13453	9.24588	9.29995	13.4814	12.3287	12.4657	13.4211	12.8907	9.68051	11.4339	12.0582	11.3504
Snrpc	1416197_at	16.4464	17.3366	15.9119	17.6644	17.2001	16.7925	17.0745	16.0252	16.8333	16.6891	17.0036	17.4993	17.7334	18.231	17.8358	18.169	16.8325	18.0471
Nelfcd	1416198_at	14.876	14.027	14.5533	14.9878	14.5929	14.6268	15.1737	13.7777	15.1459	14.8362	13.7186	15.682	15.6182	13.6394	16.3391	14.9449	13.8455	14.435
Kifc3	1416199_at	13.8293	15.0748	13.6142	13.4043	13.896	14.0497	13.3721	13.5087	13.9629	13.846	12.547	15.5044	13.6406	14.3287	9.62297	14.5419	12.8238	18.1428
Il33	1416200_at	6.91207	8.63897	8.90774	9.51975	8.65374	10.3333	6.51289	9.2708	5.10622	10.6308	12.1948	14.2184	13.1315	12.9949	4.58741	10.2625	12.667	12.8063
Phb2	1416202_at	20.08	20.4281	20.0624	21.7323	20.1849	20.8008	20.6655	19.1656	20.8569	20.1565	20.7847	21.7922	21.3174	20.9582	24.4687	20.9798	20.2095	23.4017
Aqp1	1416203_at	9.45467	11.576	12.1534	14.8782	10.0562	11.4147	10.0319	9.77661	9.92841	10.6982	11.9195	17.2077	14.3798	12.4741	11.6339	10.5784	14.2729	14.2206
Gpd1	1416204_at	10.2973	7.85967	9.53515	10.3109	10.0318	9.04754	11.1906	8.61337	8.87397	9.86963	9.20829	8.99725	8.75508	9.53697	13.4071	9.67615	10.2723	8.47733
Glb1	1416205_at	15.909	14.7636	16.1097	15.6757	15.7933	16.7027	16.9378	15.5316	16.453	15.4912	12.8417	15.5331	15.3442	13.2943	3.59519	14.1415	13.3818	14.0815
Sipa1	1416206_at	13.7527	13.9956	14.9636	13.1189	14.5947	15.1332	13.9578	14.0481	15.06	15.4796	13.8531	16.7827	15.6798	13.8305	18.4658	13.8822	14.4822	13.1926
Taz	1416207_at	16.7329	16.1515	16.1462	16.1686	16.3569	16.7261	17.2033	16.0841	16.8532	15.7475	14.6892	15.6711	16.3222	15.6884	12.0012	14.8752	15.201	12.7725
Usp14	1416208_at	17.4419	16.3342	16.4501	17.52	17.1333	17.0186	17.8321	15.6698	16.8586	17.5643	16.9852	18.6192	18.6802	18.5275	19.0781	18.691	17.148	19.1189
Glud1	1416209_at	20.3526	19.8469	19.8513	20.6695	20.0682	20.259	20.716	18.8846	20.255	20.0322	20.0699	21.2793	21.1986	20.5311	16.5422	20.394	19.8634	23.1881
Imp3	1416210_at	18.5235	18.4584	18.0819	19.7163	17.9585	18.9002	19.0284	17.5032	18.4997	18.6624	16.7172	20.5097	19.6592	18.7971	19.9739	19.1321	17.6875	20.3875
Ptn	1416211_a_at	7.24183	6.11066	7.97035	10.9421	8.74403	10.033	5.78842	7.56548	9.0785	7.23724	11.7006	11.7951	10.6633	8.51641	19.0947	6.85627	11.2756	8.94868
Magoh	1416212_at	18.7286	19.13	18.2924	19.8299	18.4683	19.1152	19.301	18.2736	19.0671	18.9638	18.9229	20.3219	19.8986	20.0952	20.0113	19.9418	18.722	21.291
Gosr1	1416215_at	17.195	16.643	16.892	16.9505	17.225	17.4944	18.0846	16.4496	17.5188	17.169	16.4621	17.4638	17.6353	16.7951	11.0311	16.9083	16.3466	18.506
Reps1	1416216_at	15.732	15.2264	16.48	15.0555	16.361	16.3025	16.7485	15.3318	16.9494	15.909	16.796	18.1886	17.2422	17.049	17.1436	16.7979	16.8844	18.9381
Rpl19	1416219_at	22.5235	23.0662	22.4207	24.6112	22.2534	22.9774	23.3115	21.7253	23.2492	22.7066	23.3824	24.2193	24.0828	23.7836	24.6095	23.3352	22.5212	27.3754
Spcs1	1416220_at	20.4664	20.5931	20.1725	21.9804	20.0761	20.7237	20.92	19.6314	21.0595	21.0534	20.3338	21.5814	21.5362	21.3934	18.201	20.7476	20.3024	24.036
Nsdhl	1416222_at	19.5221	18.615	18.9828	20.3819	19.1584	19.7103	19.7182	17.7768	18.9297	18.4709	20.1653	20.1986	20.4377	19.8963	14.958	19.5929	19.4958	18.0561
Sh3bp5l	1416223_at	15.6232	14.4827	14.8379	15.2322	15.4672	15.4251	15.6887	14.1462	15.496	15.2763	13.4885	15.4833	15.0428	14.2132	14.2288	15.1638	13.473	13.4448
Zbtb17	1416224_at	14.871	13.7828	14.3971	14.7661	14.5127	15.1269	14.4439	14.3899	15.0674	15.1489	15.8743	15.8543	15.8165	16.5545	15.492	16.7252	15.0025	18.4782
Adh1	1416225_at	17.1174	17.0507	20.0079	17.7297	18.6749	21.0339	19.0262	17.6685	19.4604	18.9491	14.3182	20.2902	15.0079	13.8717	8.57856	14.5776	18.7967	20.2122
Pin1	1416228_at	16.2371	16.3147	14.8191	16.7348	15.2496	15.2565	16.3063	15.1309	15.3376	15.9569	13.8849	17.4358	17.3079	16.5931	16.8166	16.5584	14.8788	16.7574
Rfk	1416229_at	18.2868	18.178	17.6451	18.736	18.0516	18.415	18.7715	17.2997	17.7337	18.4081	18.9426	19.6365	19.3499	19.4204	6.72104	18.4218	18.3749	19.9662
Vac14	1416231_at	14.795	14.8994	15.1327	14.4597	15.4721	15.0259	15.7895	14.1459	15.4579	15.3619	14.2849	15.2143	15.9456	14.4917	18.5557	14.6973	13.8216	12.5736
Olig2	1416232_at	2.30075	2.86208	2.47637	1.55706	2.2669	2.21942	1.74689	2.0003	-0.425078	0.925748	0.158426	2.35637	-1.22079	2.65758	4.06838	-0.142289	3.60928	-0.794528
Lrrc59	1416234_at	20.6304	20.6079	20.6257	22.0732	20.7655	21.141	21.1816	19.3681	21.4834	20.9411	22.1072	22.4595	21.7328	22.2055	8.40263	21.5396	21.5766	24.2542
Mpzl2	1416236_a_at	12.4591	13.1948	11.0223	13.2115	9.7529	10.6156	9.78494	10.378	9.61938	9.56456	14.6969	13.2347	10.7797	13.6266	7.20441	11.0912	11.9539	19.5808
Tie1	1416238_at	8.65456	8.02091	9.76039	6.86366	9.20105	10.278	8.17253	9.86037	8.72811	8.90312	7.09456	12.011	9.1735	5.67788	16.9516	7.61195	8.46805	12.0838
Psmb7	1416240_at	20.9451	19.9009	19.4245	20.8451	19.4929	19.6509	20.5356	18.5619	19.2189	20.4039	19.5119	20.7276	21.2314	20.7069	25.2732	20.9798	19.2742	22.1076
Sec13	1416241_at	19.1593	19.2412	19.2488	20.3577	19.0427	19.7535	19.4626	18.2762	19.5238	19.7698	20.0893	21.0153	20.6264	20.7757	16.9508	19.9746	19.6512	22.2926
Cnbp	1416244_a_at	21.2975	21.4291	21.1854	22.6296	20.9021	21.7852	21.6733	20.396	21.9078	21.0796	22.0734	23.0782	22.5082	22.383	20.1519	21.9732	21.67	25.5916
Aurkaip1	1416245_at	17.808	18.1225	18.1506	18.8717	18.2017	19.0339	18.6452	17.122	18.7606	17.8162	18.6683	19.5208	18.3531	18.9244	19.4077	18.3058	18.5924	20.5701
Dctn3	1416247_at	20.1818	19.6785	19.3348	20.0268	19.2711	19.7814	20.6365	18.7771	20.2215	19.6124	18.1034	19.9539	20.2083	19.6867	17.7003	19.8135	17.7619	21.7285
Nadk	1416249_at	17.8953	17.7845	18.1365	19.2699	18.6191	19.1373	18.7556	16.4239	18.7935	18.0143	18.4001	19.3767	17.5165	18.6351	21.7859	17.6579	18.0388	20.6222
Btg2	1416250_at	13.0405	13.645	11.6871	13.4696	12.9978	12.1467	12.2551	13.0047	10.5158	13.4623	13.5752	14.7691	14.0958	13.6162	20.3022	13.7761	14.0141	16.5271
Stk38	1416252_at	17.7121	17.1216	17.6943	18.4224	18.0434	18.0273	18.2684	17.304	18.107	17.8998	17.7199	18.283	19.1808	17.8881	14.0541	18.04	17.3322	17.7528
Cdkn2d	1416253_at	15.1253	14.0363	13.9152	15.6987	14.7491	14.545	14.7475	12.0956	13.8309	15.3806	14.1542	13.4084	16.5639	14.9112	15.8988	15.5953	13.7031	11.3989
Vps16	1416254_a_at	16.6496	16.2355	17	16.4482	16.9817	17.3237	17.2323	15.8945	17.3849	17.1127	17.0899	17.8584	17.4809	16.8348	15.2369	16.5041	16.5948	16.8336
Gja4	1416255_at	13.1607	14.4689	12.791	11.6458	13.0605	11.7186	12.6107	13.6741	13.4755	13.4607	14.9498	13.2929	12.5474	14.3408	9.47538	14.5479	15.5422	3.2581
Tubb5	1416256_a_at	20.4927	20.9309	20.4682	22.0898	20.5307	21.1196	21.121	19.985	21.1077	21.7711	22.3735	22.9125	23.0062	22.302	21.4842	22.4163	21.877	24.5881
Capn2	1416257_at	18.2009	18.3069	18.5978	19.583	18.5059	18.864	18.6778	17.4955	19.037	19.1924	19.6832	20.5261	20.2102	19.6415	16.8592	19.1133	19.1988	22.1474
Tk1	1416258_at	12.8417	13.3719	12.4152	13.6371	11.871	12.0921	11.8043	12.4404	11.6495	13.0514	13.8173	13.6739	13.7951	13.9609	12.4728	14.6427	13.0462	12.4896
Pex12	1416259_at	13.9355	13.0859	12.5649	13.0648	13.2386	13.0854	13.8596	13.204	13.4337	12.671	11.6669	12.7754	12.8079	12.7484	11.4936	13.5783	12.3774	12.0219
Snx1	1416260_a_at	18.0797	17.1569	18.075	17.8039	17.7744	18.5914	18.0958	16.869	18.3255	17.3921	18.5717	18.2938	18.0549	18.6664	18.8463	17.4359	17.9153	20.4451
Tmem19	1416261_at	16.0936	15.2124	16.2864	15.9595	15.3369	16.6354	16.4129	14.4775	15.9708	14.4949	14.5496	16.6055	15.0845	15.3756	8.07731	13.8544	14.7458	13.7968
Abcb9	1416264_at	6.28747	8.02966	4.16768	3.16358	7.05881	5.36562	7.20692	0.750964	3.8407	6.89045	7.32844	1.53569	7.3319	8.56631	14.3256	8.11666	8.57851	9.45647
Capn10	1416265_at	13.3758	12.2221	13.34	13.2911	13.7041	13.4738	13.8346	12.2937	13.8617	13.4905	13.2913	14.0652	14.6598	13.7295	12.1524	13.7438	12.8078	10.0431
Pdyn	1416266_at	7.24467	7.39368	6.04152	7.74609	5.81265	5.75194	5.09808	7.11639	6.47077	7.83734	7.88935	9.63079	8.72261	6.24884	7.53812	5.91312	6.13702	7.05366
Ets2	1416268_at	19.3447	18.1266	19.6083	17.5185	18.172	18.2148	19.5223	18.0952	19.7854	20.511	20.4716	20.3685	21.1293	19.4409	11.3304	20.7269	19.602	21.3139
Polr2g	1416270_at	19.827	19.5968	18.9194	20.2726	19.2565	19.7418	20.2974	18.4239	19.5567	19.4044	19.375	20.6026	20.6399	20.3967	12.1513	20.1979	19.0656	21.8105
Perp	1416271_at	15.4704	15.2031	14.0919	15.8678	15.5639	13.8252	15.9201	14.8682	14.7933	16.9759	17.4488	18.2097	17.3021	18.8948	10.087	19.2664	16.3419	21.7826
Lamtor3	1416272_at	18.8433	18.3633	18.2315	19.164	18.2759	18.8308	18.8328	17.2591	19.1174	18.4809	19.0209	19.5287	19.5095	19.543	14.4288	18.815	18.5045	22.1774
Ctns	1416274_at	11.9656	11.7408	12.6239	12.0032	13.4491	13.132	13.9833	12.0198	13.5556	12.7105	12.6866	12.2058	13.4608	12.1196	12.0164	12.035	11.9252	10.8089
Slc26a6	1416275_at	11.1625	11.8608	11.9029	11.2657	12.0735	12.1966	11.8238	11.6716	13.1464	11.9488	12.0218	11.7674	11.8919	12.3211	14.692	11.9147	12.5022	8.68183
Rps4x	1416276_a_at	21.8744	22.0792	21.799	23.4662	21.5153	22.4674	22.5327	20.9501	22.469	22.0759	22.6516	23.6171	22.9089	23.0246	24.8755	22.6453	22.3481	25.5712
Atp5o	1416278_a_at	21.2229	21.5731	21.2301	22.6732	21.12	21.8217	21.859	20.521	21.9111	21.3249	21.7856	22.7019	22.3493	22.2059	11.9176	21.5063	21.5363	25.1132
Ap1b1	1416279_at	15.3464	14.1857	14.6124	14.5901	15.0034	15.3844	15.4521	13.9351	14.7873	15.1408	13.3572	15.1057	15.7296	15.004	10.3597	15.0165	13.6123	15.6131
Wdr45b	1416281_at	17.5827	17.3656	18.2684	18.291	17.3564	18.6602	17.7389	16.5934	18.5207	17.3796	18.3119	19.277	17.9033	19.104	20.118	17.4832	17.9676	18.6313
Psmc3	1416282_at	19.1183	18.9706	19.5559	20.3795	19.6318	19.9653	19.5827	18.5349	20.1967	19.8009	20.1359	21.4333	20.8887	20.8235	18.2242	20.3283	20.0214	22.399
Gart	1416283_at	15.3613	15.4244	15.2938	15.64	15.8609	15.7757	16.3823	14.8813	15.8572	15.631	13.9664	16.4771	15.4518	14.627	10.1605	15.2508	13.7229	15.771
Mrpl28	1416284_at	17.3043	16.9618	16.9253	17.4033	17.0531	17.5943	17.1889	15.5001	17.0424	17.0628	15.8591	18.0309	18.0845	17.7764	20.4525	17.2463	15.9733	17.899
Dnaja1	1416288_at	21.1273	21.1076	21.2513	22.0763	20.6528	21.5272	21.7407	20.1805	22.0403	21.3696	21.7173	22.9071	22.0673	21.9579	27.264	21.7359	21.3258	25.253
Plod1	1416289_at	18.3685	17.4381	18.4371	18.9122	18.3084	19.0332	18.2096	17.2024	18.3591	17.4378	17.5467	18.5881	18.4531	17.072	13.5135	16.2474	17.1071	17.3064
Psmc4	1416290_a_at	21.0555	20.7545	20.5564	22.4235	20.543	21.0438	21.2428	19.5615	21.0003	21.5396	22.4527	22.3566	22.5323	22.7766	21.8371	21.9656	21.9772	23.8775
Prdx3	1416292_at	19.794	19.4029	19.9675	20.9196	19.7834	20.2012	20.3024	18.8304	20.0624	18.9918	18.2526	20.3576	19.6871	19.4556	18.0914	18.3082	19.2151	20.0151
Scamp3	1416294_at	17.3249	17.0699	17.2018	17.7229	17.0987	17.7878	17.8414	16.6333	17.9009	17.6522	17.4372	18.997	18.2127	17.6263	18.9393	17.7558	17.117	17.8762
Il2rg	1416295_a_at	10.5053	8.85686	12.613	10.492	10.5826	13.0529	9.44271	12.4942	9.5793	10.212	10.0132	13.5231	9.51439	9.54015	-1.84647	8.49088	11.7648	-0.0293703
Reg3b	1416297_s_at	3.66082	-2.58973	-1.25142	3.93549	4.69434	4.24669	1.14143	2.93863	0.400309	3.67068	3.03153	1.841	4.72078	1.26221	13.7967	3.33891	2.72856	0.3289
Shcbp1	1416299_at	10.4185	11.9609	10.564	11.1661	11.0636	10.2059	10.3307	10.7052	10.669	13.5636	14.883	13.0708	14.105	15.0887	11.3748	13.6846	14.4661	9.81644
Slc25a3	1416300_a_at	20.9075	20.6422	20.9019	21.9287	20.5456	21.5277	21.4918	19.8998	21.4653	20.9248	21.7117	22.4258	21.9863	21.9482	25.7825	21.4224	21.4768	23.8648
Ebf1	1416302_at	3.74829	5.88831	6.46529	5.3733	2.80282	6.62986	2.57852	6.16958	1.82539	5.83329	3.15228	8.3735	5.55081	4.19023	13.688	7.11808	6.24555	8.01047
Litaf	1416304_at	19.0359	18.8036	19.1187	20.3197	19.7389	19.8814	19.2213	18.701	18.9094	18.7733	19.7363	20.5379	19.4872	19.8145	13.2759	18.5375	19.6953	21.5387
Sh3bp4	1416305_at	12.5081	12.6846	13.0406	12.3684	12.9708	13.5563	13.602	13.1175	13.5993	12.4337	11.1023	13.1646	11.8655	12.6612	16.7643	12.2659	12.0072	14.0649
Ap1m1	1416307_at	16.907	16.6412	15.8948	17.5641	16.7754	17.127	17.1518	16.0049	16.8648	17.2228	16.3893	17.7227	17.8761	17.4013	15.7838	17.1932	16.1467	17.1548
Ugdh	1416308_at	19.2	18.7679	19.4397	20.1555	19.1042	19.9203	19.2262	18.3406	20.0414	19.8636	21.3173	21.2561	21.3209	21.0003	10.8892	19.576	20.9263	22.4838
Nusap1	1416309_at	13.2537	14.5097	14.0057	13.2753	13.8864	12.9162	13.1714	14.1143	14.3821	16.4172	17.2185	15.1957	16.6955	17.1869	8.62054	16.1376	17.2023	10.0426
Rars	1416312_at	18.7237	18.4267	18.1336	18.6336	18.5603	18.7227	19.3187	17.5655	18.5307	19.1477	17.9578	20.4301	19.8281	18.7712	11.2299	19.5063	17.6893	21.3964
Mllt11	1416313_at	15.6282	14.9978	15.0199	15.7491	15.401	15.39	15.767	14.4114	15.191	15.874	16.1635	17.4939	16.9214	17.4738	9.89146	16.4888	16.0784	18.2103
Abhd4	1416315_at	19.5711	18.8409	19.1795	20.5309	19.7964	20.3402	20.1383	18.1844	19.9224	19.3651	19.8045	19.6572	19.8272	19.7639	5.44483	19.8781	18.9298	19.866
Slc27a2	1416316_at	3.70418	5.52695	5.78013	4.82539	5.05081	3.77745	4.12607	4.90253	5.16756	0.851448	5.19616	4.34669	6.48962	6.2267	12.9263	3.08725	7.64006	6.70895
Stambp	1416317_a_at	13.0538	13.8502	12.0207	14.5233	13.0484	12.8353	13.7057	12.7792	12.6108	13.6462	13.1382	12.6451	14.3492	12.4905	12.9474	13.1705	12.0951	11.9675
Serpinb1a	1416318_at	17.5975	17.5438	17.3888	18.4564	18.2198	18.4368	18.5217	15.4741	18.1513	18.9538	18.0967	20.4924	19.3048	19.1058	11.5764	18.8232	18.3179	21.1226
Sec22a	1416320_at	12.5868	13.4542	13.7366	12.8027	13.6408	13.9918	13.5179	13.3034	14.8479	12.3356	13.1047	13.4127	12.4002	14.557	8.54152	13.5956	13.3357	16.67
Prelp	1416322_at	11.2133	11.3065	11.4651	14.1763	11.9174	14.0123	12.852	12.8346	12.0517	12.3396	12.4036	15.7992	10.9932	11.5894	26.2266	13.6786	13.3927	16.5382
Crisp1	1416325_at	1.39419	-6.22365	1.01418	-11.5333	0.565226	-11.5864	-0.779018	-1.22941	0.218071	6.69446	8.25806	3.95286	5.7882	7.69749	-1.74224	7.81704	4.59591	4.78338
Crip1	1416326_at	20.4368	21.7281	20.0195	20.9911	19.6696	20.353	20.5238	19.3443	20.6273	18.3034	19.2948	19.9749	20.208	20.6544	22.2938	19.3589	17.7862	25.0319
Ufc1	1416327_at	18.2113	18.1379	18.3901	18.7157	18.3305	18.8187	18.6699	17.4926	18.8069	18.0066	18.3414	19.6283	19.3449	19.3284	17.4265	18.3948	18.0189	19.5806
Atp6v0e	1416328_a_at	19.454	19.5047	19.5596	20.5776	19.4306	19.8402	19.6505	18.5986	20.2314	19.0513	20.0141	20.3365	20.5431	20.2325	15.8057	19.4115	19.3945	21.0108
Cyfip1	1416329_at	19.6201	18.4216	19.325	19.6706	19.1453	19.7104	19.8251	17.8358	20.0676	19.2091	19.5294	20.0292	19.5696	19.525	19.7515	18.7745	19.2349	21.0666
Cd81	1416330_at	22.5273	22.5541	22.0887	23.8187	21.6225	22.7797	22.7479	21.036	23.0371	22.2319	23.1229	23.4939	23.5481	23.0537	19.9586	22.65	22.5919	25.2187
Nfe2l1	1416331_a_at	18.938	18.728	18.7503	19.6543	18.9911	19.0359	19.8044	18.0872	19.6297	18.6915	16.8944	19.0227	20.016	17.4842	21.5186	18.8346	16.5677	20.2736
Cirbp	1416332_at	17.2992	16.8731	14.8971	16.8357	16.7712	16.9373	17.4473	16.6464	16.8426	15.3211	11.7551	14.8146	16.5375	14.2777	20.9514	14.6657	12.2211	13.3487
Dok2	1416333_at	-0.305856	6.68709	6.30062	5.68918	1.53057	2.54057	0.786163	6.26539	4.83167	6.18094	7.83356	1.30641	6.74402	7.64424	6.85307	3.49435	2.14641	0.483434
Mif	1416335_at	21.7729	21.8527	21.2729	23.1816	21.3511	21.9756	21.9406	20.6573	22.2606	21.5924	22.1325	22.684	23.0689	22.1728	27.553	21.4426	21.6819	24.4166
Sh3gl1	1416338_at	16.369	15.8057	16.6265	15.9793	16.1642	17.3429	16.1542	15.2073	16.9554	16.6143	17.0207	18.0287	17.3232	16.822	15.2297	17.005	16.908	17.634
Prkcsh	1416339_a_at	17.928	17.5158	18.0971	18.6553	17.6731	18.4803	18.1731	17.3029	18.3595	18.6845	17.7543	19.5795	19.6795	18.3315	17.5565	18.9644	17.8269	19.9059
Man2b1	1416340_a_at	18.5593	18.08	18.4943	18.73	18.0314	19.0256	18.999	17.8844	18.9073	18.1965	17.9806	17.2692	18.7319	17.1106	13.6037	16.8518	17.0771	17.6256
Polr2c	1416341_at	17.1537	16.8877	17.1953	17.5253	17.2233	17.5923	17.1273	16.2894	17.9097	17.1853	17.8584	18.4978	17.9652	18.4396	12.3593	17.2025	17.5651	18.8964
Tnc	1416342_at	20.0623	18.5452	18.6347	20.0273	18.5804	20.1379	19.365	18.6577	19.2753	18.8299	19.59	21.7579	19.0223	18.5546	15.2353	18.3952	19.9208	21.3253
Timm8a1	1416345_at	19.0973	18.461	18.165	19.3178	18.3396	18.7345	19.2279	17.0652	18.819	18.554	18.6291	20.3681	19.5933	19.7405	10.0692	19.2783	18.6708	22.15
Men1	1416348_at	15.5252	14.6951	15.822	15.1447	15.5148	15.9943	15.5996	14.3134	15.6911	15.8832	16.8447	17.0887	16.5114	16.5091	17.0687	15.9144	15.6203	16.6155
Mrpl34	1416349_at	16.074	16.5605	15.2753	17.21	16.0366	16.3837	16.3206	15.7677	16.134	15.8736	14.5868	16.8369	16.9571	15.752	19.3214	16.4879	14.4639	16.8803
Klf16	1416350_at	13.4356	12.9976	11.7382	11.4809	13.0951	12.4829	14.2239	12.3705	12.3372	13.2635	12.2383	14.5894	14.2283	14.3459	12.7855	14.0299	11.0569	16.7932
Map2k1	1416351_at	19.8015	19.1171	19.8942	19.8224	19.8658	20.1697	20.1337	18.0722	20.2583	19.9599	20.5016	20.3925	21.0451	20.0823	20.9636	18.8897	20.0047	20.5053
Nr1h2	1416353_at	16.0476	15.9425	16.2912	16.8902	16.4111	17.4787	16.6835	15.5492	16.5875	16.5283	16.765	17.0027	17.2444	16.5579	15.6805	16.4702	16.6183	17.2257
Rbmx	1416354_at	18.0523	17.8017	18.0294	18.4009	17.9659	19.3784	19.0667	17.7619	18.5406	17.1797	18.156	19.1526	18.448	17.9401	14.3819	18.1409	17.8721	19.8703
Gmpr2	1416356_at	16.1312	15.568	15.8814	15.9728	16.4449	16.4894	16.7677	15.2509	16.1515	16.1739	15.4765	16.8672	17.0572	15.9832	8.60325	15.9808	15.2365	16.9572
Mcam	1416357_a_at	10.4542	10.9659	14.001	11.4782	13.2226	14.2125	12.8222	13.9532	11.589	12.968	10.2811	17.296	12.4584	10.0133	7.44568	11.272	12.5561	12.4751
Mfsd10	1416358_at	14.245	14.2722	15.2415	15.2726	15.3076	15.7035	15.0027	13.9241	14.8482	14.9195	14.2192	17.0173	15.0817	14.8212	16.2786	15.3482	14.4358	15.6015
Snx18	1416359_at	19.3111	19.1847	19.1037	19.5786	19.5167	19.539	20.2546	18.6703	20.0689	18.931	18.4983	19.8189	20.1347	18.8134	11.0097	19.2453	18.0611	19.6612
Dync1i1	1416361_a_at	13.9008	13.6781	14.8539	15.4317	15.1372	15.1354	14.6302	13.6511	14.7974	15.4659	14.1959	15.098	15.7634	16.7239	12.5361	16.2104	13.8122	12.2104
Fkbp4	1416362_a_at	18.4938	18.4151	18.2003	19.0784	18.4742	18.5857	19.0347	17.4071	18.6032	18.6474	17.8415	20.4391	19.8273	18.7296	22.2144	19.4178	17.3878	21.5056
Hsp90ab1	1416364_at	22.4534	22.4117	21.9709	23.9065	21.8916	22.6265	22.958	21.3901	22.8878	22.4573	23.2186	23.8152	23.591	23.526	24.29	23.1606	22.6614	26.5289
1110001J03Rik	1416367_at	18.1119	18.8611	17.1511	18.8932	17.5686	17.9996	18.4422	16.8363	18.0474	16.1301	15.8807	16.0888	16.0994	17.5968	17.1889	17.034	15.1621	20.1741
Gsta4	1416368_at	21.954	21.1442	21.1274	22.2658	20.6278	21.275	21.5881	20.001	20.8001	22.6253	21.8923	24.0411	23.2371	22.9147	16.0279	23.0834	22.1488	26.2843
Hiatl1	1416369_at	17.1058	16.5691	17.0522	16.9719	17.216	17.6687	18.2312	16.431	18.1662	17.0989	16.296	18.0377	17.9338	16.8663	10.7654	16.9671	16.542	17.3551
Apod	1416371_at	3.43411	0.610141	8.6017	8.66925	9.58846	9.58466	5.21098	8.84117	7.51868	11.3359	10.2939	13.67	11.3889	8.09292	7.37111	10.8806	12.7322	1.77614
Ap3m1	1416374_at	16.7951	16.708	15.9152	17.4015	17.0425	16.9206	16.8139	16.089	17.43	16.7988	16.8917	16.7923	17.6614	16.5659	16.1804	17.0056	16.0361	18.09
Tmem97	1416376_at	16.6587	16.6025	17.3472	17.4334	17.2101	17.7405	17.4553	15.5592	17.0227	16.7983	17.2388	18.9815	17.6378	17.9495	8.28041	17.0223	17.3951	21.4836
Pdcd7	1416377_at	13.3024	15.1792	14.1346	13.4028	14.5869	14.2473	14.9376	14.1652	14.9731	14.9792	15.396	14.2055	14.5354	15.1004	15.5525	15.0173	15.2094	9.63145
Pnkp	1416378_at	12.0458	12.4254	13.031	12.6964	13.504	13.7461	13.3837	11.9448	13.87	13.7586	10.9669	13.6146	12.5879	11.7737	12.4902	12.9255	11.4689	11.3457
Panx1	1416379_at	15.293	14.9816	14.7582	15.1992	15.4051	15.8464	16.1746	14.9316	15.422	16.2526	15.8919	16.4567	17.3489	15.8099	12.0523	16.024	15.3423	16.4958
Mov10	1416380_at	14.7873	14.3147	15.6627	14.8661	15.3388	15.0189	14.5914	15.0492	15.1467	13.889	14.2792	14.2259	13.8514	13.664	19.4022	14.0347	14.24	9.68175
Prdx5	1416381_a_at	19.8094	20.1115	19.0796	20.7523	19.1855	19.8179	19.7427	18.5043	19.6875	19.6364	19.2337	21.3249	20.9957	20.5045	22.9943	20.1481	18.6842	23.1392
Ctsc	1416382_at	15.8994	15.6553	17.6784	17.3556	16.4325	18.3102	17.2022	15.8606	16.5149	17.0823	17.5157	19.4183	16.3147	16.7514	11.6716	15.5017	17.9446	19.8532
Pcx	1416383_a_at	14.519	13.146	14.8074	13.8139	14.1666	14.0443	14.7181	12.4262	14.4979	13.3723	12.2324	12.8401	12.9109	11.9735	13.2651	11.5587	12.5573	14.0832
Cope	1416384_a_at	20.321	19.9418	20.0851	21.4452	20.152	20.6265	20.4307	19.1879	20.6822	20.1383	20.2518	21.2912	21.343	20.8356	21.9267	20.1436	19.7823	22.6
M6pr	1416385_a_at	19.7153	19.4992	19.6225	20.1949	19.4155	20.0883	20.3109	18.4781	20.1894	19.4787	19.9201	20.3154	20.7582	20.4092	15.3398	19.7548	19.527	22.2091
Pip4k2c	1416387_at	17.4701	17.1076	17.3861	17.3954	17.7501	17.9223	18.1846	17.0903	18.469	17.6632	15.9243	17.8717	18.7513	16.7565	13.5594	17.2696	16.1315	20.3287
Rcbtb2	1416389_a_at	15.471	14.8406	15.356	16.0615	15.7505	15.9475	16.6322	15.1183	15.6401	14.7117	13.3361	15.8212	14.9282	15.0363	13.8904	14.4809	14.4047	15.9336
Ptcd1	1416391_at	19.7597	19.8133	19.5427	21.0367	19.4545	20.3892	19.8496	18.4861	20.1637	19.8385	21.0834	21.1725	20.9682	21.6062	12.6007	20.4241	20.7001	23.7006
Emg1	1416393_at	19.0144	19.1878	18.9522	19.7128	19.005	19.3499	19.4306	18.1157	19.5226	19.2913	19.6123	20.9533	20.1092	20.4333	17.5205	19.4368	19.4766	23.206
Bag1	1416394_at	21.3395	21.3002	21.1813	22.6735	20.9068	21.8729	21.9884	20.3008	22.0097	21.0743	21.3529	22.4048	22.2402	21.903	22.934	21.3514	21.065	24.3769
Guk1	1416395_at	16.7869	17.0359	17.1647	17.3778	17.163	17.9989	17.4333	16.2426	17.7558	15.8587	16.0289	17.6003	16.943	17.9238	15.9286	16.5514	16.2616	20.0953
Mesdc1	1416397_at	16.3623	16.3634	15.8349	16.6132	15.8894	16.4204	16.0965	14.9826	15.6918	15.7925	16.8605	16.4756	16.6747	17.3251	20.153	16.5447	16.0035	17.2959
Hmox2	1416399_a_at	18.9306	18.2704	18.8084	19.1194	18.5218	19.2504	19.253	17.6502	19.7054	18.1474	19.2761	18.9572	19.0739	18.8898	19.0919	17.8679	18.7033	21.4912
Pycrl	1416400_at	14.5647	14.7215	14.701	15.1127	14.7353	15.1685	14.814	14.2887	14.8812	14.081	14.5929	16.0114	15.1568	15.1944	18.0621	15.4054	14.4334	15.8134
Cd82	1416401_at	15.6169	15.1433	14.8674	15.3545	15.0921	15.9374	15.8567	15.1333	15.396	14.7415	11.633	14.6806	15.4082	13.3367	12.1738	13.5423	11.8766	15.5882
Abcb10	1416402_at	14.5445	14.3146	14.4165	15.3901	15.0488	15.093	15.4639	14.4756	14.7478	13.9424	13.0092	14.7621	15.1681	14.1153	7.42373	14.5536	12.8477	15.6391
Pea15a	1416407_at	15.9893	15.7309	16.1078	15.6749	16.0533	16.6155	16.03	15.1154	15.873	16.3601	15.7656	18.2235	17.2028	16.7387	15.7698	16.5705	15.6154	15.0517
Acox1	1416409_at	17.8725	17.7424	17.7077	18.2255	17.7747	17.7243	18.5484	16.8318	17.6048	17.5549	18.0198	18.0837	18.4307	18.0814	10.1477	17.6125	17.469	19.907
Pafah1b3	1416410_at	17.2629	17.7445	17.0736	18.2634	17.7868	17.7046	17.3899	16.7118	17.7466	17.4693	16.6509	17.7002	18.8805	17.5485	18.0338	17.4124	16.5984	20.7871
Gstm2	1416411_at	22.3825	22.1143	21.9423	23.5121	21.5569	22.6274	22.7352	21.2492	22.5552	20.0402	19.8629	21.4943	20.491	21.2669	22.095	19.7646	19.766	21.9281
Nsmaf	1416412_at	15.0388	14.2971	15.1717	14.5431	15.0532	15.3703	15.9527	14.407	15.5678	14.6353	13.5364	15.0399	14.632	14.6691	8.42768	14.4481	13.9664	15.755
Ctsj	1416413_at	-2.1278	-0.64176	0.465774	-0.550292	-2.11113	-8.34918	-0.740922	-7.17297	-2.9794	-2.94538	1.93424	-4.57555	0.207356	-2.15592	9.1225	-2.29226	2.9244	-5.50433
Emilin1	1416414_at	13.8246	12.0333	16.0131	15.4229	13.7589	16.5163	13.2811	13.9934	14.729	11.5184	11.2669	16.6617	11.2005	10.9257	13.7566	11.2353	13.2879	12.3461
Gstm1	1416416_x_at	22.5198	22.4469	21.8662	23.6974	21.8223	22.8305	22.9372	21.2009	22.4542	21.103	20.65	22.5554	21.6	21.7132	13.1424	21.7849	20.8212	24.0356
Ndufb7	1416417_a_at	21.8904	21.8492	21.4152	23.1346	21.3401	22.3576	22.0647	20.7878	22.399	21.4277	22.3057	22.6173	22.5964	22.6463	21.3324	21.7223	22.0691	25.464
Gabarapl1	1416418_at	18.118	18.3067	18.47	18.6023	18.0521	18.5436	18.7492	17.4429	18.5339	18.7747	19.1642	20.5845	20.0106	19.9016	9.80595	19.4398	18.5475	23.6767
Ssb	1416421_a_at	20.18	20.4554	19.9855	21.1679	20.165	20.7143	20.8915	19.1917	20.5011	20.4072	21.224	21.52	21.1663	21.3736	19.1596	21.1028	20.7134	23.8808
Plin3	1416424_at	14.7188	14.2799	14.8646	15.42	15.0322	16.0995	15.4943	14.7043	15.6513	15.3502	15.0887	15.5484	15.4352	15.2883	15.7172	14.8514	13.9752	14.3813
Rab5a	1416426_at	18.9778	18.1616	18.2361	18.9783	18.1997	18.9421	19.052	17.3489	18.723	18.4084	18.4648	18.6735	19.3503	18.7896	17.5758	18.2385	18.0741	18.7799
Thap11	1416428_at	17.0254	16.6846	16.7643	16.6722	16.7036	17.1028	17.5242	15.8099	17.3278	17.2848	16.8575	17.6642	18.1197	16.949	14.8131	17.8293	16.4917	17.2546
Cat	1416429_a_at	20.5288	19.971	19.3002	21.2656	19.5209	20.2326	20.6965	18.8796	19.8396	19.9385	19.7587	20.9477	21.1017	20.7417	12.5218	20.8687	19.5206	22.5655
Tubb6	1416431_at	19.4893	19.8261	19.7007	21.1973	19.1106	20.3024	19.1585	18.4959	19.6097	20.7718	21.954	22.4023	21.6519	22.0167	7.93657	21.4434	21.5019	23.3534
Rpa2	1416433_at	14.3121	14.8532	13.8168	13.8455	14.4597	14.7165	15.485	13.6242	15.2579	14.9994	13.9428	15.1068	16.1245	14.9813	10.8859	16.7027	14.0136	15.2444
Bcl2l10	1416434_at	17.2627	19.418	17.6297	16.5995	17.9023	16.856	16.78	18.4275	19.139	18.2818	19.7411	9.39869	17.4168	19.5244	14.9441	19.2801	19.8112	15.1483
Ltbr	1416435_at	15.9157	15.7641	16.2948	16.2038	16.3713	16.9589	16.4844	15.2239	16.9251	16.1492	14.986	17.8029	16.7444	16.264	13.9682	15.7921	15.7715	16.4198
Uqcc1	1416436_a_at	11.751	11.186	11.2382	12.1126	12.1883	12.2872	12.4677	11.3466	11.7555	12.4684	11.672	12.2235	12.6072	11.9136	13.759	13.6037	12.0045	14.5384
Mapk8ip3	1416437_a_at	13.4197	12.6384	12.893	12.4396	13.3114	12.4658	13.2038	13.004	13.1674	13.3072	13.0809	14.3116	14.1317	12.449	16.7725	13.5227	11.9491	16.8571
Puf60	1416438_at	19.5471	19.2674	19.6501	20.3017	19.5273	20.1176	20.1155	18.8425	20.2694	19.7946	19.7974	21.5071	21.0506	20.1542	21.9416	20.1827	19.7528	22.0591
Dctpp1	1416439_at	18.5032	19.3209	17.7727	19.5634	17.7634	18.736	18.7587	17.3643	18.7327	18.3186	18.7351	20.6672	19.7142	20.5141	14.5566	19.6622	18.9537	22.0576
Cd164	1416440_at	19.5813	19.1627	19.5317	19.808	19.1748	20.2332	20.1462	18.6166	20.0028	19.3475	20.0155	20.9864	20.7314	19.7882	-0.0926132	19.5374	19.82	20.6098
Cpq	1416441_at	16.5896	15.7702	16.1897	15.8132	16.2723	17.293	17.1638	15.386	17.01	14.9589	13.7213	12.8297	14.1863	14.2545	16.6698	12.6545	13.928	12.8392
Ier2	1416442_at	12.7007	12.3341	12.7381	13.4688	13.2739	12.8794	13.1199	11.7711	12.4373	13.3672	12.1331	15.5281	15.2116	12.5688	15.7972	14.0177	11.6172	13.9418
Elovl2	1416444_at	10.799	8.74279	11.4001	10.0504	9.37986	12.1825	13.0575	11.0715	9.18258	8.80108	11.518	7.75908	11.4532	10.7841	12.937	9.16719	11.6422	-5.11386
Fam98a	1416445_at	17.8588	17.5245	18.4561	18.2485	17.877	18.355	18.8968	17.2864	18.9851	18.0204	18.6635	19.2758	19.0687	18.5331	12.5179	17.9774	18.5998	20.3219
Itpa	1416448_at	13.9427	13.4541	13.8093	13.6334	14.6164	14.4865	14.4935	13.2057	13.9659	14.4625	13.6008	15.4716	13.966	14.4978	6.31918	14.7025	13.8268	15.8669
Taf8	1416450_at	10.4665	9.00489	10.5222	11.0813	9.65198	9.88202	10.5201	9.66121	8.87972	10.0079	10.4183	10.6343	10.264	8.00507	13.4868	10.3574	10.5588	11.569
Oat	1416452_at	19.2928	18.6784	19.1321	19.6205	18.9808	19.7768	19.646	17.7532	19.7435	18.7435	18.3726	19.8361	19.5577	19.0771	9.72093	18.7267	17.9933	20.718
Acta2	1416454_s_at	19.4649	20.055	19.1835	23.0822	18.9706	20.9348	18.8325	18.4415	19.927	18.0651	19.3157	21.3298	18.2813	20.7973	17.9713	18.6694	19.0633	22.9929
Chia1	1416456_a_at	1.28357	4.68529	-3.00583	2.35544	0.32674	0.86391	-0.60755	1.31218	-1.21684	0.445818	0.324242	5.21006	-0.145434	0.505249	11.7629	0.121761	1.63597	4.96298
Ddah2	1416457_at	14.7679	15.193	14.7126	15.2365	14.218	15.7624	15.0193	16.0028	14.3852	15.343	13.1662	17.987	16.0631	14.9002	19.0201	15.4969	12.9424	16.6534
Miox	1416460_at	9.26008	13.4001	10.9499	9.15547	12.1772	8.0668	9.38674	12.5969	11.5031	13.0257	15.1419	4.32155	11.209	14.197	10.4327	13.962	14.1716	2.60586
Slc4a1	1416464_at	5.19283	4.80259	3.29289	4.3536	3.74387	3.2274	3.51976	1.6813	3.24547	4.53593	5.36237	2.76291	4.41915	3.65839	4.05166	3.58055	0.680565	6.64721
Vapa	1416465_a_at	22.7532	22.1371	21.8655	23.7866	21.3218	22.5763	22.7489	20.7839	22.73	21.9179	22.5995	22.9635	23.1891	23.0365	30.1712	22.1424	22.2438	24.3913
Ddx3x	1416467_at	21.5586	21.5089	21.3212	22.6378	20.9629	21.84	22.1068	20.4525	22.0308	21.6652	22.2448	22.9113	22.7567	22.3794	27.9006	21.9277	21.6343	25.1254
Aldh1a1	1416468_at	20.6641	20.0756	20.5241	21.6434	20.206	21.3637	21.3116	19.5642	20.9983	19.4114	18.3284	21.1746	18.1728	19.3862	10.3321	18.599	19.0307	21.8971
Cept1	1416471_at	14.6673	14.1157	14.9473	14.6447	15.1205	14.996	15.4012	13.6614	15.3148	14.5594	14.2086	15.1365	14.7799	14.2315	12.1084	14.6229	14.1786	15.2939
Syap1	1416472_at	18.9119	18.0414	18.6137	19.3133	18.549	19.0671	19.4877	17.6414	19.1865	17.7472	17.4492	18.6296	18.3748	18.0383	8.78839	17.2259	17.5918	17.1805
Igdcc4	1416473_a_at	19.3935	18.7003	17.9398	19.9683	18.5525	19.17	19.7327	18.064	18.7417	17.2935	16.5915	17.4924	17.9337	17.9386	12.45	17.5244	17.0255	14.7701
Ube2d2a	1416477_at	20.3779	20.1274	19.9486	20.9873	19.8346	20.4641	20.6967	19.1278	20.6126	19.9808	20.2557	21.1732	21.0024	20.7764	11.0478	20.7228	20.0794	22.728
Tmem14c	1416479_a_at	19.6722	19.6563	19.2786	20.7992	19.5154	20.0722	20.1965	18.6166	19.7376	19.6389	18.5985	20.5617	20.6746	20.1434	12.7506	19.8392	19.169	21.9788
Higd1a	1416480_a_at	20.7784	20.8405	20.3568	22.1454	20.3233	21.0939	20.652	19.3676	20.9282	20.8776	22.0052	21.6175	22.4362	21.8536	12.3046	20.663	21.3533	24.1957
Ttc3	1416484_at	17.3305	17.1958	17.213	18.0023	17.5491	17.4978	18.004	17.239	17.5509	17.6791	16.7637	18.1005	18.4545	16.8545	22.429	17.329	16.578	18.9014
Timm23	1416485_at	20.0947	20.0907	20.1043	20.9714	20.0699	20.7418	20.6379	19.1096	20.7313	19.6988	20.1974	21.4166	20.898	21.1237	18.4485	20.3237	20.1991	23.7072
Aimp1	1416486_at	17.5643	17.2468	17.7745	17.8572	17.7508	18.0253	18.45	16.8403	17.7747	18.1856	16.765	19.4121	19.3208	18.2556	17.4953	18.3223	17.4024	19.3144
Ccng2	1416488_at	17.6485	16.1421	17.1643	16.7626	16.9431	17.7493	17.6168	16.2979	17.7463	17.046	17.3151	15.3635	18.006	16.7198	9.51972	15.6025	16.3672	15.4771
Pi4k2b	1416489_at	15.1955	14.3208	14.4619	15.1319	14.7061	14.4889	14.8836	13.9666	14.2434	15.1943	14.9402	17.8512	16.7231	15.9067	9.58578	15.6237	15.2029	16.3729
Tmed6	1416490_at	4.53097	4.86563	1.48478	4.92418	3.63001	4.25175	4.33194	2.30564	2.4082	4.81769	4.26112	4.08146	2.69958	4.7826	10.8728	3.54205	-0.960235	6.0519
Numbl	1416491_at	11.7427	10.7427	10.0355	12.4158	11.3377	12.3448	11.7282	11.4866	9.89062	12.3018	12.1273	12.718	13.2413	12.307	16.0436	12.4402	11.3609	10.7222
Ccne1	1416492_at	11.866	11.6993	11.2744	12.6408	11.1104	10.8463	11.2694	11.2892	10.627	11.341	12.6827	13.2349	12.6694	13.3355	13.9708	12.0029	12.3538	11.4036
Ddost	1416493_at	20.1155	19.1344	19.797	20.6277	19.779	19.9685	20.4971	18.9122	20.1515	19.7917	19.3416	20.7152	20.9363	20.0017	15.3547	19.2968	18.8917	21.2833
Ndufs5	1416494_at	19.749	19.835	19.3447	20.8606	19.7882	20.1918	20.3707	18.8553	20.1172	19.0183	18.3819	19.5238	19.7539	19.2838	6.5688	18.8828	18.098	20.925
Mrfap1	1416496_at	23.1288	22.6975	22.4453	24.1795	22.1193	23.1554	23.4233	21.6174	23.5106	22.2488	22.4805	24.142	23.6624	23.1029	22.2722	22.6677	22.2823	25.917
Pdia4	1416497_at	20.3582	19.6865	19.0874	21.1142	19.927	19.8704	20.1406	18.6365	19.9318	18.3073	18.514	18.7159	19.543	18.8213	15.4145	18.3585	18.1015	17.8724
Ppic	1416498_at	19.3994	19.196	19.6354	21.069	19.1377	20.4928	20.288	19.0749	20.1654	18.8845	18.2595	21.229	19.5283	19.9352	13.515	19.2492	19.4003	23.0813
Sacm1l	1416500_at	18.7807	18.2391	18.4251	19.5495	18.3385	19.1	19.1076	17.2695	18.9581	17.7674	18.3692	18.8749	18.6422	18.4283	10.5602	17.6109	18.3213	17.9124
Lxn	1416503_at	16.8469	16.4434	16.7331	16.6808	16.874	17.5785	16.8108	16.1049	16.9435	16.483	16.7341	16.8073	18.0805	16.8723	15.9751	15.8478	16.8022	16.6411
Nr4a1	1416505_at	9.15167	10.7635	11.6764	11.8123	11.1756	12.52	11.6777	10.3873	11.1253	13.2564	13.7702	16.2703	12.134	12.6475	16.938	13.6678	14.3632	16.0709
Med28	1416508_at	18.338	19.1688	18.2287	18.8338	18.5222	19.0916	18.8493	17.8499	19.0849	18.5074	19.3621	19.4952	19.4691	19.9523	1.03721	19.5797	19.2449	21.2943
Mrpl4	1416510_at	17.3772	17.0199	18.0979	18.1526	17.6261	18.648	17.8603	16.7673	18.2431	17.828	18.6155	18.9834	18.2985	18.5342	17.5596	17.8901	18.423	19.1161
Cdc42ep4	1416511_a_at	17.0771	16.5003	16.5763	16.6606	16.8876	17.236	16.9624	15.4366	17.267	17.0779	15.5792	18.1625	18.5646	16.733	4.96798	16.7318	15.9189	16.415
Nubp2	1416512_at	15.6731	15.942	16.0301	15.9053	15.8602	16.5747	15.9896	14.9088	16.9398	16.4329	16.361	17.0554	17.373	16.9278	12.6343	16.7621	16.4455	17.0032
Lamb2	1416513_at	16.8436	15.1056	16.6315	15.9153	16.4921	17.2493	17.1118	16.0812	16.8989	15.2384	14.5269	14.6203	14.8379	13.5937	19.7477	14.2367	13.9056	15.4619
Fscn1	1416514_a_at	20.102	20.0573	19.8393	21.8761	19.8436	21.1157	21.1385	19.2792	20.2941	20.7721	21.392	21.4099	21.9058	21.7134	11.823	21.2234	21.3576	21.859
Pnpla6	1416517_at	16.6217	16.56	17.3324	16.1132	16.8235	17.2497	16.9921	16.4996	17.4384	17.3626	18.0017	16.9603	18.1087	17.3016	17.923	17.1371	16.7046	18.8574
H1foo	1416518_at	12.6422	15.8159	14.5226	10.5302	15.3773	10.3706	12.2702	15.6556	15.026	16.0899	16.9459	9.03736	14.1945	16.7026	5.53256	16.1572	17.2483	6.84258
Grcc10	1416522_a_at	19.3745	19.9794	19.4924	20.9092	19.2519	20.2263	20.282	18.9931	20.3066	18.7951	18.2031	20.1666	18.9589	19.0717	18.8282	18.6703	17.9583	21.1246
Rnase1	1416523_at	0.473349	-4.80156	-1.61959	-2.98053	-1.02114	-3.44427	-3.32212	-4.63515	-4.95675	0.717636	0.0703179	-4.68749	0.514534	-2.43241	5.94286	-2.91695	0.895156	-0.507317
Spop	1416524_at	18.5913	17.2924	18.1417	17.7798	17.5563	18.31	18.3274	17.1851	18.4687	17.9991	18.1037	19.1416	19.1163	17.8278	12.6425	17.8258	17.4832	18.3146
Rab32	1416527_at	10.406	11.3053	11.3169	10.3009	10.2635	10.4434	11.4274	10.3401	10.0279	10.4145	11.2984	10.6257	11.2045	10.8523	7.50819	11.3455	10.9888	12.204
Sh3bgrl3	1416528_at	19.654	19.9717	19.393	21.32	19.6125	20.3154	20.0754	18.756	20.0713	19.7585	19.4125	21.4502	20.6689	20.1578	19.4378	19.8251	19.7417	21.2228
Emp1	1416529_at	14.7555	15.5022	14.6362	16.5062	15.7524	15.981	14.7781	13.5985	13.6238	15.7321	17.0144	18.7483	17.4919	16.9348	12.3574	17.9418	16.0994	18.2495
Pnp	1416530_a_at	17.011	17.0591	16.788	17.2183	16.5528	17.2529	17.3085	15.5132	16.7843	17.2763	17.9471	17.924	18.1297	18.3322	10.0294	17.9905	17.6308	19.853
Trrap	1416532_at	17.3587	17.0297	17.7885	16.9499	17.6707	18.2823	18.3941	17.2381	18.4969	17.2278	16.9692	17.902	18.4804	17.2049	5.89568	16.7693	17.0578	17.6305
Egln2	1416533_at	19.1537	18.6199	18.6426	19.7393	18.7511	18.9	19.4606	17.706	19.2397	18.8907	18.265	19.9141	19.8611	19.0123	20.1557	18.7643	17.9991	21.3656
Dpf2	1416534_at	17.7048	17.1889	17.3562	17.8719	17.4333	18.0433	17.8836	16.9965	17.8851	17.9776	18.1319	18.4359	18.8572	17.9331	16.9613	18.2364	17.72	20.137
Mcrs1	1416535_at	14.842	14.7331	14.8488	15.5594	15.5349	15.4656	15.2191	14.7492	15.1381	14.9751	14.4378	16.1166	15.8686	15.6682	16.383	15.6106	14.3594	14.3626
Mum1	1416536_at	12.2411	12.3918	13.439	14.3898	13.2238	13.8056	12.5697	13.7898	13.9516	13.8849	14.7565	14.9671	14.0698	14.1258	11.0664	13.5134	13.7831	15.6363
Creld1	1416537_at	17.5057	16.18	16.7117	16.3486	17.1495	17.4185	17.9877	16.3242	17.4361	16.5938	14.8313	15.6089	18.0081	15.3958	12.5099	16.097	12.7943	15.4551
Siae	1416538_at	13.8144	13.425	13.7145	13.0478	14.1813	14.5317	14.3041	13.1795	14.574	12.6043	12.8473	8.97143	12.2214	12.4827	9.94384	11.8539	13.0105	13.8785
Hgs	1416540_at	15.5955	16.1606	15.5109	16.4819	16.1755	16.3219	16.0826	15.2913	15.8582	17.087	16.7422	17.5038	17.8281	17.3546	15.5415	17.5651	16.5171	17.7528
Clpb	1416541_at	15.661	15.3213	15.7889	14.8449	15.3514	15.6937	15.7167	14.5215	16.2248	16.3066	15.7108	16.8277	16.2726	14.9309	17.728	15.5757	16.1754	15.6413
Phf1	1416542_at	12.6773	13.2036	11.8451	12.5689	12.3543	12.1418	11.8622	12.1982	12.0237	13.6688	13.4977	13.3742	14.6174	13.9766	18.3168	14.5777	12.9653	12.5603
Nfe2l2	1416543_at	20.8136	20.0714	19.9914	21.5569	20.2296	20.5312	20.9375	18.9421	20.5734	19.9286	19.698	20.8735	21.1142	20.1818	14.0829	19.9004	19.5167	21.5059
Ezh2	1416544_at	14.9739	15.6459	15.117	15.1349	15.7899	15.1706	15.5389	15.5499	15.781	15.8082	16.4225	16.3139	16.5681	16.8931	19.7601	16.2665	16.8203	15.7957
Zdhhc7	1416545_at	16.9767	16.7433	16.1123	17.1242	16.9315	17.0383	17.5764	16.1975	16.9345	16.7186	14.4611	18.0723	17.9299	15.3015	12.878	16.6513	14.2509	16.9177
Rpl6	1416546_a_at	22.6048	22.8695	22.5301	24.1765	22.3027	23.1403	22.9965	21.7392	23.3124	22.6895	23.6347	24.2678	23.9803	23.975	24.9495	23.4707	23.2523	27.1706
Ndufb3	1416547_at	19.854	19.7444	19.3866	20.6918	19.326	19.9635	20.1431	18.8112	20.0689	18.6682	17.5287	19.7518	19.6949	19.0029	12.8435	18.6919	17.5146	21.1651
Slc35b4	1416550_at	14.7291	14.1529	14.2313	15.1066	14.2136	14.4943	15.526	14.3921	14.9483	14.9097	13.963	15.5461	15.9668	14.0615	8.65008	15.0123	13.9857	15.7658
Dppa5a	1416552_at	10.2593	15.2515	12.4031	11.9511	13.1354	8.88572	9.21415	13.8627	13.1168	13.5398	15.2884	10.4973	13.1695	15.5272	9.98365	15.4335	15.2656	13.4397
Stra13	1416553_at	16.3806	16.9875	15.6836	17.0356	15.968	16.4828	16.3288	15.2793	16.3003	15.1371	16.2531	15.8492	15.7742	16.5543	14.2563	15.2566	15.2266	15.2188
Pdlim1	1416554_at	15.9405	16.8909	16.3192	16.9796	16.8285	17.33	17.9925	15.496	16.9985	17.8493	17.4904	19.3646	18.3868	18.0025	18.3451	18.2757	16.9196	22.1685
Ei24	1416555_at	19.9223	19.5314	19.5849	20.273	19.4455	20.3237	20.2287	18.7849	20.0422	19.4365	18.8723	20.9571	20.5974	19.7748	16.4	20.0267	18.8227	22.2865
Tspan31	1416556_at	20.428	20.8607	20.0685	21.9935	20.1235	20.9699	20.7121	19.5172	21.025	20.4761	20.6476	21.537	21.5855	21.1716	12.9224	20.9685	20.6329	22.6932
Melk	1416558_at	10.108	11.0833	9.60259	8.97374	9.9749	9.65789	9.79624	10.8705	9.70648	11.5797	11.9625	10.9919	12.7332	12.7204	12.1325	12.7842	12.5908	10.3245
Rrp8	1416559_at	15.83	16.2074	16.5093	17.2759	16.1955	17.027	16.0414	15.3306	17.109	16.7914	16.5907	18.989	17.5493	17.945	9.17349	17.8017	16.9693	17.8156
Gad1	1416562_at	-2.42324	0.152658	-6.85728	-2.87081	-6.30662	-5.21215	3.72646	0.0519628	-4.09395	-1.12292	1.56484	2.45893	2.08559	1.77699	10.1001	2.38032	1.43747	4.64961
Ctps	1416563_at	19.2582	19.1558	18.5745	21.8489	20.1281	19.7786	20.4422	19.2105	19.875	18.9685	17.9552	20.4799	19.939	19.7655	12.3462	19.9715	18.8338	21.5546
Sox7	1416564_at	8.54415	9.33181	12.3466	10.7527	9.7285	12.0168	9.93035	9.49475	8.48104	10.1041	8.57727	13.4154	10.2171	9.71276	10.8578	9.1108	10.6309	9.08624
Strap	1416566_at	18.6616	17.8396	18.4503	18.7247	18.2882	18.9497	18.8512	17.3177	19.0853	18.6306	18.6911	20.0903	19.6737	19.057	11.7933	18.7616	18.6093	20.8889
Atp5e	1416567_s_at	21.4964	22.1435	21.0776	23.3843	21.095	21.747	21.6352	20.4703	21.996	20.8926	21.6719	22.4152	22.2878	22.5146	28.757	21.7849	21.2764	26.1431
Actl6a	1416569_at	15.9781	15.8494	16.1922	15.1907	15.7145	16.4116	16.5416	14.7524	16.2523	16.4531	17.1913	17.6301	17.0246	17.0712	16.4328	17.0546	17.2245	19.7192
Gfm1	1416570_s_at	16.6145	16.4681	16.7427	16.7441	16.6034	17.2851	16.9943	15.7252	17.3184	16.861	17.4696	17.9234	17.4952	17.7152	14.0408	17.2335	17.2014	18.2011
Tox4	1416574_at	15.798	15.5694	15.7355	16.4883	16.1431	16.6063	16.6576	15.774	16.6734	16.068	16.6443	16.8745	17.1486	16.4871	12.0247	16.4535	15.8358	19.0082
Epcam	1416579_a_at	15.5344	17.8393	15.9307	14.0664	14.7569	15.0394	15.2391	14.1664	16.3305	15.3059	18.0451	18.571	16.1602	18.2114	9.00247	16.8481	15.5861	23.148
Stub1	1416580_a_at	20.0554	19.6773	20.0907	20.5294	19.7992	20.4836	20.5952	19.139	20.5918	20.1202	19.7037	21.1605	21.0355	19.8212	25.3615	20.1155	19.6248	21.546
Bad	1416582_a_at	19.2184	19.1212	19.7655	19.8822	19.0413	20.4324	19.7227	18.8966	20.5433	18.4619	19.2323	20.1359	20.2114	19.9396	15.2478	19.1055	19.0296	22.745
Man2b2	1416584_at	15.9578	14.5944	15.6485	16.4745	15.0407	16.4021	15.6977	14.826	15.9189	12.3463	12.2208	11.0495	11.8526	12.7081	20.0285	12.8318	11.4103	14.4087
Ruvbl1	1416585_at	16.1752	16.1773	16.0712	15.592	16.7078	16.3822	16.8863	16.0097	16.5873	16.6095	14.8808	19.0453	17.7363	16.6438	15.2102	17.5001	15.374	18.6666
Zfp239	1416586_at	13.0036	11.8132	12.2545	12.4203	12.248	13.5945	12.8368	11.9315	12.9627	12.0064	12.2284	12.5546	13.9596	11.778	13.3493	11.8671	11.9524	10.8722
Xrcc1	1416587_a_at	13.9723	14.4742	15.1828	14.4273	14.503	15.4694	14.8057	14.1974	15.6192	15.8731	16.0664	16.4167	15.9703	15.6112	16.2473	15.7818	16.4415	12.8553
Ptprn	1416588_at	13.3892	13.7075	14.3859	14.8604	14.3972	14.3766	12.4752	13.6042	13.5296	14.8959	15.1832	18.2468	16.1588	15.2451	7.94138	15.2495	15.8943	15.7697
Sparc	1416589_at	22.3715	22.315	22.0555	23.9807	21.728	22.7412	22.5179	21.3926	22.5882	22.0266	22.6778	23.924	22.9994	22.7539	26.6694	22.5395	22.616	25.5625
Rab34	1416591_at	18.8166	18.4423	18.5924	19.723	18.643	19.3377	18.9598	17.4807	19.0174	18.548	18.8009	20.0368	19.6544	19.5153	17.7629	18.6641	19.1897	20.2931
Glrx	1416592_at	15.5074	16.3495	16.1942	16.1721	16.1749	16.7392	16.7712	15.9389	16.734	16.7695	17.1166	17.1299	16.835	17.4284	14.5594	16.6487	17.5527	17.9349
Mrps22	1416595_at	17.4813	17.8496	17.3986	18.191	17.6207	17.5734	18.0335	16.8404	18.2684	18.1563	18.581	19.3258	19.8158	19.227	19.1679	19.0708	18.4577	20.9197
Slc44a4	1416596_at	4.71568	8.56092	2.3553	5.64438	6.21001	3.48133	4.7744	5.26817	3.13937	5.92119	6.64442	6.60012	2.37065	7.46716	12.0542	8.18509	7.2425	8.2417
Hdgfrp2	1416597_at	16.7842	16.0279	16.5105	16.7155	16.7535	17.1782	17.4903	15.8311	17.6506	16.2951	15.6756	17.2967	15.9733	15.0855	18.8673	15.8722	14.881	17.0612
Glis2	1416598_at	15.2511	16.1823	16.2194	16.386	15.3768	16.5308	16.0687	15.2602	16.2079	16.0219	16.1547	17.5316	16.8188	16.3645	14.2174	16.9582	16.5644	19.6234
Rcan1	1416601_a_at	14.2499	14.3564	14.4842	14.7069	13.4701	14.3647	14.6808	12.7359	12.8706	14.8359	14.3907	16.5292	14.8337	16.0442	15.7201	16.4374	13.9754	19.633
Rad52	1416602_a_at	16.4798	16.3951	16.3904	16.7874	16.1045	16.3545	16.6956	15.8318	16.367	16.293	17.6346	17.2201	17.2709	17.8479	18.6149	16.3636	17.1686	19.0043
Cyc1	1416604_at	19.9333	20.0252	19.9214	20.9022	19.7967	20.5255	20.2476	18.6343	20.5896	20.1999	20.7902	21.338	21.1678	21.2257	21.722	20.5123	20.5504	22.8304
Nhp2	1416606_s_at	20.3353	20.5584	19.7115	21.0283	19.5115	20.4103	20.8451	19.2194	20.3773	19.3948	19.0134	21.5232	20.4364	20.948	18.7084	20.5918	19.3847	23.1036
4931406C07Rik	1416607_at	16.4166	14.8972	15.6949	16.5802	15.7842	16.6117	17.1429	14.6904	16.2752	14.2638	12.8049	14.3261	14.3844	13.5288	3.99468	13.4586	13.3144	10.9628
BC004004	1416608_a_at	19.8798	20.0959	20.2367	21.2999	19.7655	20.8657	20.5289	19.3265	20.8042	19.3766	20.4428	21.018	20.0164	20.6759	16.262	19.4754	20.2686	21.0498
Clcn3	1416610_a_at	17.2576	16.308	16.6106	16.7899	16.8325	16.9227	17.2246	15.6626	16.7813	16.7912	16.9871	15.1742	18.1039	16.5348	17.0717	16.1336	15.9972	17.8702
Cyp1b1	1416612_at	20.2117	19.5726	20.179	20.9702	20.0087	21.2805	21.3372	19.6098	20.6169	18.4667	17.5145	19.8845	18.4686	16.6225	11.9215	17.7777	19.0086	16.7862
Clpp	1416616_s_at	18.924	18.7745	18.8091	19.9335	18.6088	19.2859	19.4085	17.8693	19.1406	19.2835	19.4564	20.3821	20.0453	20.5243	19.979	19.7701	19.2393	21.3427
Ppox	1416618_at	15.5911	15.1813	15.9977	15.6602	15.7823	15.9942	15.9301	15.1178	16.5208	15.8553	16.406	15.3276	16.4377	14.7774	12.5334	15.1117	15.6085	12.5328
4632428N05Rik	1416619_at	9.10667	8.26671	9.24641	8.05055	9.10896	9.22798	8.23677	7.7355	8.18994	9.57645	7.2644	10.4136	9.85666	7.26785	8.70263	8.5031	8.08577	12.1905
Smarcal1	1416620_at	14.3212	13.6369	14.9512	14.3914	14.9618	15.2043	14.6457	14.1384	15.3109	14.1556	13.7887	15.1283	14.5546	13.8322	14.9872	13.42	15.9544	16.0739
Llgl1	1416621_at	16.8215	16.079	16.7408	17.0806	17.128	17.6441	17.1899	16.1009	17.327	17.2996	17.8648	17.9501	18.34	16.83	18.7408	16.8821	17.0913	17.5498
Wbscr16	1416622_at	13.6217	13.4009	13.423	13.7876	13.771	14.1323	13.9995	12.5258	12.4752	13.7973	12.4628	16.0203	14.78	14.4531	6.31465	15.1726	12.602	16.2605
Thbs3	1416623_at	10.9148	9.48302	12.506	10.5813	10.3948	12.4609	11.5214	11.2013	11.8314	10.451	9.90653	12.3533	10.3275	4.01093	14.3452	8.63199	9.91497	7.32199
Serping1	1416625_at	15.3179	15.7277	17.2638	16.1512	15.106	17.3062	14.5682	15.3873	16.1285	13.9644	13.4672	17.7493	13.4342	14.5473	16.424	14.2992	14.3312	18.9241
Spint1	1416627_at	11.0627	13.7811	12.2806	11.0255	12.3284	10.3494	10.9484	12.2535	12.4109	12.6313	15.5379	15.8951	13.7664	14.3576	14.1243	14.8375	14.0218	18.1254
Tmem223	1416628_at	18.8169	18.8436	18.6647	19.9924	18.4324	19.8695	19.4495	18.3981	19.3448	18.1599	19.5415	19.2147	19.0186	19.4538	21.3651	18.5237	18.4673	20.1249
Slc1a5	1416629_at	9.81424	10.623	11.0665	11.2009	10.816	10.9255	10.8348	10.259	10.6029	11.7671	10.5904	14.5518	11.424	11.3438	9.60726	11.9437	11.231	10.2968
Id3	1416630_at	19.4009	19.9091	19.6827	21.2199	19.6449	20.6717	20.6716	19.7736	20.9643	18.9129	19.7722	21.2089	20.1327	20.8111	23.7508	20.194	20.5527	22.9061
Ap4b1	1416631_at	14.3818	13.1916	13.7122	13.3457	14.1951	14.1723	14.3771	12.3839	14.4689	12.9568	12.3593	13.2085	13.7945	12.7542	10.1545	12.3153	12.776	10.7527
Fam96a	1416633_a_at	20.6631	20.4383	19.7764	21.4706	19.7829	20.4151	21.0372	19.1668	20.7611	19.9146	20.6535	20.34	21.1322	21.3354	24.8423	20.5223	20.1429	23.3319
Smpdl3a	1416635_at	15.4431	14.7396	16.2283	15.1835	14.7938	16.1071	16.0712	14.5955	16.8582	13.7751	14.6891	14.1983	14.334	13.7841	11.0703	13.2521	14.4945	15.8993
Rheb	1416636_at	18.9486	18.7878	18.7466	19.4467	18.7169	19.4236	19.469	17.7107	19.6043	18.8629	19.3122	20.0002	19.5473	20.0603	18.9449	19.4672	19.0432	20.3537
Slc4a2	1416637_at	18.2493	18.6203	18.6048	19.3491	18.8626	19.1862	19.2995	17.9826	19.1158	19.1003	18.4657	19.1004	19.2291	18.7297	20.7224	18.3831	18.1074	18.4728
Sall2	1416638_at	16.3294	14.4401	15.4896	15.3466	15.2937	15.7214	16.5248	15.0669	14.8434	16.0644	15.1774	16.605	17.2828	15.6951	12.2476	16.4934	14.7318	15.0871
Slc2a5	1416639_at	9.21517	8.19081	8.84043	8.16474	8.26662	8.38999	7.92307	9.5787	9.37789	9.90175	6.76292	6.48303	9.8017	10.1918	8.00533	7.74993	8.014	-0.629812
Kcne1l	1416640_at	1.21084	-1.16902	3.95943	0.958062	1.94579	-3.51656	3.88402	-0.803096	-2.5691	-0.183748	3.76457	2.99605	-2.58176	0.322823	10.5206	5.41057	-2.8235	5.79319
Lig1	1416641_at	14.6541	14.6096	14.7377	14.5977	14.5815	14.6754	14.8313	14.0588	14.7393	15.8836	16.1081	16.2957	17.0697	15.4743	15.3496	15.8592	15.5208	12.9148
Tpt1	1416642_a_at	23.1412	23.1091	22.5875	24.3582	22.2194	23.3597	23.2986	21.716	23.4574	22.8229	23.7418	24.5756	24.1858	24.0661	30.7899	23.3397	23.0334	27.0977
Afp	1416646_at	5.36123	4.17631	2.5235	3.55012	3.97358	-0.412104	6.30516	3.28785	1.81278	0.569119	6.70852	6.06204	5.43785	9.55694	11.1677	7.6689	4.61075	6.99354
Bckdha	1416647_at	13.8623	13.4896	13.3099	13.3365	13.5618	14.0494	14.0211	13.1475	14.0885	12.9163	11.5189	13.1222	13.1	12.2486	12.5078	12.0199	11.9925	14.4755
Dync1h1	1416648_at	19.7522	19.4113	20.1556	20.6026	19.7438	20.5721	20.4794	19.0902	20.4088	20.1413	20.9332	21.3595	21.125	21.0977	14.0902	20.4217	20.1841	22.7115
Ambp	1416649_at	1.42211	1.38499	1.93481	1.53212	-1.86637	-2.15022	-1.88278	0.357059	-0.486769	-2.22172	-2.06539	-2.79991	-2.46427	1.44994	6.78185	-0.894243	-1.83796	5.01973
Rfpl4	1416650_at	15.4931	18.2533	16.3786	15.8792	16.7208	14.8971	15.7762	17.141	16.8326	17.0846	19.7322	10.9602	16.8206	18.9441	0.0772437	18.1159	18.7466	22.7831
Znhit2	1416651_at	16.2824	16.0719	16.2874	16.1627	15.8911	16.5914	16.1324	15.0681	16.655	16.6236	16.2573	18.051	17.2714	16.6053	13.705	16.8814	16.2134	17.5799
Aspn	1416652_at	8.15347	7.26391	10.9973	8.12852	7.7362	11.1526	8.94705	7.93365	8.68084	5.48406	7.03119	10.3588	6.3131	9.25274	18.0097	5.52402	10.2242	7.0632
Stxbp3a	1416653_at	18.7877	17.5827	18.5268	18.6448	18.1137	18.7214	19.3321	16.7502	19.1118	17.8952	17.0519	19.5338	18.1998	17.7148	0.492081	17.8526	16.5018	19.4896
Slc31a2	1416654_at	15.0627	13.9199	14.7897	14.0833	14.6531	14.8044	14.8563	12.9828	14.559	13.5851	13.1764	15.1688	13.1959	13.9982	13.0505	13.7817	12.541	20.231
C1galt1c1	1416655_at	17.6719	17.7519	17.1836	18.5172	17.2629	18.1602	18.077	16.7611	18.0049	17.8523	17.7311	18.7004	17.6975	18.3592	19.3252	17.947	17.7034	19.4377
Clic1	1416656_at	20.1885	20.2567	19.8157	21.7513	19.9915	20.4263	20.5125	19.5055	20.5253	20.5672	20.6444	22.1041	22.0562	21.53	18.4304	21.1564	20.3817	23.6399
Eif3a	1416660_at	19.6951	19.2733	19.3365	20.5749	19.6269	19.3814	20.3137	18.8633	19.936	20.0094	19.2675	21.1188	20.9378	19.5102	27.1324	20.0798	18.912	24.2912
Sardh	1416662_at	12.3763	12.7509	13.0613	13.6063	12.454	14.2233	13.4811	13.5743	13.6725	11.6114	11.7459	13.3212	10.0266	11.2826	16.2205	9.4852	10.2311	9.70539
Ndufa9	1416663_at	19.6522	19.1697	19.1828	20.1528	19.3829	19.6719	20.1706	18.4274	19.6361	19.4856	18.2059	20.2757	20.5586	19.2012	16.0514	19.6388	18.6414	21.2044
Coq7	1416665_at	14.9936	15.3724	15.9896	16.2602	16.1799	16.3087	16.2906	15.1513	16.3747	16.7135	14.8645	16.9873	17.2614	16.5238	15.1126	16.7662	16.3649	14.4853
Serpine2	1416666_at	22.4969	21.8265	21.533	22.6078	20.9501	22.1159	22.558	20.6704	21.9258	21.6118	21.9361	21.2675	23.2435	22.0241	15.6763	21.9367	21.3383	22.3576
Ebp	1416667_at	16.742	16.2005	15.4972	17.8924	16.4017	16.4799	17.0873	15.6853	15.9625	15.8369	14.9909	16.1269	16.2239	15.5927	9.45485	16.0111	14.361	15.9317
Emc2	1416668_at	15.8415	15.5391	16.5039	16.6128	16.0856	17.1988	16.6163	15.433	16.7441	15.1506	14.6401	15.8884	15.1734	16.1455	3.57425	14.2532	15.5751	15.6217
Setdb1	1416670_at	17.2849	16.7922	16.4903	17.4737	16.7961	16.6798	17.1068	16.6274	17.1104	17.2528	18.123	17.788	17.9851	17.5216	18.393	18.1197	17.0883	19.3427
Mcoln1	1416671_a_at	15.2053	15.1423	15.1209	15.1849	15.3541	15.7068	16.0649	14.3881	15.6542	15.1945	14.5301	14.6965	16.0821	15.1961	14.1218	14.4767	13.766	14.1121
Bace2	1416673_at	12.0914	13.7822	13.5422	13.2638	12.1388	12.5615	11.8731	12.5144	13.358	12.4218	14.3354	17.299	13.2166	15.137	23.8033	13.8063	13.202	18.8609
Ptpru	1416674_at	7.13812	5.33749	4.97861	3.78669	5.64411	5.85909	6.93408	5.99196	5.58392	6.3029	6.68219	5.40931	7.95808	6.74926	17.1888	4.90399	5.01824	-1.97347
Plcd1	1416675_s_at	14.2194	14.1502	14.5561	14.5281	14.8083	15.5575	14.9425	14.0356	14.9886	14.0247	12.9982	14.9245	14.7087	14.5312	14.0865	13.7004	13.2089	15.578
Kng1	1416676_at	6.84472	5.50055	5.15745	5.34311	5.54442	0.319557	6.67934	6.6363	4.36901	0.938301	6.97634	4.7077	5.85687	8.17013	10.3993	6.71819	0.117535	3.80602
Apoh	1416677_at	9.02329	7.0624	5.31825	8.41585	5.62257	5.10917	6.03147	6.1067	5.85878	6.46101	6.0825	4.19178	5.19125	5.73958	5.61724	6.21026	3.89452	-1.53439
Cops3	1416678_at	18.6512	18.7269	18.6235	19.505	18.7945	19.1657	19.209	17.606	19.2953	19.0242	18.9089	19.8756	19.9151	19.3874	17.3924	19.2018	18.9782	20.7159
Abcd3	1416679_at	19.6397	18.7074	18.9216	19.7666	18.8189	19.3492	20.006	18.0091	19.4683	18.9631	17.9368	19.9017	19.8874	19.2227	9.90279	18.9834	18.3387	20.2301
Ube3a	1416680_at	20.3214	19.7889	19.5447	21.026	19.7287	20.0461	20.8176	18.7663	20.0083	19.6469	19.918	20.3643	20.777	20.0588	20.8658	19.8572	19.371	20.707
Plxnb2	1416683_at	18.5006	18.5341	18.2923	19.3894	18.7306	19.185	18.9857	17.8263	19.0428	18.6175	18.1037	19.2338	19.3286	18.7999	19.0659	18.9523	17.5465	18.5696
Fbl	1416685_s_at	19.0517	19.0849	19.3196	19.9107	19.1598	19.6773	19.497	18.3656	19.6383	19.466	19.8522	21.6899	20.3564	20.4599	21.6397	20.1556	20.0103	23.5355
Plod2	1416687_at	19.7288	20.0177	20.4175	20.6762	20.1953	21.1646	21.1795	18.5503	21.3533	20.8754	21.6264	21.4256	21.4091	19.6956	18.0891	19.0513	20.6724	21.4416
Snap91	1416688_at	4.4086	7.25323	5.27747	5.42754	5.18528	5.66269	4.07572	6.86944	2.96679	6.52317	6.88228	3.8876	3.78215	7.27435	11.9256	9.19071	7.77774	4.01421
Tuft1	1416689_at	10.4407	11.1647	11.2726	9.87531	10.0269	10.2806	10.4886	10.3786	10.6816	9.98321	9.80116	11.6492	10.7825	10.5819	4.74839	10.6182	9.34261	15.1405
Coil	1416692_at	9.82954	10.4167	10.7486	10.2445	10.1695	10.6205	10.4552	9.95936	10.8207	10.23	9.23251	11.3354	11.1887	11.0519	9.77736	9.59729	9.98001	11.1446
Foxc2	1416693_at	5.10269	2.11244	3.42563	4.68392	4.66573	6.45693	5.30058	3.03081	4.27325	2.87056	7.3257	10.2351	4.67837	7.72267	8.30486	3.69989	7.9459	4.06897
Gk2	1416694_at	1.85807	0.324276	-7.50775	2.71822	1.39607	-0.0030157	-2.9662	2.91053	2.48774	2.07225	-1.16887	2.20954	1.82235	-5.69713	2.92511	0.54894	3.26183	2.06363
Tspo	1416695_at	19.237	19.6384	18.5095	20.5462	18.8609	19.5148	19.4345	18.0316	19.3042	18.8517	17.1723	19.7599	20.384	19.1131	17.4967	18.5018	17.2588	20.9892
Dpp4	1416697_at	7.4848	10.2375	8.13616	7.74564	7.29983	5.82867	7.93906	5.579	7.32859	4.9566	7.49159	6.55072	5.22697	8.982	15.2384	0.929491	7.07053	12.3323
Cks1b	1416698_a_at	20.4772	20.6482	20.2575	21.4664	20.1162	20.6848	20.8422	19.5737	20.7813	21.1442	22.3234	22.1369	22.4769	22.4789	11.2663	21.9418	21.8	24.3141
1110008F13Rik	1416699_at	20.7301	20.301	20.5387	21.548	20.313	21.024	21.054	19.2086	21.1967	20.2356	21.024	21.5135	21.4896	21.5605	17.3785	20.6651	20.736	22.8072
Rnd3	1416701_at	15.4275	15.1273	14.8672	16.4719	15.3246	15.5762	15.2397	14.8594	15.1459	15.8595	14.3993	17.5123	16.5215	16.0409	16.9031	16.7124	15.3323	19.0801
Mapk14	1416703_at	19.0928	18.8279	19.239	19.6458	19.6134	19.2864	19.5867	18.06	19.6653	19.2817	18.5984	20.3097	19.9965	19.3121	11.4879	19.3038	18.4555	22.4306
Rpe	1416706_at	16.1955	15.6552	15.5577	16.1046	15.8423	16.2586	16.2063	15.0857	16.1371	15.9628	15.9781	16.8558	16.5436	16.1197	15.3896	16.1634	15.9313	17.5743
Gramd1a	1416708_a_at	16.398	15.8026	16.4721	16.9889	16.5292	17.2875	16.8508	15.7719	16.4151	16.185	16.0809	17.7176	16.6368	16.3771	19.3747	15.9846	16.1066	16.7255
Ngrn	1416709_a_at	15.9079	14.4949	14.6136	16.0814	15.4865	15.7292	15.9196	14.7607	15.2565	15.0404	14.2179	15.375	16.1796	15.2238	11.5611	16.2292	14.1722	17.2596
Tmem35	1416710_at	15.8301	15.4931	15.1377	15.4134	15.5524	16.1868	16.1666	15.8947	14.9726	13.8935	13.8029	14.7582	14.4567	15.6776	10.419	15.6077	14.4085	17.3187
Tbr1	1416711_at	3.24154	2.01374	0.824789	-1.10231	3.22306	2.81608	2.3958	0.768798	0.578327	0.864397	1.03123	2.52701	2.01	2.11346	-2.73499	0.0318463	1.30029	-4.68812
Pepd	1416712_at	14.8839	14.7382	15.2068	14.6032	15.035	15.645	15.1487	14.2965	15.9864	15.0328	15.2361	16.181	15.487	15.8764	14.2844	15.113	15.6238	15.3808
Tppp3	1416713_at	8.7497	10.4645	9.89075	9.21491	9.83147	8.60778	9.55245	8.67683	9.75191	9.19753	9.4718	10.2962	10.7254	9.13885	16.7837	9.03524	10.3015	9.30171
Gjb3	1416715_at	11.7471	14.2194	10.8794	10.5769	11.1887	10.0768	10.9686	10.1749	10.5347	11.8088	12.8173	15.0395	12.5623	13.6085	6.80997	12.372	11.4437	18.0349
Crisp2	1416717_at	-3.64833	3.22457	3.63438	4.72913	0.321346	3.00226	4.31403	4.63221	2.05805	0.871465	3.45771	3.04018	2.52896	3.04906	3.44358	3.87008	3.04988	3.8106
Bcan	1416718_at	6.81896	7.7767	8.08658	8.35742	4.74428	4.58475	7.8854	7.86392	7.49666	5.85122	6.7615	7.28509	1.18354	4.82708	10.6197	6.06103	1.43174	7.21543
Hmg20a	1416722_at	15.9074	14.7011	16.205	15.1222	15.9159	16.1268	16.7988	15.7061	16.3797	15.7055	15.5353	16.4557	16.3353	15.0496	12.7986	15.0353	15.4642	14.8694
Tcf4	1416724_x_at	19.883	19.6689	20.4091	20.21	19.6979	20.9635	20.6302	19.2425	21.1578	19.0137	20.5524	21.4919	18.7105	20.0564	23.6597	19.2148	20.8042	21.0505
Ube2s	1416726_s_at	19.9876	19.5483	18.763	20.6264	19.3667	19.3214	19.8731	18.2154	19.439	19.4396	19.4996	20.188	20.5951	20.1897	22.1223	20.1261	19.1588	20.7431
Cyb5a	1416727_a_at	21.5515	21.1201	21.1331	22.0006	20.9485	21.798	21.9501	20.2542	21.9236	20.1909	20.5774	20.8658	21.0311	21.5831	18.259	20.5244	20.5388	22.5023
Csnk2b	1416728_at	20.0056	20.4126	20.152	21.2465	20.3996	20.6572	20.6694	19.4097	20.6985	20.3191	20.9664	21.9554	21.4085	21.0133	21.0917	21.1004	20.5924	21.831
Plg	1416729_at	5.3274	-0.537477	-3.67863	-2.16665	-0.160269	-1.58652	-4.68255	-0.500831	-3.49048	-0.943772	-2.07478	-3.06992	2.26472	-4.30698	3.09646	-3.77623	-1.98067	-4.06026
Rcl1	1416730_at	12.8793	12.2984	12.8839	12.2709	12.6215	13.3945	13.2	12.5827	13.2107	12.9314	11.7213	14.1509	12.212	14.1253	4.89855	13.2619	12.801	12.8452
Mkln1	1416733_at	17.6331	16.8311	17.6657	17.5008	17.9597	17.9465	18.2493	16.641	17.7964	17.585	17.8368	18.3418	17.9018	17.6472	17.912	17.7092	17.7768	20.7037
Asah1	1416735_at	21.1353	20.5857	20.4509	21.7349	20.3299	21.1795	21.2593	19.4846	21.0418	19.9689	20.8671	21.5185	21.0812	20.9524	3.8304	20.255	20.2617	22.3544
Casc3	1416736_at	15.8681	15.0938	14.9123	15.738	15.9469	15.8779	16.6272	15.2372	15.7272	16.4306	15.214	17.0718	17.2503	15.8587	19.4765	16.4357	15.2467	18.076
Gys1	1416737_at	15.3894	15.5812	16.0531	16.4203	16.493	16.8242	15.5329	13.7753	16.3425	15.9766	17.0541	14.3808	17.5143	14.8395	14.9458	13.1283	16.0004	13.9368
Brap	1416738_at	17.1209	16.6082	16.8425	16.6727	17.2248	17.1605	17.5173	16.2675	17.2687	17.1724	17.3017	18.1189	18.1968	17.1285	13.1981	17.5977	16.4554	19.3297
Col5a1	1416740_at	18.107	17.3614	19.3551	20.3557	18.0732	19.9281	17.8795	18.2081	19.3198	18.4455	17.4124	21.4224	18.6555	17.156	23.289	18.895	19.16	21.4515
Cfdp1	1416742_at	19.8458	19.5269	19.0076	20.246	19.102	19.8484	20.0754	18.6696	19.9273	19.6472	19.3649	20.5662	20.5803	19.9936	16.4181	20.0431	19.1518	21.0414
H2afx	1416746_at	16.6331	16.4228	16.2668	17.3398	16.5132	16.6996	16.7018	15.7087	16.1464	17.8258	18.3728	19.2011	17.9572	18.9764	12.8345	18.5647	18.486	18.2382
Mfsd5	1416747_at	15.5296	14.7484	15.0755	15.1616	15.1851	15.3558	16.1173	14.3769	15.565	16.134	14.0397	17.0775	16.682	15.2604	13.6364	16.189	14.1992	16.0804
Mre11a	1416748_a_at	15.0716	14.791	14.264	14.8441	14.7661	15.071	15.1562	14.1045	14.4003	14.8609	15.265	15.3421	16.0244	15.2612	7.86164	15.2985	14.7148	14.6199
Sigmar1	1416750_at	16.1138	15.9435	16.119	16.8603	16.4668	16.7127	16.3413	14.8156	15.9932	16.2587	15.6817	17.6652	17.7716	16.49	6.35411	17.0289	15.6287	19.2432
Ddx20	1416751_a_at	13.8954	13.5001	13.9114	14.9483	13.761	13.9626	14.5994	12.6876	14.2914	14.6569	14.1347	15.6498	15.3243	14.8608	15.4666	15.7217	13.7306	15.141
Dnajb1	1416755_at	20.5637	20.0505	19.0871	20.6177	19.4407	20.3719	20.6504	18.9855	19.4819	20.3435	20.1416	21.0054	21.8797	20.597	19.564	21.1002	19.4255	23.081
Zwilch	1416757_at	11.5	12.2249	12.348	12.4581	11.1081	10.8952	11.5021	12.2579	12.4507	13.2306	13.786	13.3611	12.8056	13.5227	9.53546	13.7321	13.3124	13.9532
Arhgap27	1416758_at	10.2291	11.135	10.8768	12.3654	11.3258	11.5538	11.2236	11.0326	10.8591	11.8932	12.1608	13.9494	12.3849	12.9247	14.8998	13.5403	12.0197	15.1404
Galnt16	1416760_at	3.13497	3.07656	4.41104	5.12197	4.55288	0.850748	-1.05438	5.08999	4.50516	2.19179	4.66342	7.00335	3.83999	5.31162	7.39692	4.22795	6.43925	10.1691
Hsd11b2	1416761_at	18.2852	17.1463	18.5568	17.3694	17.053	17.3999	19.4027	18.539	17.8297	12.991	14.512	11.604	14.201	13.0325	12.45	12.6505	17.662	9.5611
Cdc123	1416763_at	19.8334	19.0117	18.6454	19.4685	18.8963	19.2381	20.1633	18.4633	19.4322	19.3962	17.8525	19.2601	20.7267	19.0097	13.0926	19.5999	18.1212	19.7827
Fis1	1416764_at	19.5576	20.1396	19.206	20.9398	19.5004	19.9761	20.1714	18.788	19.8959	19.8157	18.8605	21.0881	20.693	20.3547	24.3882	20.2738	18.8684	23.0611
Pam16	1416765_s_at	20.3486	20.2302	19.584	21.1441	19.7186	20.3047	20.1487	18.9156	19.9254	19.7413	20.7852	20.8668	20.8522	21.0592	26.9497	20.6432	20.5157	22.2519
2017-03-02	1416766_at	19.3292	19.1855	18.9912	19.94	19.3727	19.2889	20.0293	18.5104	19.7605	19.0578	18.1344	19.7346	20.1223	18.5296	15.4749	19.0283	17.9436	19.6166
Smim14	1416767_a_at	21.6952	21.6595	21.0561	22.5749	20.6613	21.7653	22.0224	20.4737	21.9792	21.3431	22.1921	22.1563	22.564	22.363	9.22699	21.8705	21.522	24.7943
Stk25	1416770_at	16.4598	16.1099	16.6886	16.8819	16.8437	17.291	17.3542	16.1119	17.7475	16.2546	15.4108	16.5034	16.3124	15.7664	13.0044	15.9434	15.4353	12.5035
Trappc3	1416771_at	17.3956	16.8761	17.2544	17.6829	17.4273	17.7698	17.98	16.1032	17.3592	17.0083	16.1063	16.4475	17.7741	17.2387	11.7606	16.8876	16.8446	18.9844
Cpt2	1416772_at	17.261	16.8085	17.3141	17.7875	17.7011	18.298	17.858	16.8979	18.2542	16.6566	15.9582	17.1702	17.5291	17.2647	17.3411	16.0608	15.7539	16.2192
Wee1	1416773_at	14.018	13.6523	12.6564	14.3213	13.4082	14.3458	14.4435	12.9139	13.5131	14.6653	15	13.2396	14.8834	14.5395	14.3839	14.4487	13.9653	13.8107
Atp5sl	1416775_at	12.7336	11.7099	12.7096	12.0107	13.1869	14.473	12.9825	12.4387	13.2913	13.1782	13.3681	13.2626	13.132	12.8182	11.7704	12.4022	12.4904	14.1853
Crym	1416776_at	6.67175	6.04738	4.24451	5.86724	4.6627	4.68998	5.18637	5.6251	3.24826	5.47234	8.55233	4.92926	5.14999	7.01367	17.5047	7.23644	7.7411	12.5917
Ceacam12	1416777_at	3.99949	1.81973	2.94045	2.6884	-0.885741	1.14967	-5.62733	2.17147	-0.132489	2.13748	-2.29532	1.94669	-4.18706	-6.20613	10.3398	4.02968	2.71941	3.58517
Sdpr	1416778_at	13.2294	12.8159	12.7633	14.5513	11.4355	12.1665	11.8653	11.6237	11.3352	11.047	12.3838	13.332	12.2587	12.7588	10.8178	11.0655	10.9831	18.9457
Pfkm	1416780_at	15.9681	15.2185	15.811	16.1159	15.9091	16.2752	16.3821	15.93	16.1	14.7605	14.2847	14.9777	15.1282	14.8678	15.7205	13.9063	13.635	14.4978
Praf2	1416782_s_at	19.4093	19.0877	19.307	20.3131	19.0415	19.9078	19.5694	18.1967	19.5945	20.0097	20.9902	21.3837	21.296	20.7486	15.6286	20.3945	20.0337	21.8103
Tac1	1416783_at	8.13693	6.08108	7.25342	6.91323	4.99283	8.46945	11.2539	7.99029	6.93648	7.25778	7.31046	7.88413	3.51098	8.99613	9.35447	9.54933	8.31944	12.9639
Pgk2	1416784_at	5.12213	3.27755	-1.73523	6.25199	2.72494	-1.50985	3.78473	-0.0174837	-3.56055	-0.604348	-0.29513	-1.84029	2.99154	6.33356	7.22689	-1.96531	1.00822	0.0406549
Acvr1	1416786_at	16.162	15.6897	16.8284	16.8458	16.4709	17.4544	16.6502	15.5481	16.4803	16.566	16.3196	18.7726	17.5827	16.8599	19.4046	16.8366	16.7775	20.2195
Idh3g	1416788_a_at	20.2956	19.972	20.1687	21.11	19.8459	20.636	20.5209	19.3064	20.615	20.2511	20.9537	21.5447	21.3489	21.1394	21.7302	20.3873	20.8823	22.1692
Nxf1	1416791_a_at	17.7347	18.1026	18.7794	18.6087	18.3301	18.9737	18.794	17.5242	19.0635	19.4116	20.2863	20.1973	19.8203	19.6477	28.0052	19.1287	19.6455	20.2894
Ppm1g	1416792_at	19.1578	18.7244	18.9212	19.5639	18.6814	19.3189	19.7735	18.1498	19.3946	19.3371	18.2203	20.6918	20.0591	19.4226	24.9465	19.9438	18.5269	20.926
Atl2	1416793_at	18.1402	17.5632	17.992	18.1599	17.8127	17.9078	18.8958	17.1615	18.7152	17.5123	17.8908	17.9309	18.0047	18.2451	11.3565	17.6959	17.6471	17.1861
Nck2	1416796_at	18.2563	17.9495	17.9291	18.3962	17.9417	18.5593	18.5478	17.4854	17.912	18.1428	17.1959	19.8654	19.1604	18.1572	15.104	18.6586	16.8872	19.5621
Nme4	1416798_a_at	11.4824	13.4124	11.1026	13.5905	11.8692	11.4292	12.1329	12.7611	10.9351	9.47966	10.1537	11.7723	11.7822	12.5704	12.525	11.8022	9.33454	9.19851
Trpm7	1416800_at	13.1227	12.6355	14.0777	12.1661	13.9718	14.0371	14.1832	12.8155	14.2671	13.1983	14.4351	13.7771	13.1542	13.4019	13.5348	13.3043	13.5761	14.9762
Cdca5	1416802_a_at	12.7145	16.3248	13.9491	13.3654	14.5182	12.7032	13.3435	15.1372	14.7696	15.379	18.4254	13.7627	14.7213	17.1244	11.0855	16.7859	18.135	8.18178
Fkbp7	1416803_at	15.7207	16.0734	16.3365	17.0488	15.8441	17.0129	16.5629	15.6579	16.4613	15.3763	15.3772	16.9306	16.1176	15.8744	17.1361	15.4797	15.0639	15.3054
Fam198b	1416805_at	19.4872	18.2795	17.7378	20.6331	19.0889	19.0962	18.9542	18.7948	17.9708	18.1428	17.8606	17.9429	19.2084	20.071	2.30978	17.9322	17.1158	12.8178
Fdxr	1416806_at	20.2391	19.6853	19.8813	20.7635	20.1831	20.8102	20.7863	18.6806	20.799	19.403	16.029	19.5205	19.5165	17.5195	15.6984	17.9549	17.2238	16.734
Cyp3a11	1416809_at	5.89581	4.05357	0.208653	-0.289745	1.03837	-0.475338	-1.32647	2.10897	-3.66298	-4.00157	7.07871	-5.27141	1.26845	0.796497	7.35603	3.0536	-3.20606	1.17625
Mea1	1416810_at	19.1694	19.5929	19.0017	20.5393	19.2639	19.7872	19.1776	18.286	19.8204	19.3125	20.0431	20.3472	20.3004	20.6027	18.7522	19.8459	19.1303	21.4019
Tia1	1416813_at	17.389	16.9225	16.9371	17.342	16.4925	17.5472	17.8372	17.5269	17.2626	16.0777	14.8728	17.0962	17.0427	17.1635	17.5514	15.8499	16.4661	14.6358
Bub3	1416815_s_at	19.7368	19.3583	19.394	20.2428	19.0589	19.8832	20.2656	18.3534	19.6947	20.0165	20.326	21.3615	21.2796	20.6965	14.6251	20.8897	20.0912	21.1465
Nek7	1416816_at	19.2693	18.898	19.1488	19.76	18.7125	19.3857	19.6277	18.1688	19.5896	18.9604	19.9603	19.3386	20.316	19.3692	2.38326	19.2577	19.3301	21.8684
Parva	1416818_at	18.6763	19.1085	18.8329	20.1877	18.8285	19.3211	18.976	17.8623	19.0635	18.886	19.0049	20.9672	19.7645	19.5388	25.085	19.517	18.9267	22.535
Cdc37	1416819_at	17.8946	17.9945	17.6058	18.6345	17.8562	18.0335	18.4317	17.1793	17.8407	18.2546	16.8452	19.7765	19.1025	17.6527	22.5152	19.0067	16.7205	19.6253
Dgcr14	1416821_at	13.9563	14.3797	13.8717	14.5153	13.9249	14.7208	14.0739	13.6371	14.4129	14.9767	15.3998	14.926	15.4629	14.9182	15.5788	14.754	14.8772	14.338
Osbpl1a	1416823_a_at	10.1442	11.114	11.8936	11.4604	11.4391	12.5666	12.2717	11.5605	11.6358	10.3814	10.0868	11.5088	10.0655	11.1782	19.1176	10.2075	10.6509	8.98617
B230118H07Rik	1416824_at	17.2608	16.6926	16.3349	17.5756	16.5804	17.062	17.3989	16.51	16.8341	15.8737	15.7852	15.5215	16.5108	15.4451	12.9644	15.5851	14.8734	14.3176
Snta1	1416825_at	10.4386	10.7606	11.0106	11.9889	11.0786	11.7409	11.2823	10.4355	11.7076	11.5505	10.244	9.99847	11.1082	9.91806	11.3322	11.1928	10.7164	11.8195
Tbxas1	1416827_at	9.29389	7.95303	8.08188	9.31566	7.75872	8.48864	7.65563	6.72681	7.44859	8.39524	7.6721	8.34855	9.00514	7.37435	15.4863	8.92104	7.1297	5.74543
Atp5b	1416829_at	21.8344	21.5197	21.2185	22.7411	21.1416	21.8447	22.317	20.4824	22.0713	21.6113	20.7839	22.9814	22.829	21.9222	26.943	21.9564	20.8413	23.8137
0610031J06Rik	1416830_at	17.8661	17.2371	17.8881	17.7451	18.0068	18.8173	18.9149	17.0093	18.148	17.9879	16.6627	18.5559	18.6991	17.0066	18.7108	17.267	16.3089	17.4759
Neu1	1416831_at	14.2006	13.7137	14.7285	14.5318	15.2818	15.6416	15.3251	13.5612	15.6612	14.8525	13.6516	13.6795	15.1126	14.8058	11.0571	13.8452	13.5443	12.9381
Slc39a8	1416832_at	14.8138	14.9026	14.1101	14.3518	14.0051	14.1223	15.0603	13.8362	13.35	14.7539	17.1965	16.7799	15.6708	16.7269	11.1923	16.8669	15.5533	20.0035
Keg1	1416833_at	-4.62213	2.54711	-9.00453	-7.74557	1.308	-4.07945	-5.59901	-6.65785	-1.88986	1.67685	1.77328	-3.05103	-3.56976	-4.90217	9.43091	0.731663	-8.07098	-3.32211
Lrp10	1416836_at	19.842	19.2607	19.8597	20.1119	19.7293	20.3826	20.0642	18.5584	20.3182	19.9723	20.4055	20.6994	21.1669	20.0692	13.2517	19.5797	19.9897	19.7361
Bax	1416837_at	18.971	18.9251	18.7589	19.6289	19.0823	19.0159	18.7714	17.5797	19.4851	19.3989	19.3481	20.5871	20.743	20.1574	18.0903	20.4674	19.0026	21.0915
Mut	1416838_at	16.3648	15.8643	16.518	16.1107	16.247	16.6981	17.021	15.4117	16.8998	15.8088	13.7065	16.6821	15.7076	13.9843	16.4043	14.8942	14.5376	14.8912
Mid1ip1	1416840_at	20.4441	19.2073	19.7824	19.7525	19.171	19.4665	21.0412	19.3932	19.9946	18.1407	17.3608	19.9282	19.7568	18.8533	23.3917	18.9356	17.6079	20.2069
1110059E24Rik	1416841_at	15.9138	15.914	15.2307	15.9119	15.1847	15.8781	16.1458	14.5331	15.7349	15.3272	15.5562	15.7287	16.2772	16.3382	10.4087	15.7388	15.229	18.4157
Gstm5	1416842_at	18.9641	19.3024	18.9856	20.4382	18.7728	19.1944	19.6987	18.377	19.5049	19.3899	19.0555	20.3059	20.3062	20.0672	18.8714	20.0585	19.0181	19.9037
Pde6d	1416843_at	17.5064	17.771	17.733	18.3342	17.7091	18.4413	17.9504	16.9724	18.2727	16.9669	18.5677	17.1053	18.0672	18.2969	13.7669	17.0998	17.9134	15.0179
Tmem132a	1416845_at	15.4036	15.4715	15.9515	15.3502	15.2837	16.5925	15.898	15.5275	15.8271	15.0978	14.239	16.891	15.4872	15.4459	18.2146	15.5881	14.5009	14.6942
Pdzrn3	1416846_a_at	15.4745	15.5268	16.8347	17.2355	16.5718	17.2796	14.3543	15.3626	15.6254	16.6849	17.5149	19.4495	17.9465	16.5753	12.9681	16.3626	17.8389	18.5696
Ubl5	1416848_at	16.983	16.6075	16.4548	18.1094	16.9451	16.8033	16.6878	16.8512	17.2675	16.6803	17.4032	17.7914	16.1899	16.9308	8.85582	17.1759	16.3156	18.3062
Cisd1	1416850_s_at	19.7663	19.7432	19.8007	20.6539	19.6449	20.1547	20.2355	18.9494	20.2896	19.4617	19.9186	20.9793	20.6323	20.5234	13.9917	20.1231	20.0431	20.323
Ncdn	1416852_a_at	16.1822	15.2176	15.7445	16.6064	15.6567	16.5942	15.9437	15.0694	16.1792	15.8693	16.2063	17.0368	16.5956	15.8187	21.509	16.2792	16.2763	15.7946
Slc34a2	1416854_at	7.63335	7.24333	11.9838	5.3926	5.80425	8.39678	6.00865	10.9124	8.70531	10.2618	7.0873	2.71801	11.603	5.96167	9.42974	4.02897	8.32955	4.2188
Oser1	1416856_at	17.9827	18.7739	18.1355	18.3038	18.3543	18.2697	18.6088	18.1157	18.9554	19.1297	20.1275	20.0076	19.5236	19.9659	17.9688	20.3811	19.9465	21.7926
Sdf2	1416857_at	19.658	19.5541	19.2108	20.7398	19.4053	19.5932	19.9876	18.4777	20.0608	19.195	19.5636	20.6213	20.6735	19.9348	15.6505	19.4087	18.7632	22.5925
Fkbp3	1416859_at	19.5644	19.6812	19.1381	20.6474	18.9989	19.968	19.9955	18.632	19.9871	18.9468	19.4006	20.6345	19.7602	19.966	19.0163	19.4153	19.1889	23.1468
Ing1	1416860_s_at	17.6018	17.5629	17.8184	18.1972	17.9164	18.2769	18.3	17.0046	18.366	18.2118	18.8113	19.2667	19.2765	18.5172	16.5811	18.1595	18.3514	19.9683
Stam	1416861_at	14.4737	13.4201	14.5733	14.0539	15.0161	14.7975	15.1478	12.8383	14.7928	15.1606	14.1956	15.8347	15.737	14.6977	13.0046	14.4306	14.2213	13.3695
Abhd8	1416863_at	13.8296	13.6496	13.3318	14.4147	14.1207	14.8698	14.5381	13.262	14.4869	14.2466	12.951	14.5897	14.6265	13.5322	16.0913	14.2973	13.4805	14.9714
Surf6	1416864_at	17.6168	16.716	16.2858	17.4113	17.4183	17.3991	17.3873	15.7405	17.4764	17.529	17.5647	18.1566	18.4157	18.1485	4.74986	18.4075	16.9419	21.2457
Fgd1	1416865_at	13.5699	13.3018	13.8023	14.0732	13.4532	14.7601	13.89	13.2063	13.8268	13.4544	13.6695	16.214	13.67	13.9438	20.1251	13.7802	13.3768	16.909
Bet1	1416866_at	16.2982	16.0228	16.6548	16.2855	15.8342	16.9495	16.8216	16.0401	17.2822	15.8834	16.1731	16.6337	17.0723	16.5172	9.83379	15.631	16.9125	18.0841
Cdkn2c	1416868_at	15.0222	15.4533	15.9329	15.9742	14.9828	16.373	14.9385	15.0102	15.774	15.439	15.2232	17.3192	15.9413	15.7882	17.6692	15.6641	15.923	17.0316
Dnal4	1416870_at	13.6482	13.7793	13.7976	14.0661	13.6088	14.6284	14.1375	13.6715	13.3923	13.8097	13.8056	15.1231	14.8748	12.8626	13.3947	14.1369	13.3027	13.2711
Adam8	1416871_at	11.6874	9.36736	11.8297	8.83103	10.7451	11.5768	10.4097	10.5351	10.4524	10.3108	10.0738	10.8292	10.6022	9.6442	6.11599	9.59515	10.2487	10.3017
Cdk2	1416873_a_at	14.0715	13.3563	15.3128	13.7835	14.735	15.4499	15.2408	14.0136	15.5875	14.9869	14.9982	15.3086	15.9974	14.9797	13.704	14.4204	15.4516	15.3093
Paf1	1416874_a_at	18.7721	18.1218	18.3749	19.2262	18.7031	18.8036	19.2162	17.867	19.0788	18.7617	17.8921	20.023	19.7657	18.1544	22.1489	18.8517	17.331	20.4974
Parvg	1416876_at	6.27074	5.22234	5.13971	5.22285	5.31424	0.808553	4.93672	4.05816	5.09011	5.29595	6.5857	5.04767	-2.6941	4.12754	13.5295	5.56365	6.70916	6.80342
Mrpl51	1416877_a_at	21.7079	20.986	20.6997	22.7106	20.7364	21.3724	21.653	19.823	21.3602	21.0902	21.2796	22.3304	22.3984	21.933	16.6699	21.7852	20.9362	23.7532
Rgs10	1416882_at	17.0054	17.1902	16.7297	17.3502	17.51	17.7322	17.7586	16.9381	17.0157	16.7654	17.1071	17.5335	18.1686	18.2841	18.6077	17.6107	16.8411	19.478
Clptm1	1416883_at	17.9153	18.002	17.2159	19.1545	17.6299	17.7267	18.3675	16.8984	18.1326	18.0418	17.0967	18.8011	18.5737	17.8802	18.8108	18.6767	17.3903	17.7723
1110038F14Rik	1416885_at	16.0464	17.2255	16.0652	17.6486	17.0308	16.586	17.2163	16.2588	16.887	16.5605	15.2719	17.7612	17.5644	15.9442	14.4491	16.5801	15.3523	16.6167
Fadd	1416888_at	16.0375	16.3954	16.1153	16.0656	16.1764	16.6151	16.1774	15.3022	16.6988	16.5871	17.2385	16.9341	17.4254	17.7302	5.46143	16.918	16.5223	17.2143
Wdr74	1416890_at	17.4238	17.1437	17.2216	17.3833	17.1176	17.3234	17.4742	16.0211	17.5133	17.6173	16.6765	18.9504	18.7708	18.1644	15.2821	17.8542	17.1248	19.2466
Numb	1416891_at	17.0486	16.2856	17.077	16.1561	17.1676	17.5252	17.4773	15.6487	17.7223	17.3513	17.1905	17.4485	17.7373	17.2775	5.35339	16.1322	16.6818	18.3516
Fam107b	1416893_at	12.9707	14.7645	13.0305	13.3516	14.2527	13.7048	13.4065	14.4271	13.3734	15.5164	16.6015	18.7162	16.0038	16.8842	12.4975	17.855	16.4853	21.9931
Hspbp1	1416894_at	15.681	15.2892	15.5847	15.7298	15.7007	16.2717	15.9926	14.7694	16.3741	15.8336	14.5065	16.6225	16.7543	16.0311	15.8047	16.0005	14.4909	16.5131
Rps6ka1	1416896_at	15.1665	15.3931	15.9391	15.8328	15.8026	16.5864	15.06	15.1377	15.9678	16.5637	16.3797	17.1205	17.0205	16.8894	15.35	16.7453	16.7377	18.1395
Parp9	1416897_at	14.7178	14.3738	15.15	14.9863	16.138	15.7667	15.3183	14.47	16.0267	14.7694	14.6452	15.8039	16.1107	14.0508	14.1222	14.8958	13.9376	13.1072
Utf1	1416899_at	2.15953	0.43558	4.13947	3.03145	5.29869	4.91642	5.37121	5.08014	1.45885	4.56734	0.141531	8.04523	5.26185	4.94294	13.5908	3.16996	0.127924	6.31883
Nucb1	1416903_at	20.8629	20.2903	20.8772	21.9407	20.5247	21.3722	20.9893	19.5339	21.0961	20.6753	21.7731	21.4107	21.6241	21.3572	6.46302	20.7621	21.4037	23.1592
Mbnl1	1416904_at	17.564	16.9236	17.2686	17.8125	17.3187	17.886	18.0618	16.4449	17.748	17.5155	17.3923	18.2536	17.4244	17.1772	19.8943	17.6587	17.5074	17.5567
Guca2a	1416905_at	0.496007	3.71969	-1.10008	0.944231	-0.852882	2.46013	3.27735	3.83126	0.318741	5.783	6.00235	-0.619643	0.790249	0.187169	11.6256	3.34678	1.90345	8.43392
Tsn	1416908_s_at	19.0775	17.9569	18.6736	19.5472	18.7562	19.5577	20.19	18.453	19.563	19.225	17.9248	19.9837	20.0733	18.2712	11.0581	19.1807	17.6991	19.9802
Pigyl	1416909_at	17.4332	18.1524	17.2813	18.1481	17.4872	17.8841	17.9189	16.4578	17.8934	16.9885	16.8387	18.4161	17.9234	17.7001	14.5702	17.5407	16.7377	17.7618
Dnajc15	1416910_at	21.0944	21.0975	20.5863	21.7279	20.462	21.3703	20.9033	19.4337	21.2526	20.6256	21.1986	21.4888	21.924	22.1321	26.2196	20.5818	20.9503	25.5573
Akirin1	1416911_a_at	19.6908	19.2698	18.7589	20.1479	18.9709	19.7424	19.7201	18.0342	19.6361	18.7874	19.931	19.5435	20.0177	19.9086	23.7748	19.0009	19.0015	20.5728
Ces1c	1416913_at	7.63297	4.46202	1.51737	5.1529	3.01705	3.21721	-1.70463	4.79162	-4.01296	4.68979	5.47529	4.56158	5.26826	7.05189	4.35051	6.21577	4.95604	3.88861
Msh6	1416915_at	17.0595	16.9181	16.3974	16.7007	16.5005	16.3718	17.1959	15.8635	16.9057	16.9032	16.832	17.3594	17.6292	16.4947	18.1031	17.321	16.122	18.7
Elf3	1416916_at	9.77883	10.86	9.40082	9.64999	9.94925	8.9202	10.6841	10.8357	10.0644	9.70226	10.774	6.32866	10.5953	10.279	11.4567	8.49661	10.123	9.13734
1700123O20Rik	1416917_at	19.7401	18.8193	18.8669	19.8356	19.071	19.4264	19.4451	17.6464	19.2003	19.179	19.6415	19.6425	20.1525	20.1162	12.2385	19.3542	19.262	20.9907
Dlg3	1416918_at	14.6812	12.7158	14.708	11.6816	15.0086	14.0744	15.498	14.238	14.826	14.2933	12.8871	13.8275	14.6177	13.2817	18.0498	14.4612	13.2356	11.7822
Bri3	1416924_at	18.6578	18.8248	17.5306	19.1298	17.9765	18.3845	18.5098	17.2689	18.5095	17.5113	18.0007	18.2877	18.6414	18.7778	18.5627	18.286	17.0494	19.7843
Trp53inp1	1416926_at	20.8398	20.0371	19.7705	21.2193	20.1646	20.5886	21.0922	19.3446	20.7334	20.1196	20.4821	20.8874	21.3623	20.4041	16.8614	20.9431	19.4547	21.7155
Rbm12	1416928_at	16.0667	15.4493	15.0034	16.0842	15.9044	15.7345	16.8719	15.6767	15.4198	16.0899	15.2827	16.8691	16.2349	15.4403	17.4168	16.6984	14.751	18.8503
Ly6d	1416930_at	10.9809	11.5651	11.977	11.8994	11.021	12.5419	9.61616	9.59937	11.7605	12.9045	12.9588	17.6406	13.979	14.2871	14.1923	13.9874	14.5489	18.5176
Nif3l1	1416931_at	14.6222	13.6202	14.5475	15.3645	15.2975	15.0559	15.4127	14.2505	15.0683	14.8397	14.8516	16.5724	15.5207	15.4302	16.3474	15.9292	14.6721	17.031
Cog2	1416932_at	16.9788	15.9992	16.2991	15.8825	16.6046	17.1037	17.4548	15.5253	17.3076	15.26	15.173	15.7087	16.0379	15.0053	5.71985	14.519	14.5473	14.7765
Por	1416933_at	17.9079	17.7738	18.0013	18.3447	18.2249	18.4145	18.0323	16.5492	18.2988	17.7561	17.5999	20.0911	18.0561	17.9368	18.6629	18.1178	17.4244	22.3528
Trpv2	1416935_at	9.84521	7.23826	8.81301	8.95507	9.80613	8.49742	9.46919	6.98562	6.01582	8.50696	7.19297	6.89004	9.3229	9.29164	15.1124	9.28134	6.94194	3.96323
Aatk	1416936_at	6.54396	5.8846	1.6203	3.40472	1.52423	6.3311	4.12105	5.33015	5.19001	5.12707	5.52073	5.40432	4.81365	6.4669	9.39253	0.930243	0.837614	1.04924
Gabarap	1416937_at	20.4091	20.382	20.1215	21.7229	19.8988	20.7684	20.7798	19.2471	20.4677	20.2862	21.0415	21.4828	21.5471	21.513	28.0549	20.7264	19.9689	23.9886
Chchd1	1416938_at	18.2137	18.6984	18.0098	19.0131	18.0091	18.7832	18.4901	17.1781	18.8552	18.2479	18.6171	19.5099	18.319	20.1034	17.5812	18.9471	18.573	23.437
Ppa1	1416939_at	17.9893	17.954	17.8399	18.6164	17.8001	17.9232	18.4367	16.7135	18.2866	19.0174	19.0797	21.2027	20.383	20.055	16.2649	19.9049	19.0453	22.4432
Ppif	1416940_at	15.4987	15.6365	15.457	17.4089	15.3369	15.9011	15.1315	14.6115	15.4742	15.9097	17.6366	17.7273	17.1286	17.4081	12.4398	16.7936	16.9637	16.213
Erap1	1416942_at	14.128	13.7446	13.4857	13.5271	14.9617	14.5625	14.8717	13.0499	13.8331	14.4747	13.57	13.8792	15.3805	13.3816	19.2889	13.7537	13.1328	15.9605
Ube2e1	1416943_at	19.6414	19.1891	18.3521	19.6589	18.9766	19.2647	19.8891	17.993	19.3006	18.6252	18.2284	19.8794	20.1275	19.6185	17.74	19.4817	18.4155	21.1826
Tlk2	1416944_a_at	18.339	17.9428	17.8294	18.6395	17.8685	18.1427	18.772	17.2952	18.5703	18.3011	17.9152	19.2595	19.6767	18.463	17.4606	19.0251	17.8173	19.3037
Ptov1	1416945_at	17.7832	17.768	18.1235	18.7554	18.2181	18.9431	18.0989	17.7323	18.9585	17.7974	18.2727	18.5407	18.9644	18.3479	11.2105	18.302	18.2148	18.6367
Mrpl23	1416948_at	19.216	19.0401	18.2883	19.7937	18.419	19.1219	19.3665	18.1333	18.7577	18.4159	17.4758	19.1115	19.3522	18.9041	24.8939	18.6275	17.5991	19.9955
Slc39a7	1416949_s_at	19.0717	18.2399	18.7988	19.1545	18.7115	19.2895	19.2914	17.787	19.3856	19.2303	19.3056	20.2416	20.2251	19.3288	12.3526	20.001	18.3469	22.1787
Tnfaip8	1416950_at	11.3128	12.7034	11.2041	10.5412	10.9406	10.526	10.7784	11.4005	11.1003	11.9475	11.7815	11.0331	11.572	12.2299	7.77301	12.2664	12.3633	11.2527
Ctgf	1416953_at	11.7843	13.6705	12.7069	14.9908	12.2693	13.5784	11.2028	11.7253	11.7494	14.2908	12.8055	15.4415	12.1243	14.871	5.83179	15.2939	13.59	18.2726
Slc25a10	1416954_at	16.2051	16.036	16.2053	16.015	16.2123	17.0197	16.8886	14.094	17.461	16.739	16.4694	16.6857	17.1067	15.2276	16.495	15.7329	15.0696	14.7223
Pou2af1	1416957_at	3.04188	4.35573	3.67482	3.17444	4.07283	3.29942	1.59421	4.87072	2.5458	4.7047	4.18192	8.5927	2.82998	2.43641	6.73428	3.25281	3.0732	4.58605
Nr1d2	1416959_at	16.5583	16.6201	16.261	17.6001	16.5181	17.0058	16.9551	16.1568	17.2051	14.8031	14.9141	17.2671	14.7581	15.599	20.8684	15.365	15.2471	18.6473
B3gat3	1416960_at	15.5534	14.4012	14.4073	15.0696	15.0806	15.5175	15.5186	14.4067	15.0728	15.3551	14.4026	15.5097	15.8877	14.8569	16.5583	14.8236	13.9065	11.7611
Rcc1	1416962_at	13.5241	14.5951	14.3822	14.7883	13.9676	14.4328	14.1023	12.9335	14.5057	15.1627	16.1556	17.3693	15.8351	16.6668	13.9832	16.7499	15.9576	18.0961
Ubac1	1416963_at	16.2341	15.7254	16.1963	16.4285	16.1799	16.517	16.6172	15.4273	16.4512	16.2566	16.9497	17.2275	16.9755	16.7272	15.3878	16.2344	16.7376	16.1775
Eefsec	1416964_at	14.7753	14.461	14.2213	14.0832	14.8999	15.3484	15.0614	13.6488	15.2534	14.2263	14.7523	14.0939	14.1646	14.0501	17.0306	14.1296	13.8088	10.8034
Pcsk1n	1416965_at	6.2749	7.27953	5.42892	7.89738	5.60336	6.79355	6.32134	6.27369	6.46802	7.12854	7.2172	5.97392	6.44933	5.73759	14.3842	7.08279	5.16376	4.81724
Sox2	1416967_at	-2.95007	2.99815	-2.32354	-4.99715	2.12545	-2.24886	0.860429	1.64228	-3.01594	-2.99231	-4.1733	3.20506	-0.000642276	-0.779241	2.23537	3.56381	2.64284	-8.00905
Hsd3b7	1416968_a_at	13.2627	12.7113	13.9009	12.8202	13.844	14.4207	14.2418	13.2411	14.9441	14.3501	13.3371	14.0439	13.6035	15.0466	4.59816	12.6985	13.7839	12.4528
Gtse1	1416969_at	10.8031	11.041	10.5446	10.8473	10.424	10.3342	11.066	10.707	10.0105	13.7068	14.4511	13.9873	14.2296	14.0247	9.7644	15.0977	13.3914	13.6423
Cox7a2	1416970_a_at	22.3703	22.6138	22.0769	24.0935	21.7301	22.7405	22.7803	21.2931	22.9942	22.0519	23.107	23.4725	23.3621	23.519	28.819	22.6572	22.8389	26.5662
Stam2	1416975_at	16.4849	16.1617	16.3852	16.0143	16.4771	16.7949	17.3049	15.8784	16.8861	16.6217	16.3624	17.7851	17.8227	16.5596	17.4971	16.7059	16.0005	17.8611
Fcgrt	1416978_at	16.9836	15.5846	16.9794	17.3325	16.4496	17.7302	17.3058	16.9113	16.7352	14.9647	12.2882	17.7172	14.8615	14.0778	16.5617	14.1531	13.2308	15.413
Pomp	1416979_at	19.9891	20.4068	19.9713	21.8042	20.2795	20.4964	20.5951	19.5984	20.9506	20.3467	20.835	21.9072	21.7486	21.4927	20.0997	21.0704	20.3709	23.7913
Mettl7b	1416980_at	-1.51698	-1.28244	-3.01501	3.6201	0.367098	-1.14702	3.33483	3.48693	1.24944	3.89006	4.70062	1.72662	-0.459818	4.70523	6.45804	4.98352	5.70635	3.45787
Foxo1	1416983_s_at	19.8875	19.4109	19.8494	19.217	18.8595	20.7625	21.373	19.4032	20.8733	18.8148	18.7294	17.6037	19.4413	18.093	13.4312	18.0721	18.8587	19.8442
Mrps18a	1416984_at	17.7825	17.877	17.608	18.6583	17.9843	18.1168	18.5416	17.0867	18.172	18.054	17.1906	18.4733	18.919	18.5054	16.7091	18.7992	17.4792	20.8716
Elp4	1416987_at	11.3269	10.9511	11.6808	11.4274	11.652	11.9679	11.5667	10.113	11.4131	11.2127	10.4395	10.6273	11.567	10.6326	9.87644	8.92668	10.8423	10.7053
Msh2	1416988_at	14.8708	14.6131	14.5507	15.0685	15.1977	14.6766	15.9728	14.962	15.5686	14.6386	14.2991	14.2247	15.2319	14.6014	15.8096	15.2415	13.5018	13.8575
Vps53	1416989_at	16.9609	16.3215	16.7567	17.5094	16.7795	17.184	17.0869	16.0959	17.2142	17.0143	16.105	17.0189	17.342	16.0752	19.1752	16.3031	16.1646	16.9659
Rxrb	1416990_at	17.5399	15.9522	16.1631	16.4311	16.7032	17.0784	17.1168	15.6123	16.9671	16.8757	15.1958	17.2012	17.8391	16.0648	21.2724	16.8977	15.2657	16.8841
Mto1	1416991_at	13.2928	12.8507	14.1283	12.5982	14.0693	14.2368	14.0469	13.4087	14.5877	14.6144	13.3778	15.6101	14.4275	13.7033	17.6105	14.6596	14.3908	13.6836
Mfng	1416992_at	10.4766	12.3339	12.3192	11.674	11.2248	13.3938	11.2699	12.547	11.6741	12.7818	13.1455	15.9659	12.8105	13.6639	14.0818	13.4377	13.4111	13.2204
Ttc1	1416994_at	17.1869	17.3179	16.4321	17.5175	17.4203	17.0355	17.2818	16.5818	17.0051	17.7242	16.8955	17.7872	18.7507	17.4997	8.13637	18.6543	16.0591	21.1504
Hap1	1416997_a_at	11.0317	11.9989	11.3353	10.2764	10.9933	10.8148	10.196	11.3337	11.3315	14.0706	15.4081	10.6809	13.7055	13.1877	13.5124	13.7967	13.4299	14.4765
Smpd2	1416999_at	14.3107	13.8537	14.5133	15.2182	14.5871	15.3156	15.2466	13.8782	15.1961	13.9236	12.1839	14.7944	14.1907	12.9993	7.12999	13.5694	12.5347	15.9971
Abtb1	1417000_at	12.8865	11.8201	12.2031	12.8223	12.8234	12.4276	12.3403	12.6387	12.5519	12.1137	10.2345	12.6842	13.0875	10.6425	15.5024	12.7235	9.9485	2.49169
Rsrp1	1417001_a_at	19.536	18.7093	19.1862	20.1148	19.2819	19.3628	19.7157	18.9424	20.1155	19.4315	20.0252	19.6365	19.4978	19.0257	12.1068	19.1525	19.3899	21.7351
Tsg101	1417004_at	16.7241	17.1576	17.3124	17.4656	17.4394	18.1535	17.724	16.892	17.9803	17.158	16.9437	18.3295	18.0838	17.9017	20.1839	16.8068	17.3159	17.9087
Klc1	1417005_at	16.6651	15.1919	15.0374	16.3932	16.3836	15.7871	16.6488	14.2933	15.3309	15.8265	12.9654	16.1	16.2382	13.5182	14.9799	14.7498	13.0125	19.7383
Commd4	1417006_at	18.6378	18.5297	17.4089	19.1149	18.1815	18.5409	18.5749	17.5461	18.207	17.9618	16.1915	19.0027	19.5689	18.035	19.7303	18.5868	16.2769	18.8534
Vps4b	1417007_a_at	19.9997	19.4966	19.6802	20.5039	20.0277	20.5057	20.6248	19.0594	20.5899	19.5294	20.3276	20.7747	20.8251	20.1783	8.97371	19.7409	19.9071	23.0286
Crat	1417008_at	15.0745	14.2789	15.2816	15.2484	15.2499	15.5734	15.8291	14.039	15.871	14.5914	14.4402	14.5556	14.9244	14.8661	11.6926	14.5744	14.3848	13.6461
C1ra	1417009_at	14.8213	13.3451	13.974	14.1367	14.2455	14.8527	14.457	14.0064	14.3594	11.9988	9.48549	12.1323	10.9234	10.6822	13.3123	10.8053	9.53355	9.61405
Zbtb18	1417010_at	17.2238	16.3951	16.8346	17.8843	16.8508	17.3419	17.9906	16.1456	17.05	17.4249	17.5284	17.3402	17.8675	17.4313	22.6987	17.0379	17.2874	16.1935
Sdc2	1417012_at	17.6118	17.4124	17.6492	17.9913	17.931	18.2099	18.2153	17.1369	17.9301	17.6936	17.428	18.5163	18.572	17.3134	16.4625	17.2676	16.9171	17.0566
Hspb8	1417013_at	17.5473	17.403	17.5174	18.4427	17.1085	17.9334	17.408	16.4938	17.1035	17.5527	18.1135	19.6542	18.6327	19.2962	13.3449	19.285	18.2212	21.4793
Mapkapk5	1417016_at	16.8967	16.5986	17.1297	17.8012	17.1928	17.6898	17.7826	16.3111	17.5021	17.0924	16.9934	18.1725	17.958	17.5132	16.5548	17.1499	16.9709	18.3048
Cyp17a1	1417017_at	14.6671	9.54605	17.033	13.6686	11.0895	13.705	10.3829	9.34397	10.1623	10.4639	8.80231	19.6419	5.1803	8.89585	14.9234	10.7627	6.99077	8.79957
Efemp2	1417018_at	19.1511	18.5386	18.9993	20.4225	18.8109	19.9737	19.3024	18.3966	19.5088	18.7794	18.3171	20.3791	19.3039	18.433	20.762	18.2798	18.6651	19.3897
Cdc6	1417019_a_at	11.5068	11.7825	10.8338	11.8541	11.1187	10.4208	10.9284	10.2999	9.91966	11.9249	13.5382	11.2143	12.3194	12.3864	10.225	13.8403	13.1079	10.8556
Spata4	1417020_at	-1.78437	-1.82171	2.18799	3.87049	3.76731	4.56327	3.48111	3.6827	0.818695	-1.16992	3.59346	1.81294	3.59853	2.88613	7.87947	3.77064	-1.54759	5.88732
Spo11	1417021_a_at	2.00063	1.85162	1.71834	4.12756	-1.53976	0.929063	3.12008	-0.0262113	-0.63952	1.89457	4.39202	0.0549518	1.95973	1.77924	8.8309	3.53568	1.68547	-0.401551
Slc7a3	1417022_at	8.37226	7.75307	10.0774	9.02325	9.00113	8.61475	8.2344	8.33229	9.44279	13.2141	12.85	12.751	13.7727	14.1886	9.21257	14.1139	12.6755	13.4389
H2-Eb1	1417025_at	5.22455	8.45183	10.2926	6.86013	4.46653	9.0353	6.96758	6.81622	9.47072	10.7532	10.7664	12.4218	7.28957	11.6744	18.5537	11.1339	12.7326	12.0851
Pfdn1	1417026_at	19.82	19.9188	19.277	21.6113	19.5226	19.9233	20.1401	18.864	19.8437	20.2571	20.3844	20.3916	20.5376	20.8806	24.5746	20.5618	20.3493	23.2415
Ube2g2	1417032_at	16.0686	15.305	16.1114	15.8236	16.0285	16.3347	16.1916	14.6008	16.4504	16.1515	15.8667	17.8289	17.029	16.7169	8.35441	16.9358	16.0222	18.7481
Trappc6a	1417034_at	16.2599	16.4371	15.2005	16.721	16.0112	16.6827	16.0757	15.5627	15.9867	12.5932	11.7283	12.0291	13.4322	12.1998	11.3253	11.9032	11.5835	12.5926
Sac3d1	1417035_at	13.2887	12.2048	12.322	13.3799	13.7688	13.6382	12.5524	12.2125	12.7608	14.0829	13.3792	15.0171	15.0262	14.9909	12.6938	14.668	13.8603	13.2164
Orc6	1417037_at	15.1477	15.2974	15.2182	15.61	15.0904	15.6847	15.4796	14.994	15.8195	15.3318	17.1678	17.2157	16.4559	17.3932	3.63757	16.5044	16.8151	17.2738
2017-09-09	1417038_at	19.188	19.034	19.4749	20.1056	19.4379	19.9228	19.6264	18.2366	19.991	19.7187	19.8618	21.785	20.8026	19.7858	19.369	19.8117	19.6314	22.9261
Cul7	1417039_a_at	16.7304	16.0924	16.4112	16.777	16.6851	16.5738	16.5299	16.2418	16.6574	16.7043	16.5167	18.3024	17.8878	16.5616	16.5766	17.6705	16.0961	16.1429
Bok	1417040_a_at	18.9203	19.4232	19.266	20.0939	18.8959	19.8481	19.3819	18.1591	19.7901	17.9302	17.964	18.6826	18.6997	18.1486	14.9813	17.2186	18.218	18.6896
Slc37a4	1417042_at	14.3948	13.675	15.119	13.604	14.9802	15.2131	14.5318	13.2178	15.5243	14.5092	15.1598	14.0598	16.2841	14.2336	15.9167	11.1957	14.1819	10.7985
Lcat	1417043_at	9.8267	8.69799	10.0859	9.7903	9.5105	9.22352	8.23535	9.73976	9.51341	10.1445	9.73807	9.92398	11.5635	10.5611	14.055	9.75824	10.5149	10.4381
Lcmt1	1417044_at	14.9753	14.5862	14.856	15.3253	15.5088	15.5703	15.9552	14.8957	15.5341	14.8982	14.4787	15.5192	15.5891	15.1555	16.077	15.7525	13.748	14.5257
Bid	1417045_at	14.2334	13.1341	14.4169	12.8651	14.1446	14.2835	15.457	12.9036	14.5762	14.5843	13.7778	13.4734	13.7261	15.4543	9.91494	14.5944	14.0071	13.7072
Nprl2	1417046_at	14.6592	14.8844	15.0869	15.2712	15.0159	15.0865	15.13	13.9094	15.2887	15.4896	15.2902	15.3304	16.0162	14.6474	16.987	15.1717	14.8513	14.9566
Prom2	1417047_at	6.06789	7.26323	6.54126	0.540816	3.85241	0.228335	6.35072	5.99899	5.34005	5.38255	4.48427	5.52942	4.41504	3.14298	9.49273	2.35154	7.01411	3.64106
Rhd	1417049_at	6.53681	8.13301	8.29878	0.0620962	8.02147	3.35857	6.89343	9.53038	9.17621	8.69402	9.07585	4.81069	7.01894	10.0021	8.37091	9.64902	10.5612	5.03671
C1qtnf4	1417050_at	8.38928	9.12866	6.61729	8.78124	8.90341	7.00488	8.04935	7.12459	6.95356	8.72046	8.53799	10.3882	9.6241	9.68185	14.4113	10.2912	7.47706	10.576
Sf3b6	1417054_a_at	18.7389	19.0189	18.7234	19.4472	18.8149	19.6373	19.3914	17.709	19.7213	18.7281	19.6021	18.7349	19.3508	20.0417	20.0378	19.0198	19.288	21.7447
Psme1	1417056_at	21.0196	20.7989	20.3347	22.0827	20.7034	20.9907	21.4041	19.3923	21.2872	20.1821	19.6896	21.1129	21.3857	20.5644	17.5682	20.2713	19.0841	21.5792
Krtcap2	1417058_a_at	20.646	20.9377	20.6635	22.3294	20.2474	21.1602	20.8641	19.8363	21.3103	20.8954	21.9297	22.5622	21.964	21.9014	17.8529	21.4443	21.6321	24.5366
Slc40a1	1417061_at	18.7498	18.1193	19.4732	17.4099	16.9703	18.4391	19.3055	17.9675	19.7957	18.7365	19.751	16.4022	19.1208	17.8376	9.82716	17.6864	18.2384	16.5182
Armc10	1417062_at	17.1732	17.0068	16.8217	17.0613	17.1005	17.6968	18.2167	17.1768	17.6402	16.8104	15.9623	17.7298	17.8096	17.2002	4.15224	17.8308	15.8584	18.2145
Jagn1	1417064_at	17.7437	17.8877	17.916	18.3495	18.053	18.6778	18.513	17.0516	18.7136	17.6957	17.373	19.0405	18.8005	18.733	17.6829	18.1648	17.7152	19.589
Egr1	1417065_at	14.5824	15.6749	15.6619	15.9794	14.7981	17.2597	16.3005	16.3101	15.1925	17.4325	18.1079	20.3332	18.8993	18.1896	21.4827	17.8448	18.1107	21.2833
Adck3	1417067_s_at	18.4629	17.6921	18.8132	18.5232	17.9508	18.7652	18.7505	17.3746	19.4334	17.5581	17.4421	17.829	18.0375	17.5367	19.0841	16.5165	17.8148	16.278
Gmfb	1417069_a_at	17.8022	17.2191	17.4936	18.247	17.8169	18.3047	18.3647	16.8253	17.8489	17.8107	17.7975	18.0736	18.4986	17.8865	11.0833	17.7728	17.1852	20.317
Cyp4v3	1417071_s_at	12.4253	11.9975	13.5626	12.0589	13.0291	14.0391	13.4486	12.6393	13.669	11.1828	11.1026	10.6359	11.0084	10.5028	9.49293	8.54323	10.3632	11.0128
Slc22a6	1417072_at	6.75573	8.01798	5.66398	5.6513	6.29713	2.83023	5.44567	5.89709	6.68679	7.07705	7.1056	4.64791	6.48776	6.02883	11.7331	7.972	5.09294	8.29763
Ceacam10	1417074_at	5.05235	5.40461	2.82841	4.29436	3.06753	3.70533	2.77563	4.84626	4.82434	6.44743	6.4235	4.35836	3.1442	6.44139	9.19806	5.61538	6.08638	4.46252
Fam136a	1417075_at	19.6265	18.9796	18.8265	20.0221	19.2299	19.7992	20.1271	18.1185	19.9043	17.996	17.4763	18.4552	18.3849	18.6965	11.3342	17.6281	17.6447	20.1355
Bcap29	1417077_at	15.1574	14.9724	14.6621	15.2681	14.9574	15.5679	16.0806	14.5051	15.2228	12.9298	13.3167	13.5542	13.4245	14.7212	3.24183	12.8915	13.4695	14.2249
Lgals2	1417079_s_at	16.2503	19.1501	16.856	16.2323	14.3227	16.1625	14.9516	14.48	15.9868	9.91097	15.0282	12.6387	10.5244	15.0362	11.5513	10.8711	12.481	20.0531
Ecsit	1417080_a_at	13.5594	13.4913	13.4372	13.5665	14.1603	13.6339	13.9863	12.5838	13.4846	14.4852	12.9651	14.7613	15.6202	13.2022	17.5148	13.3409	13.7305	12.1633
Syngr2	1417081_a_at	19.4225	19.1771	18.5755	20.1021	19.0707	19.6939	19.7955	17.7417	19.2449	19.03	18.5059	19.0202	19.6074	19.4927	13.0067	18.0195	18.5267	20.626
Anp32b	1417082_at	21.2851	21.2745	20.6006	22.3607	20.6588	21.3043	21.6584	20.0992	21.539	21.0532	21.4769	22.5216	22.3103	21.9579	27.6178	21.8909	21.0941	24.5265
Sec61b	1417083_at	21.8884	21.8584	20.9292	23.1021	20.8683	21.4869	21.8342	20.1486	21.6667	21.7398	22.3846	22.7815	23.1932	23.1301	20.6213	22.2311	21.6419	25.447
Akr1c6	1417085_at	4.29295	-2.3148	-0.0260449	0.541999	-1.8201	-4.5095	2.58643	2.04708	-2.80009	2.85451	4.21205	-0.41585	-4.16672	-3.42026	0.96551	0.379378	-2.1708	1.67567
Zfp346	1417088_at	12.6703	12.802	12.1122	12.6576	12.9106	12.7515	13.1573	12.1619	12.6757	13.1097	11.7131	12.7286	13.0154	11.2772	11.823	12.6674	11.8094	12.0494
Ckmt1	1417089_a_at	9.4115	11.6175	8.85386	7.9887	8.29186	8.44229	10.0587	8.51626	10.9391	2.80861	5.6782	7.56158	5.96133	9.19084	4.15653	7.15382	5.04287	14.3473
Rcn1	1417090_at	19.204	19.6637	19.1822	21.2617	19.119	19.9713	19.6215	19.0602	19.4432	20.6431	20.015	21.5836	21.5405	20.7397	12.1237	21.1444	20.0734	22.6046
Chuk	1417091_at	15.9215	15.6661	16.1859	16.2004	16.3548	16.7118	16.961	15.1045	16.6791	15.5446	15.8401	17.1779	16.2261	16.3156	12.4698	15.9706	15.9777	17.5235
Pth1r	1417092_at	9.01296	11.4158	11.7406	12.2681	11.682	12.9946	9.9559	11.6756	11.1734	11.4509	9.85878	15.1084	11.4427	8.49682	14.5338	10.8665	10.5403	11.099
Acot7	1417094_at	19.5522	19.2252	19.032	20.178	19.467	19.7858	19.9564	18.1894	19.8188	19.8953	19.5763	20.9656	21.2755	20.3908	21.3151	20.1297	18.9868	23.479
Hspa14	1417095_a_at	15.9821	15.5474	15.4584	16.4244	15.128	16.3395	15.7304	14.6449	15.836	15.8855	16.3915	16.1047	15.9887	16.5671	6.81492	15.9025	16.6493	16.0282
Rrp15	1417096_at	14.9443	15.3386	14.2564	15.4016	14.8257	14.7912	15.486	14.3636	15.1321	15.6163	13.9731	17.1157	15.9685	15.2636	11.0781	15.7897	14.2284	19.2506
Mecr	1417097_at	14.016	12.5871	13.1894	13.4108	13.2678	13.5277	13.6136	13.2386	14.3582	12.4349	12.135	13.1574	12.2991	12.6448	15.4164	11.6088	11.8701	9.82452
Ftsj1	1417099_at	15.6026	15.8541	16.3974	17.0206	16.4395	16.9576	16.6363	15.5056	17.1484	16.3645	17.28	17.2011	16.5673	17.2687	11.8	16.3753	17.2439	14.1205
Cd320	1417100_at	19.003	18.8049	18.7527	18.9952	17.7009	18.132	19.1568	17.8299	19.1462	17.5891	17.3154	18.0287	18.7313	17.7398	10.5032	17.5646	17.7634	19.7048
Hspa2	1417101_at	16.5175	16.1536	15.6659	16.0694	15.7439	15.9764	16.2003	14.4017	16.3238	16.5863	16.7566	17.9141	17.3841	16.4452	13.9741	17.3952	15.4183	20.1941
Ndufb5	1417102_a_at	21.0315	20.972	20.9008	22.3262	20.5203	21.4631	21.6736	20.123	21.5049	20.8099	21.2375	22.134	22.1392	21.5867	11.1314	21.1125	21.069	23.8207
Ddt	1417103_at	17.6102	17.8979	17.4307	18.3179	17.6479	18.1628	18.2636	16.8905	18.0522	16.6154	16.2143	16.7789	17.6416	17.0937	15.6437	16.755	16.255	17.5839
Emp3	1417104_at	20.6757	21.0609	20.7022	22.5905	20.6495	21.5	21.4717	19.7416	21.2278	21.1081	21.149	22.7413	22.5366	21.8403	17.5518	21.6316	21.125	24.6934
Trappc2l	1417105_at	18.3624	18.4889	18.4058	19.0866	18.346	18.9714	18.8579	17.7263	18.8389	17.663	17.6849	18.4093	18.7932	18.8683	17.8381	17.8787	17.8217	18.5019
Klc4	1417108_at	16.9434	16.5921	16.5791	17.257	17.2328	17.0689	17.5942	16.7769	17.2901	16.6363	16.0808	16.7487	17.424	16.3282	13.0384	15.8856	15.3944	13.7929
Tinagl1	1417109_at	18.7913	19.1133	18.661	20.3519	18.6178	19.0509	18.4553	16.4909	19.8107	19.7026	20.57	21.1644	20.3366	21.1388	13.2219	20.7713	20.6758	22.6635
Man1a	1417110_at	15.8903	16.2969	16.5145	15.206	16.1017	16.2016	16.1127	16.419	16.7776	16.5141	17.4715	18.3463	18.1152	17.4055	18.9759	17.7275	17.221	20.6618
Arl2bp	1417112_at	17.892	17.7201	17.2839	19.0999	17.8896	18.3307	18.5997	17.7135	18.1734	18.1766	17.0982	18.7685	19.3075	18.9603	13.9436	19.3209	17.8459	20.1267
Gmcl1	1417113_at	16.259	15.1709	15.3612	16.464	15.447	16.2457	16.9478	15.3247	16.0823	15.9459	15.516	15.8426	16.657	15.914	11.6239	15.6024	15.0786	16.939
Naa10	1417118_a_at	15.8694	16.5457	15.7066	17.3473	16.2383	15.97	16.3627	14.842	15.6465	16.4085	16.3297	17.53	17.4082	16.5883	19.3017	16.7368	15.8854	17.6404
Zfpl1	1417119_at	13.8956	13.0236	13.4523	13.8297	13.1417	14.3172	14.0813	13.1108	13.7922	13.2711	13.6547	14.2987	14.4185	13.3144	18.1756	14.0342	13.2542	12.8483
Gabra6	1417121_at	-3.23874	-2.93132	-4.83935	-2.22783	-3.33912	-4.00575	-4.14605	-4.98846	-6.70386	-2.06378	-2.04643	-2.84857	0.551453	-5.44196	4.45221	-2.37072	3.56252	4.26537
Dstn	1417124_at	18.7361	18.9925	18.7369	20.0193	18.8838	19.4766	19.862	18.1366	18.465	18.8775	17.8913	19.8923	19.0774	18.9068	6.19486	18.3402	18.1682	21.0434
Ahcy	1417125_at	19.0795	19.2698	19.3991	19.4371	18.6443	19.5461	19.6957	18.6422	19.4456	18.992	19.8144	20.1482	19.964	20.3979	8.23932	19.157	19.7003	22.6694
Rpl22l1	1417126_a_at	21.697	21.9535	21.0305	23.0698	21.0045	21.6983	22.107	20.2759	21.747	21.7854	21.674	22.9459	22.8438	23.0045	30.5965	22.4291	21.8813	25.9609
Msx1	1417127_at	5.81998	7.63703	5.82037	10.1003	5.32348	6.07257	5.59928	7.1258	5.99799	5.65218	5.44048	5.75473	6.26149	6.72846	7.54876	7.82365	9.75593	14.7471
Plekho1	1417128_at	13.0633	14.2423	13.1513	15.2673	13.9702	14.8863	13.9223	13.8471	13.485	14.3482	14.5995	16.105	14.7287	14.7614	17.774	14.8156	14.0411	16.2401
Meis2	1417129_a_at	12.9505	14.756	14.3008	13.1453	13.8843	14.8281	14.1904	14.6909	14.6222	14.042	16.2978	12.752	12.8368	14.8947	13.9459	14.253	16.3025	19.9038
Angptl4	1417130_s_at	16.3647	15.885	16.388	15.5854	16.9535	16.6022	16.6649	15.1772	16.7159	17.4368	15.7295	18.7278	18.0545	16.7993	18.7468	16.5957	15.8252	19.5037
Cdc25a	1417132_at	14.3252	14.4347	13.6669	14.4196	14.8107	14.345	15.3057	14.8892	14.7386	14.8355	14.0537	15.8739	15.7577	14.6519	6.48887	15.6176	14.0597	14.4342
Pmp22	1417133_at	15.1277	15.6828	16.1584	17.1441	15.8538	16.7296	16.1181	15.8198	15.2463	15.1546	14.862	18.297	16.0093	16.3086	17.4165	15.5436	15.9028	18.4633
Srpk2	1417136_s_at	15.674	15.9467	15.9804	16.337	16.0324	16.3093	16.834	15.8352	15.5862	16.4517	16.2654	16.0713	16.6503	16.1382	17.3743	16.024	16.0559	17.372
Polr2e	1417138_s_at	16.5832	17.3593	16.9371	17.5183	17.0939	17.3969	17.2927	16.1784	17.5401	17.2562	16.5651	18.6944	18.1152	17.969	16.4353	18.1481	16.5535	20.6799
Dsn1	1417139_at	13.5915	13.4651	12.6789	13.0331	12.8124	12.6803	13.6206	12.6378	13.2365	13.5663	14.1179	11.7686	13.7382	14.2271	11.151	15.1805	13.1004	7.87512
Ptpn2	1417140_a_at	17.4102	17.561	17.4393	17.2938	17.5545	17.9798	17.914	16.6604	18.1579	17.9558	18.0561	18.9337	18.6619	18.2341	24.5127	18.4039	17.6785	21.3582
Igtp	1417141_at	13.4814	13.3202	13.642	12.7256	14.2123	13.6649	13.5847	12.3715	14.0748	13.1813	14.7092	15.2814	14.8828	12.7517	12.1644	14.7186	13.1747	14.0254
Fam120b	1417142_at	14.6918	13.8266	14.1918	14.6884	15.0316	15.0405	15.3072	13.9238	15.0222	14.6055	14.3902	14.5046	14.9918	12.859	12.9868	14.3675	13.6182	15.1218
Tubg1	1417144_at	16.3733	16.3037	16.8961	16.8976	16.6037	17.2547	17.0178	15.6361	17.4048	17.4798	17.5685	18.2874	18.5593	17.689	22.1325	17.2598	17.4762	16.2893
Nfxl1	1417145_at	16.8502	16.445	16.5009	15.7489	16.5403	16.4218	17.1369	16.078	17.1564	16.9905	16.678	16.5501	17.8073	17.3851	9.3383	17.352	16.4937	15.3511
Mri1	1417146_at	16.711	16.2236	17.1853	17.3186	16.8584	17.0167	16.8138	15.691	17.0737	17.0477	17.8186	18.1668	17.7527	17.5309	19.0507	17.1801	17.2387	18.2501
Fam69b	1417147_at	8.99239	10.858	10.3716	11.389	10.5988	9.72501	9.48535	10.7929	9.43366	10.4691	10.5843	11.3872	9.02829	10.9891	15.2986	10.6407	11.3486	7.677
Pdgfrb	1417148_at	14.6671	14.8531	16.3171	17.2906	15.3809	17.2564	14.755	15.795	15.9652	16.0947	14.685	19.3607	16.1283	13.9671	15.348	16.6513	16.1713	18.1528
P4ha2	1417149_at	14.241	14.0376	15.7572	13.6047	15.8409	16.5034	15.1139	12.7551	15.8489	16.3402	14.8885	14.4925	18.0848	13.3178	13.3879	13.2495	15.2287	13.2702
Slc6a4	1417150_at	8.77668	9.61806	9.62277	7.50285	8.89567	7.74915	9.00104	7.92678	9.24561	11.8528	14.2988	14.2996	10.4958	12.4863	9.62373	12.9747	11.9852	18.3636
Ntsr2	1417151_a_at	-1.59622	-1.19102	2.63938	3.18889	-0.177417	-2.32056	4.34813	-0.00496273	-2.80908	-2.81685	4.92729	-2.75324	2.99073	4.42133	7.10202	2.13701	4.33467	0.421654
Slc25a14	1417154_at	16.385	15.8262	15.6818	15.634	15.8947	16.0731	16.4328	15.5287	16.454	16.3518	16.6342	16.233	17.5438	17.2168	16.7019	16.2844	15.9999	17.3483
Mycn	1417155_at	15.8806	14.2412	14.8374	15.2478	14.9423	14.0617	16.4073	14.4494	14.5349	13.1122	11.3536	11.6753	14.1213	12.8364	15.8894	12.394	12.5868	9.30989
Krt19	1417156_at	18.124	20.4029	18.7722	19.1303	18.3411	18.4864	18.3546	17.7497	19.2866	15.8577	19.3517	20.4242	17.2983	19.8959	17.4438	17.4028	17.5678	25.1879
Actr10	1417157_at	19.2313	19.3292	19.5423	20.4761	19.3356	20.4357	20.2902	18.344	20.1486	19.4592	20.0054	20.5884	20.3444	20.7072	17.277	19.6513	20.0395	20.5806
Wfdc18	1417160_s_at	3.25947	6.94933	3.46623	2.3197	-2.01537	-2.23083	2.9134	-0.500305	-0.875222	3.77875	0.159903	-0.757227	-1.04487	4.39041	4.6473	1.10729	5.41115	7.93092
Cdk2ap2	1417161_at	15.9667	16.9485	16.8114	16.3433	17.4858	17.1046	17.1784	16.1592	17.6136	18.2896	17.4175	18.8299	19.1167	17.8766	19.3737	18.2236	17.372	18.7731
Tmbim1	1417162_at	18.7495	18.6202	18.2698	19.1511	18.6507	18.866	18.7995	17.2146	18.6288	19.5681	19.6309	20.9215	20.8951	19.6393	14.9285	19.9432	19.0091	23.0166
Dusp10	1417163_at	11.6826	11.0475	10.6167	11.5253	10.9521	10.8539	11.2278	10.3421	9.77581	12.6792	11.2239	12.7896	12.9594	11.7211	10.0906	12.8199	11.1052	14.3383
Mbd2	1417165_at	20.6367	20.0115	19.6968	21.241	20.0351	20.8179	20.8601	19.1608	20.2375	20.1702	20.3333	21.4317	21.568	20.7122	19.9214	20.6157	19.9966	22.2532
Psip1	1417166_at	16.3089	16.3707	16.2172	16.0075	16.461	16.0297	17.0133	15.7712	16.7619	17.1997	16.9358	17.5535	18.0859	17.5758	10.0221	17.4978	16.8926	19.2435
Exosc5	1417167_at	14.1617	14.6094	13.5866	14.5431	13.913	14.7523	14.3964	13.1818	13.9617	13.5406	13.5585	15.3851	13.9336	14.5332	14.608	14.4556	13.5881	13.8814
Usp2	1417168_a_at	10.6055	12.2629	10.3665	10.1002	11.1256	10.9496	10.6934	11.7661	11.2461	11.7775	12.8974	12.0905	10.1769	12.818	18.1143	11.6364	13.2595	10.9319
Lztfl1	1417170_at	16.5879	16.4349	16.2019	15.8817	16.4822	16.9627	17.5666	16.066	16.9857	16.142	16.8742	16.5986	16.8139	16.3423	13.4326	16.5473	15.6984	16.191
Ube2l6	1417172_at	11.0955	12.1705	10.8406	11.6446	11.5382	10.8365	10.118	10.599	11.5244	11.8691	12.1946	12.6821	12.8157	12.1762	9.56053	12.1695	10.8968	13.3053
Atf6b	1417173_at	16.5548	16.2199	16.3788	17.1485	16.3727	17.2008	16.6112	15.3556	16.4171	16.8763	16.5421	18.0382	17.5205	17.0515	11.6706	17.3709	16.6455	18.8363
Tmem218	1417174_at	13.9982	14.0826	14.1764	14.7878	13.2034	14.9251	15.1461	14.2928	14.3589	13.905	12.7094	13.1922	14.2686	14.5324	5.45436	13.7841	12.8369	9.2539
Csnk1e	1417176_at	15.9798	15.7565	16.2002	16.2129	16.2695	16.8493	16.4049	15.799	16.2941	16.2276	16.0795	17.4905	16.8269	16.5078	19.0886	16.2922	16.6883	17.595
Galk1	1417177_at	18.7341	18.8411	17.905	19.2419	18.6887	18.6216	18.6618	17.0636	18.7556	19.5425	18.0183	19.9527	21.3165	18.8837	13.5665	18.4968	17.4761	20.1923
Gipc2	1417178_at	9.07485	11.0117	7.71648	9.30067	9.2832	8.48329	8.37423	9.47084	8.90837	8.97568	10.8249	11.9986	10.7305	10.8514	13.9559	11.7813	10.2011	15.0964
Pcsk7	1417180_at	14.0136	14.3479	15.4454	14.509	14.1927	15.1481	14.3367	13.3863	15.5218	14.9855	14.9777	15.4507	15.0068	15.0129	13.4165	14.0137	14.3085	12.8599
Ly6a	1417185_at	15.2807	16.0025	16.014	14.3119	14.8698	16.5806	14.4823	14.0185	15.6534	14.5381	15.8223	18.4696	15.4602	16.4535	12.4669	15.2268	15.9749	19.0275
Ube2k	1417186_at	20.2869	20.3154	19.759	21.2786	20.0425	20.4683	20.79	19.281	20.4881	20.2668	20.9978	21.5332	21.4891	21.2806	22.7622	21.1069	20.5051	23.3491
Nampt	1417190_at	18.312	17.3425	18.5866	18.0652	17.9487	18.9206	18.4172	16.4291	18.4458	18.4522	19.0365	19.3938	18.7791	18.7135	16.9672	18.1108	19.0903	19.997
Dnajb9	1417191_at	19.218	18.2376	17.9149	19.216	17.9347	18.5636	19.2474	16.7496	18.4981	19.1407	18.2711	19.8854	20.185	19.3791	14.7685	19.4908	18.1001	21.7707
Wwc2	1417196_s_at	17.401	17.0779	16.7678	17.6277	16.9892	16.8898	17.9486	16.4901	17.7776	17.3496	17.1932	15.9841	17.3994	16.7639	10.4569	17.0281	16.6859	18.0065
Nt5c2	1417201_at	12.6345	12.7361	12.9941	11.9634	12.852	13.0683	13.2908	13.1464	13.2869	12.4261	11.8015	12.1987	12.5293	10.7488	13.5625	11.7612	12.1123	10.6614
Ethe1	1417203_at	14.2502	14.2246	14.7545	14.421	13.7795	15.3832	14.7341	13.3012	14.8389	15.0614	14.003	16.6813	14.629	13.8894	19.5707	14.6641	14.546	14.8009
Kdelr2	1417204_at	21.7466	22.0896	21.244	23.2801	20.8165	21.9882	22.2855	20.8907	22.2881	21.8422	22.2505	23.206	23.384	22.6733	17.2116	22.5768	21.5905	25.678
Dvl2	1417207_at	11.5931	11.7539	10.0535	10.8818	11.4135	11.4569	12.0178	11.289	10.7331	12.2009	11.7814	11.9659	12.8775	11.6962	9.98178	12.4413	11.2975	9.81481
Amacr	1417208_at	14.619	13.7292	14.6986	14.547	14.6117	15.1478	14.5633	13.12	14.7081	13.2941	12.1606	14.0158	13.5702	13.6358	10.8673	13.0516	12.9981	14.2292
Sertad2	1417209_at	14.4356	14.1265	14.2136	15.2225	14.48	14.7785	15.4602	14.1705	15.0857	14.8211	14.9512	15.4819	15.0823	15.4674	17.6768	15.1735	14.365	17.8105
Eif2s3y	1417210_at	3.34935	-3.60979	2.37907	3.52665	2.26765	1.9443	0.431568	1.80087	3.62478	3.81909	3.48893	1.57238	1.88291	3.95832	10.2939	-0.887619	2.85212	4.15482
1110032A03Rik	1417211_a_at	16.4796	15.5251	15.9989	16.8677	16.339	16.5784	16.5666	15.9141	16.2514	14.4575	15.6431	14.9048	15.0595	14.5204	5.17201	13.8764	14.9856	13.1221
Fam195a	1417212_at	16.4028	15.603	15.3127	15.6357	16.1354	16.4489	16.5649	13.6754	15.7505	14.5702	13.4882	15.9562	14.2464	14.9609	22.7257	13.5484	13.6224	13.5773
Rbm6	1417213_a_at	15.6544	15.3112	16.0267	15.0602	15.8592	15.8635	16.3981	15.2319	16.5292	15.9673	16.0829	16.6147	16.2368	15.9031	12.4551	15.9736	15.9661	17.5232
Pim2	1417216_at	11.2896	11.1506	11.6853	9.68479	11.0241	11.6545	12.0524	10.6326	11.139	11.9915	11.5855	11.0072	12.6539	11.79	9.3706	11.2077	12.4888	10.4689
Magel2	1417217_at	6.05053	4.26763	3.12274	6.74599	3.45588	3.88386	4.93253	5.29437	4.96591	3.47143	5.44529	5.37676	2.32487	0.420961	10.7794	6.58079	0.190043	3.75966
Calhm2	1417218_at	10.0149	9.60349	9.91151	11.722	9.62674	11.1663	10.7296	10.2172	10.276	10.2139	9.58673	10.8325	11.187	9.30756	8.97342	9.24918	9.66792	10.8465
Fah	1417220_at	15.7353	15.4655	15.5052	15.8069	15.3598	15.9888	16.5609	15.0192	15.8637	12.151	11.0368	12.8891	12.2183	12.367	15.6188	11.2837	11.7206	14.3392
Cd2bp2	1417224_a_at	18.6557	18.2802	18.4661	19.1323	18.9021	19.1309	19.0941	17.9965	19.1468	19.4526	20.5121	20.212	20.4926	20.1832	13.6738	20.1012	19.6915	22.098
Arl6ip5	1417225_at	14.795	14.3183	14.7401	14.9159	14.5962	14.8212	14.6388	13.6168	14.2688	13.8037	13.5563	16.0598	15.1197	14.7594	12.8093	14.4216	12.246	16.7874
Fbxw4	1417226_at	14.2855	14.4996	15.1242	14.0891	15.5355	14.8753	14.8994	14.0917	15.7009	13.4902	13.6982	14.5739	13.0713	13.9498	5.02561	12.8859	14.0197	11.4559
Mccc1	1417227_at	15.1779	14.4294	15.2131	14.267	15.2204	15.4998	15.8633	14.9297	15.5163	14.3872	11.879	13.6536	14.3042	13.04	13.8382	12.4495	14.0534	13.0566
Capn1	1417229_at	16.3967	15.8088	15.791	16.5144	16.1303	16.2171	16.2581	15.5199	16.2076	16.5945	15.1939	16.6185	17.1555	15.6975	18.6271	15.7488	16.3539	17.439
Ralgps2	1417230_at	12.3156	12.1592	12.3636	13.4735	12.9353	11.966	13.3641	12.8771	12.6108	13.3866	11.555	12.4403	13.4243	12.7909	12.9223	13.7427	12.2801	14.4623
Cldn2	1417231_at	4.378	4.00588	5.13815	8.9566	6.37567	7.15152	0.821293	5.79433	4.93392	11.8972	13.1998	17.6195	14.6606	9.98556	2.90287	15.2218	13.2234	15.0552
Chchd4	1417233_at	17.7692	17.2587	17.0519	17.8581	17.1159	17.7316	17.7622	16.4098	17.5652	17.1318	16.7344	19.2532	18.266	19.2274	12.9904	18.3812	17.4733	19.6903
Mmp11	1417234_at	21.4431	21.1319	20.9915	22.4586	21.0445	22.1856	22.2423	20.977	21.9571	19.0006	17.4775	18.8826	19.513	19.2553	12.4635	17.8858	18.9682	15.1912
Ehd3	1417235_at	11.8013	11.8993	12.4094	11.7497	12.4566	12.6704	12.557	11.9056	12.7158	11.8743	12.1241	12.825	11.4429	11.8084	13.4072	11.0204	12.2691	11.8214
Cetn3	1417239_at	20.5162	20.5994	19.5785	21.473	19.9351	20.6012	21.0163	18.9443	20.3886	20.079	19.6888	20.6602	21.365	20.6593	16.0468	20.3724	19.4467	22.7541
Zyx	1417240_at	18.0314	17.7363	18.1408	18.3939	17.4365	17.9425	17.847	18.1967	17.9549	18.3669	20.3545	20.5833	19.4154	18.5072	20.055	19.3082	19.2399	22.6495
Amz2	1417241_at	16.52	16.4274	16.1197	17.2327	16.4522	16.8549	17.0306	15.752	16.5267	16.125	15.9139	16.8476	16.8251	16.3281	15.2168	16.0699	15.4953	16.0819
Fam192a	1417243_at	17.4017	16.7805	16.6715	16.769	16.878	17.3581	17.5769	16.6215	17.3218	17.1938	16.5952	17.7337	18.0263	16.9097	13.4416	17.4021	16.3775	15.8188
Irf7	1417244_a_at	10.4458	9.71093	9.48169	9.69531	11.5801	10.3375	8.43326	8.71833	11.1559	10.6628	11.5683	11.7981	11.4709	10.241	16.8132	12.2583	8.9284	8.63654
Gpr180	1417245_at	16.1113	15.6155	16.3339	16.6294	15.8257	16.726	16.4021	15.2777	16.6444	16.2567	16.6799	17.1469	17.0087	17.1253	5.78445	16.0635	16.2034	18.7791
Pzp	1417246_at	6.7828	3.28247	0.64144	3.32143	-0.772631	1.93167	2.5269	3.86428	2.7729	-2.78764	3.564	2.36547	-1.73837	1.63214	12.5651	3.67283	2.46532	5.07919
AI597479	1417247_at	16.3788	15.715	15.8844	16.0738	15.9214	16.213	16.8339	15.4459	16.2676	15.6752	14.7683	16.8862	16.851	15.3307	10.8794	15.6447	14.5112	15.7647
Ralbp1	1417248_at	17.2961	17.6795	16.8774	17.5921	17.7291	17.5924	17.7406	17.1736	18.0083	17.7859	17.6175	17.8436	18.5612	17.682	18.0077	17.8489	17.6095	16.6946
Polm	1417249_at	11.6959	11.6952	11.9266	10.4242	11.4671	11.695	11.8785	11.6411	12.3415	12.5288	13.5264	11.5767	13.319	12.6153	6.65069	12.9155	12.5795	1.27842
Palmd	1417251_at	8.7669	10.874	10.1106	10.2952	9.96555	10.3923	8.80322	9.39879	9.74466	9.73632	11.4305	12.9003	10.8053	11.1584	5.13994	10.8862	11.4756	15.5923
Nt5c	1417252_at	20.2007	20.0756	19.6966	21.3577	19.9994	20.4567	20.4912	18.6842	20.6809	19.4213	19.3857	20.3876	20.5958	20.1453	15.5317	19.4449	19.1289	21.6768
Frg1	1417253_at	19.6029	19.0417	19.3959	20.1829	19.2452	20.02	19.8428	18.5406	19.8543	19.3222	20.1413	20.3913	20.4326	20.1092	23.6536	19.3649	19.8507	20.4834
Ift140	1417255_at	17.7657	18.103	18.5451	18.2359	17.7903	19.0145	18.3876	17.7502	19.0449	17.3945	18.2159	17.3872	17.1639	17.8684	13.7463	17.3518	18.4108	18.1271
Mmp13	1417256_at	5.23346	4.34579	4.70739	1.54397	4.31921	2.93699	-6.60609	0.758905	2.32606	8.96156	10.9786	10.4977	7.16775	12.3424	-1.14395	13.0569	9.16837	11.359
Cel	1417257_at	0.106258	-0.896557	-1.66528	-0.609276	4.6902	-1.19525	3.44717	-0.948017	-1.96607	2.97536	3.15639	-3.30798	-1.25423	0.751625	6.06209	-0.890359	-0.892801	6.74753
Cct5	1417258_at	20.369	20.5116	20.1261	21.2673	20.3507	20.7703	21.1901	19.3117	20.874	21.0536	20.793	22.29	22.0956	21.6252	26.4746	21.4748	20.8079	23.2861
Capzb	1417259_a_at	20.1069	20.0177	20.5244	20.9339	20.2405	20.8957	20.5358	19.3269	20.9201	20.1752	20.9854	21.931	21.0238	21.0711	26.3945	20.3295	20.7187	23.8158
U2af2	1417260_at	16.3741	16.75	16.5275	17.7936	16.3923	17.0541	16.479	16.4788	17.1562	17.1777	18.309	18.5665	18.4682	17.8279	17.9044	18.1116	17.8714	19.4785
Ptgs2	1417262_at	13.5107	13.1815	14.1944	14.2967	12.0938	12.535	11.0813	11.162	12.7142	15.5883	19.7742	16.2856	17.1714	17.5715	8.5209	16.1224	17.8295	19.538
Coq5	1417264_at	14.9957	14.5413	15.0625	15.2194	14.9054	15.773	14.9532	14.1601	15.4427	15.0452	15.5363	16.131	14.6455	15.6399	5.878	14.8513	15.301	16.323
Ccl6	1417266_at	13.9859	11.7607	12.9289	7.0329	10.6647	12.6826	9.06415	10.0118	11.1334	9.58304	9.82142	11.8179	8.64454	9.70324	11.6494	7.79494	11.1766	12.6393
Fkbp11	1417267_s_at	12.7801	13.2509	12.2156	14.2422	13.0441	13.0337	13.3261	12.3073	12.0698	13.7786	12.5525	15.9454	15.8308	16.19	15.0417	16.5301	12.3823	14.3319
Cd14	1417268_at	10.1984	8.81632	11.3236	9.572	10.485	10.4176	9.62413	8.05025	10.4727	12.7945	12.641	14.8	13.819	11.5455	15.1325	11.7255	12.3835	12.2512
Cdk9	1417269_at	18.6368	18.1719	18.0644	19.1667	18.7992	18.7172	19.0533	17.9206	18.934	18.765	17.0357	19.7118	19.743	17.6838	10.4882	18.8545	16.8249	18.3172
Eng	1417271_a_at	13.1447	14.8509	15.5898	15.8216	14.4974	17.1138	14.4791	14.7331	15.2732	15.4195	14.2489	19.2243	13.9929	14.7908	17.1656	14.8165	15.8954	16.0159
Fam114a1	1417272_at	15.798	15.6101	15.9403	16.8376	15.3568	16.833	16.3402	15.2905	16.0398	15.5104	14.776	17.2029	15.9237	15.392	11.8568	15.1181	14.1016	14.7191
Pdk4	1417273_at	15.3066	15.0992	15.8407	15.7635	16.1471	16.2621	17.6353	16.6623	16.4766	17.3722	16.1124	16.9838	18.1047	17.7217	7.21485	17.809	16.3314	16.6865
Mal	1417275_at	10.5269	8.98753	9.90387	10.6986	9.47583	8.68127	9.78469	7.76179	9.13003	5.87485	8.813	9.63404	8.44678	9.12231	10.7959	7.39764	10.2596	15.5465
Tulp2	1417276_at	9.41994	10.2477	9.62321	10.0792	7.53193	9.20148	10.1728	8.05145	8.23764	8.90578	5.72955	9.34373	5.61134	7.83492	11.8457	6.21505	7.05396	10.6935
Slc17a1	1417280_at	3.91802	3.71179	2.31921	4.3681	5.5808	4.20435	0.00745977	-1.6009	4.47391	2.11021	3.38997	2.87021	2.99937	2.69721	5.45094	2.36492	3.58154	6.11345
Mmp23	1417281_a_at	19.1602	19.3815	19.0881	20.488	19.4912	19.9382	19.615	19.4065	19.9968	18.0539	18.4865	17.2581	18.736	19.1884	16.0844	18.2126	18.279	14.7534
Lynx1	1417283_at	13.7636	14.3872	14.0216	14.4755	13.8202	14.5289	13.522	11.5588	13.1823	14.8478	11.8784	18.9601	13.5667	11.873	7.33869	14.7485	13.4215	17.8911
Mapkap1	1417284_at	15.3759	15.1628	15.5675	15.4935	15.1247	15.6719	16.2162	14.71	15.5451	15.197	14.7912	14.9288	15.2761	15.5761	14.4078	14.9477	14.8399	17.7357
Ndufa5	1417285_a_at	22.0222	22.1347	21.5637	23.5546	21.3117	22.264	22.2408	20.8734	22.4121	21.7469	22.7099	22.9403	23.0963	22.8882	20.8665	22.3175	22.2755	26.0007
H13	1417287_at	19.3208	18.8978	18.5661	20.3518	19.0782	19.2813	19.4245	18.1296	19.1893	18.6941	17.2528	20.4082	19.775	18.6649	18.9462	19.1483	17.764	20.04
Plekha2	1417288_at	16.773	16.3679	16.8709	16.4401	17.6897	17.4307	17.0923	15.5614	17.3551	16.6687	17.0745	14.8467	18.1895	16.4239	6.78738	14.9771	16.1847	15.5777
Lrg1	1417290_at	7.88116	8.03479	7.69073	6.93287	7.08687	7.54926	8.69564	7.02486	7.52045	7.17779	5.63618	8.9088	6.09818	7.9732	10.0707	5.9671	5.99305	6.95858
Tnfrsf1a	1417291_at	19.2407	19.4162	19.3657	20.163	19.0287	20.2137	19.6167	18.7905	20.0675	19.8394	19.3803	21.1319	21.1182	19.7659	8.91666	19.7576	19.3831	21.0137
Ifi47	1417292_at	9.93238	10.2353	10.4717	8.76122	10.0682	10.4809	9.24427	8.93828	10.4109	9.02221	9.95879	12.3466	11.3944	9.82993	2.02135	9.72736	10.4384	12.9518
Hs6st1	1417293_at	18.8793	18.2289	18.2405	19.6674	19.0996	18.9589	18.6779	16.7681	18.8449	18.6168	18.3954	19.5772	19.7389	18.8401	13.6946	18.2563	18.2234	18.912
Mta1	1417295_at	17.1095	16.7239	16.4088	17.9174	16.8838	17.5579	17.6991	16.1289	16.942	17.1142	16.3349	18.5208	17.473	17.1248	23.4222	17.6257	16.801	17.2272
Itpr3	1417297_at	12.7147	12.5065	12.4932	12.6215	12.8563	13.4305	13.7022	11.5274	12.9704	14.1628	12.7159	12.6112	14.3666	13.7011	7.48926	12.8982	12.0072	14.592
Ebpl	1417298_at	15.7247	15.7813	14.8097	16.406	15.9081	15.8072	16.8328	16.2225	15.4735	14.3619	12.4565	13.3153	14.3021	14.1959	17.0485	14.7239	12.4196	10.8737
Smpdl3b	1417300_at	16.7948	16.8454	16.6244	16.8799	16.7013	17.4704	17.1808	15.1799	17.0466	15.7742	15.6224	15.7144	15.6837	17.0084	13.2883	16.2764	15.6461	17.7522
Fzd6	1417301_at	14.7843	14.3955	15.2341	14.2582	14.6457	14.9927	15.4309	14.9829	14.4099	14.0628	16.8347	15.4875	15.7909	16.1814	11.651	15.0891	16.0518	16.2199
Rcor2	1417302_at	10.9475	10.6909	11.0771	11.7325	12.3027	11.6947	11.7195	11.6959	11.2716	12.2851	10.4502	9.79281	13.3659	9.67433	7.46581	9.59914	9.58818	6.799
Chrd	1417304_at	7.62603	8.29013	7.57315	8.41073	7.31302	9.35505	7.7157	7.61637	8.77688	6.39201	5.5609	6.33009	5.67419	1.22727	12.8916	2.16221	6.85463	7.23422
Tyk2	1417306_at	13.4069	13.2128	13.5528	14.0432	13.4011	14.094	13.8026	12.6831	14.0765	13.1279	13.0109	13.552	14.4774	12.688	15.9216	13.5062	12.4871	13.8054
Dmd	1417307_at	17.2785	16.2343	16.311	16.3022	15.8898	17.115	17.4434	15.6367	16.6448	14.8314	14.7197	16.55	15.2167	15.48	18.1659	15.056	14.0756	17.0839
Pkm	1417308_at	22.8472	22.6707	22.1898	24.0137	22.1097	22.7012	22.97	21.2757	23.0115	22.6198	23.3655	23.6112	23.9888	23.2907	20.1171	23.0285	22.7591	25.68
Crip2	1417311_at	16.3262	16.6205	16.2179	16.7604	16.6357	17.2115	16.5574	15.8419	16.3748	15.8106	14.8218	18.9443	16.1768	16.0861	17.3362	16.779	15.4331	19.395
Dkk3	1417312_at	15.3203	15.6114	16.753	17.7175	15.2869	16.9587	15.0194	15.5918	16.4434	16.2094	15.0531	19.5186	16.0136	14.9136	10.9085	16.5398	16.4662	16.4551
Lsm7	1417313_at	13.7374	13.0382	13.0853	14.493	13.1401	13.2797	13.7917	13.8971	13.0567	13.8771	13.3978	15.4122	14.6154	13.8137	16.8222	14.6876	13.3879	14.837
Cfb	1417314_at	6.14157	7.76972	7.72618	8.0685	8.30484	8.05754	7.5311	8.78814	7.99689	7.98758	7.32788	8.46875	7.87072	8.39207	7.28857	5.16876	6.97098	1.12312
Gripap1	1417315_at	14.8565	14.1617	15.2467	15.1464	14.875	15.3299	15.1924	14.2929	15.5741	15.6462	15.6655	15.5462	16.2427	15.1409	16.9637	14.3145	15.4499	14.1719
Acot13	1417316_at	18.8767	19.1691	19.0632	19.6294	19.1091	19.5628	19.9371	18.346	19.8523	18.7279	17.6029	18.5552	19.1771	19.0327	17.4894	18.2533	18.0194	21.2493
Brinp1	1417318_at	3.65895	-2.95768	-2.96445	-3.1945	1.61029	-0.218313	2.7601	-2.56306	-2.58178	1.16551	5.12896	3.73923	-3.99215	-0.231674	5.89452	4.92067	4.60962	-0.98591
Grpel1	1417320_at	18.8639	19.6702	19.1469	20.289	19.2894	19.6026	19.7439	18.0469	20.0088	19.6026	19.9113	20.7627	20.7238	20.8039	24.5973	20.414	19.421	23.2024
Zcchc7	1417321_at	17.3897	16.317	17.1154	17.0368	17.2009	17.106	17.6925	16.6099	17.5805	16.222	17.4786	17.2523	17.3023	17.0275	9.0149	17.206	17.268	19.9117
Dohh	1417322_at	16.2579	16.548	16.3838	17.0516	16.2618	17.0026	16.5761	15.4412	16.7559	16.8063	16.3284	18.4993	17.9671	17.5991	14.6477	17.6539	16.6379	17.9767
Psrc1	1417323_at	14.0543	14.2166	13.7798	14.265	14.8125	13.6299	13.0167	14.0427	14.3867	16.2758	16.5024	15.4406	17.5019	16.2334	8.36564	17.0235	16.1622	16.4246
Mast2	1417324_at	17.2348	16.9647	17.5203	17.8475	17.2427	17.8746	17.5529	16.9076	17.5678	17.7905	18.1913	18.7871	18.5545	18.3041	13.7702	18.1411	18.0576	19.6114
Btrc	1417325_at	9.32997	8.14711	8.94314	9.30311	9.32479	9.01248	8.69325	9.50764	9.02974	7.64413	9.21009	7.32302	8.33588	8.07274	14.1078	8.27177	8.4676	14.8398
Anapc11	1417326_a_at	16.3347	17.1335	15.5706	17.7591	16.2737	16.8994	16.8058	15.5408	16.4887	16.306	15.8437	17.7069	17.7161	17.1247	21.3349	17.4605	15.592	18.2163
Cav2	1417327_at	14.727	14.0421	14.4575	14.9918	14.4628	14.7351	14.3553	12.5704	14.0579	15.8205	15.8893	16.2349	16.5916	16.687	11.1058	16.5672	15.6801	17.1858
Slc23a2	1417330_at	19.2675	17.559	19.1877	18.8813	18.4158	17.9805	19.1607	16.4431	19.2581	19.6017	20.5093	18.1289	21.0146	19.7308	14.9525	19.4737	18.992	21.0303
Arl6	1417331_a_at	14.6014	15.5761	15.5742	15.9067	15.1078	15.6996	15.7447	15.5517	16.0244	15.9181	17.1528	16.5603	15.5152	16.7743	0.724086	16.2896	16.5672	15.713
Rfx2	1417332_at	12.9576	12.8053	12.8037	12.6144	12.7278	12.1994	12.5311	12.5439	12.7441	14.0401	15.4686	12.4401	14.2822	14.1651	13.6937	14.1728	15.0826	16.1811
Stk19	1417334_at	12.6232	12.0932	12.6988	12.4256	12.5598	12.9732	12.1724	12.5616	13.0267	13.1652	12.0658	14.134	14.1608	12.4512	12.6368	12.7087	11.088	15.7697
Sult2b1	1417335_at	4.43373	5.46058	4.57904	5.58909	-0.462196	4.07879	5.01374	3.03556	5.71214	6.64884	2.40729	4.51539	6.43303	2.74996	6.35047	4.96922	4.78966	0.123067
Sytl4	1417336_a_at	19.4319	17.2838	18.2707	17.2111	17.1285	17.5558	19.5539	17.4888	17.9941	15.0262	15.3431	13.7798	15.5645	15.8989	1.37302	15.9168	15.0692	7.81476
Epb4.2	1417338_at	5.77324	6.75083	4.80658	4.67346	5.26132	2.66449	4.74858	5.51667	4.76323	6.07056	7.01615	5.94822	6.09929	4.91631	8.86762	5.40861	6.75017	5.61431
Dynll1	1417339_a_at	22.2988	22.4846	21.9153	23.7839	21.9711	22.5817	22.7063	21.2755	22.7678	22.3976	23.302	23.7474	23.5991	23.5212	26.2647	23.1177	22.8829	26.0756
Ppp1r2	1417341_a_at	19.2383	18.9374	19.5626	20.1846	19.3662	20.117	19.419	18.4799	19.7606	19.7179	20.1152	21.6408	20.2183	20.5825	16.6314	20.2342	20.0815	22.9112
Fxyd6	1417343_at	9.30385	9.64591	11.0505	10.4317	10.4168	11.3288	10.2761	9.41671	9.93778	9.51847	9.31555	12.7256	8.87177	9.80092	4.86097	10.4238	10.1059	6.11235
Emc7	1417344_at	20.25	19.9552	19.6002	20.9126	19.9998	20.1881	20.6275	18.6504	20.0842	20.3541	19.6877	20.8736	21.1262	20.7264	18.3328	20.5484	19.4457	22.9077
Pycard	1417346_at	15.8706	16.6324	15.9474	15.7182	15.7251	16.891	16.3029	15.82	16.9213	14.9832	13.7722	13.9155	13.8849	15.0249	16.088	13.8982	13.6138	17.656
2310039H08Rik	1417348_at	19.0457	20.0496	19.0942	20.8272	18.9512	20.2354	19.7228	18.6412	20.0961	18.757	19.5149	20.9178	19.7554	19.5216	11.4189	19.5442	19.1726	22.6954
Bloc1s6	1417349_at	16.8715	16.2313	16.3783	16.3783	16.1891	16.8848	16.8876	15.4301	16.3328	16.063	16.1403	16.5046	17.4846	16.2701	7.07872	16.6162	15.849	17.1121
Snrpa1	1417351_a_at	19.3018	19.1507	18.52	20.0581	18.2466	19.3508	19.0995	17.4644	18.9666	19.1597	20.2012	21.4584	20.416	20.8193	11.7609	20.4649	19.6502	22.2299
Sil1	1417354_at	17.6718	17.0195	18.0123	17.5406	18.1108	18.3914	17.8774	16.5376	18.7003	16.5416	16.8002	16.6758	16.1258	16.0964	13.3717	15.4454	15.8923	15.2153
Emd	1417357_at	15.7842	17.2647	15.9085	16.4952	16.4885	17.4071	16.4721	15.7104	16.4403	16.3473	17.691	17.53	18.4308	17.7723	11.2742	17.7495	17.2662	18.3306
Mfap2	1417359_at	12.8887	13.4509	13.3592	16.2792	13.2643	14.2645	13.9821	15.0082	13.3117	15.1986	12.3138	15.0043	14.8295	12.353	20.2016	14.76	13.7328	10.8342
Mlh1	1417360_at	15.0023	14.2012	15.1625	14.7489	14.448	15.0822	15.0409	13.8858	15.3193	13.678	13.678	15.0277	14.3711	14.5107	16.7221	13.8202	13.995	16.5307
Asb3	1417361_at	13.4483	13.1361	14.0068	13.222	13.9675	14.4261	13.8769	13.4253	14.1191	13.7601	14.5163	15.327	14.3867	13.4191	12.6181	13.8148	14.3182	12.2933
Rhcg	1417362_at	0.443614	-2.25628	-1.69904	-0.837246	-0.67475	-2.48938	0.0259654	0.15504	-2.6389	-1.37442	-1.96656	4.39791	-0.329578	-2.34163	4.83405	-0.61561	1.06802	-1.41108
Zfp61	1417363_at	10.5436	10.7259	10.7752	10.1975	11.066	10.605	11.2404	10.6255	10.5293	10.665	11.014	10.1499	11.0308	9.79604	11.7158	9.86223	10.255	7.78422
Ppp2ca	1417367_at	20.8557	20.404	20.432	21.7197	20.3308	21.0707	21.105	19.3943	21.1905	20.798	21.6084	22.0048	21.6884	21.9148	23.8424	21.1126	21.094	23.5553
Ndufa2	1417368_s_at	21.1154	21.5521	21.1792	22.7544	20.6193	21.643	21.642	20.1832	21.9403	21.1424	21.722	22.4366	22.6632	22.3613	16.8466	21.6086	21.2575	24.5431
Tff3	1417370_at	1.34736	0.786203	0.0742798	-0.169785	1.89416	0.244874	2.33833	0.729605	-0.150559	1.65272	0.0592489	-0.848057	0.385812	1.41795	9.82988	2.32607	0.338268	-0.303748
Peli1	1417371_at	16.5076	16.0564	16.6204	16.8196	16.7598	17.1244	17.1256	16.2062	17.0775	17.1897	18.2144	17.4448	17.8913	17.1213	13.2649	16.9246	18.3211	18.2962
Tuba4a	1417373_a_at	20.8191	21.5891	20.9738	20.9344	20.321	21.1254	21.2831	20.174	21.4215	21.8702	22.8663	23.3725	23.0573	23.2582	23.2061	22.8545	22.1935	25.9766
Cadm1	1417376_a_at	13.2834	13.5942	12.8302	13.5527	13.8574	13.126	14.5297	12.9559	13.3718	16.5222	15.7358	15.5214	17.2237	17.7734	21.1823	17.884	16.7154	16.7427
Iqgap1	1417379_at	19.7076	18.8503	19.2171	20.6639	19.2549	19.5077	19.5117	18.0185	19.8654	19.6635	20.8194	20.7295	20.886	20.1547	13.6154	19.7218	20.2262	23.2459
C1qa	1417381_at	9.0756	7.3416	8.85896	6.61613	6.89843	9.18277	6.84133	5.78425	7.11814	7.35672	3.67923	9.73051	4.36834	9.2147	10.497	8.15467	7.43937	1.07988
Entpd5	1417382_at	16.3889	14.6118	15.8892	16.8413	16.2357	17.0233	16.1805	15.1619	16.223	16.4532	16.2571	16.9398	16.7676	16.2758	13.0565	15.6838	16.7304	14.9945
Npepps	1417385_at	20.1783	19.8183	19.8171	20.9396	19.8605	20.1906	20.4694	18.7188	20.5024	20.5069	20.8214	20.7733	21.6913	20.1919	17.3017	20.1455	19.9117	22.6685
Med31	1417387_at	16.961	17.3838	16.3878	17.3321	16.972	17.1062	17.4557	16.7066	17.2546	17.3322	16.9805	18.1803	18.4192	18.4665	14.907	17.4411	16.9708	20.8902
Bex2	1417388_at	12.7429	11.3644	11.162	11.0402	9.91899	9.73155	11.7694	11.022	10.1652	13.1459	11.2317	9.93482	14.2759	13.0705	9.66606	13.3331	10.6516	13.2216
Gpc1	1417389_at	19.7511	20.6371	19.0188	21.218	19.8864	20.8314	20.8922	19.2415	20.751	20.9357	19.9148	17.7158	22.0937	19.7102	12.6268	20.0232	19.2522	20.3342
Gpn1	1417390_at	16.8386	16.4967	16.2713	16.6956	16.6151	16.6599	16.9647	15.6602	17.0048	17.1096	16.9498	18.3945	17.7062	17.7418	14.3765	17.8829	17.0807	17.8857
Il16	1417391_a_at	10.3996	9.81766	9.51685	9.46282	8.30007	7.77194	8.25177	8.39174	7.73034	8.13393	10.1698	9.92211	7.64637	9.98524	16.0397	8.63583	9.12682	15.3037
Slc7a7	1417392_a_at	12.0611	11.8503	12.0642	13.125	13.3602	12.9213	14.2323	13.0577	12.7019	12.0569	9.37499	12.2585	12.2095	9.83572	1.70623	11.5818	10.2479	6.5386
Klf4	1417395_at	15.7856	16.1958	16.1245	16.7934	17.0009	15.5544	15.5517	14.0282	16.1127	18.2576	19.2434	18.508	20.3988	18.4763	28.7763	19.1006	17.8182	21.779
Slc9a1	1417397_at	18.2056	18.6099	18.1252	18.2308	18.3336	18.917	18.6162	17.7789	18.768	18.0487	18.2749	18.6573	19.3027	17.9577	16.7443	18.4354	17.8452	18.1121
Rras2	1417398_at	18.1799	18.2699	17.9553	18.6922	17.8376	17.8731	17.881	16.897	17.8325	18.4465	19.7384	20.4824	19.5155	20.6873	20.3616	19.9391	20.1463	22.9382
Gas6	1417399_at	19.1245	20.4827	20.1473	21.3612	19.6415	20.1498	20.0163	19.4145	20.0935	18.1506	18.2661	19.3964	16.4956	18.2926	21.562	18.0639	18.5666	20.1987
Rai14	1417400_at	18.0778	18.3207	17.878	19.0767	18.21	18.4739	18.5523	17.8113	18.4466	18.028	17.5863	19.6552	18.9479	18.4521	8.49333	17.7961	17.3542	19.3317
Smim11	1417402_at	17.1446	16.9777	16.9959	18.4499	16.9272	17.5411	17.3713	16.6798	17.3384	16.3174	16.5123	17.9419	17.3835	16.9503	17.9789	16.9498	16.3254	19.5316
Elovl6	1417404_at	20.0189	18.8428	19.4459	21.0286	19.5843	19.6522	20.1271	18.2257	19.4161	19.1572	20.2998	20.9662	20.8742	19.9982	12.466	19.8455	19.7628	20.2704
Stard3	1417405_at	12.6451	13.2746	12.7763	13.5653	12.7347	13.1064	12.4078	12.334	12.7672	12.7174	12.9367	12.8349	13.7201	13.2844	11.8025	13.2517	11.8138	10.4265
Sertad1	1417406_at	17.8274	17.5338	17.6343	17.6725	17.9078	18.196	17.8757	16.4751	17.9885	18.0505	18.5505	19.5321	18.5857	19.4497	17.7141	18.6187	17.9166	21.0686
Fbxl14	1417407_at	17.7963	17.8869	17.4068	17.7093	17.5576	17.7099	18.472	17.1386	18.0121	17.8402	17.5563	19.9264	19.1996	17.7546	9.59676	19.017	17.2433	21.3505
F3	1417408_at	9.46513	11.3982	10.4851	10.1555	9.97747	11.1292	10.3336	8.24028	9.94142	11.8955	12.6849	14.1747	12.3838	13.8935	3.15123	11.6154	11.497	16.3639
Jun	1417409_at	17.9225	17.4345	17.4251	18.2017	17.3902	17.9753	17.2578	17.276	17.0142	18.5078	19.7533	19.8426	20.6815	18.9207	29.237	19.3119	18.3026	21.8137
Prkci	1417410_s_at	17.7915	16.5771	17.189	18.317	16.7762	17.9308	18.2636	16.6483	17.7714	17.3068	16.5683	18.0443	17.8975	17.2585	10.3766	17.4948	16.0254	19.5097
Nap1l5	1417411_at	14.6298	14.6944	17.1097	13.2244	12.7082	18.8308	18.5389	15.0438	17.5218	14.1313	17.452	12.503	15.7019	13.3328	17.4259	12.7556	15.1046	12.2207
F8a	1417412_at	11.2658	12.1622	12.1632	12.1742	12.0086	13.0293	12.204	11.6672	12.3557	13.1619	13.8465	12.742	13.2683	14.0963	12.6719	12.6805	13.4225	12.1071
Cuzd1	1417413_at	-0.992924	4.11966	2.47746	2.86155	-4.89425	-5.26717	-5.09631	-0.10891	2.93973	-0.392804	5.07706	0.583914	-5.27976	1.56977	5.07907	3.18786	-6.03215	-5.40121
2017-09-03	1417414_at	7.91569	5.87663	8.13566	8.24649	7.29713	6.89615	7.35701	6.34919	7.2218	9.96149	6.43328	9.31794	8.047	5.97028	8.69136	5.50847	8.51087	7.40076
Slc6a3	1417415_at	5.8015	3.32429	3.69295	6.2291	4.69049	3.75891	3.28799	2.84327	-0.839955	3.38105	4.34826	3.95311	5.69153	4.48075	13.7347	5.35713	3.48409	3.17003
Cox6a1	1417417_a_at	22.5948	22.7063	22.1048	24.3603	22.042	22.7825	23.1508	21.4521	22.9752	22.3261	23.2	23.6082	23.7808	23.4862	12.7865	22.9201	22.8496	26.2495
Gnmt	1417422_at	9.34907	9.63105	4.33198	5.74193	7.44138	6.49564	6.52089	7.09351	8.28486	7.19331	10.0153	8.3542	7.55697	8.31353	6.82559	8.6374	8.51581	8.52143
Prkrip1	1417425_at	15.7937	15.8522	15.426	15.7705	15.5777	15.4448	15.7277	14.8741	15.7671	15.5558	15.6402	16.6852	16.745	16.6533	17.2696	17.0902	15.5198	18.6431
Srgn	1417426_at	14.6116	14.1138	16.7441	14.9017	15.2126	16.9691	13.8362	14.8632	15.6122	16.1482	17.5861	19.3554	16.0849	18.0195	6.0028	16.8157	17.5333	19.6201
Gng3	1417428_at	10.9916	15.3903	12.3756	11.1391	13.7036	10.4568	12.4808	14.3253	12.8	14.257	16.3325	0.340996	12.4089	14.9907	12.7731	15.2999	15.8621	5.25763
Fmo1	1417429_at	10.8904	9.37596	11.5529	11.1062	11.3565	13.1966	10.471	10.8232	10.0726	8.96854	6.40712	10.9563	8.66711	6.86939	13.3878	10.2428	9.16397	9.06881
Cdr2	1417430_at	13.0775	13.6271	14.4315	13.8238	13.7553	14.2119	13.136	12.675	14.6489	14.4592	16.0893	16.3928	14.5819	15.8536	12.7577	15.0167	15.4885	17.6005
Gnb1	1417432_a_at	20.9279	20.6107	20.652	22.0069	20.597	21.3304	20.9257	19.6413	21.2216	21.0503	21.7319	22.3352	22.0833	21.7139	24.8648	21.3387	21.2217	23.609
Lypla2	1417433_at	14.4417	14.4246	13.4699	15.3152	12.6664	15.1377	14.6769	13.4248	13.9765	15.095	14.2126	16.627	16.0206	15.2897	19.0166	15.8183	14.6087	16.1696
Gpd2	1417434_at	16.4219	16.775	15.8437	16.3592	16.1708	16.2895	17.4556	14.7579	16.8214	15.8448	16.6867	17.5784	16.8943	16.522	14.1264	16.4031	15.0007	20.6308
Large	1417435_at	15.9599	15.6597	15.6027	16.3351	15.927	16.0892	16.7589	15.357	16.2294	16.2598	15.6355	16.4052	16.6865	16.1147	7.9672	16.0673	15.5132	16.0309
Xrcc6	1417437_at	16.5958	15.8204	16.0825	16.35	16.617	16.3104	16.6029	14.9408	16.6735	15.2114	15.1558	15.8823	16.0561	14.944	5.31729	14.7363	14.6491	15.3898
Rdh14	1417438_at	16.0786	15.9555	15.9179	15.8972	15.939	16.709	16.4656	14.1246	17.1494	15.1076	15.5572	15.6884	16.0944	14.896	10.3314	14.8708	14.6797	17.1567
Cd248	1417439_at	10.8222	10.4522	10.5445	12.1617	11.0297	11.9329	10.5253	11.9035	10.4276	12.1324	8.85211	15.0455	11.8818	9.59745	10.5716	12.408	10.5659	12.3523
Arid1a	1417440_at	17.6844	17.6191	17.4742	18.0231	17.8063	18.2019	18.2248	17.1243	17.8371	17.6976	18.5997	17.9716	18.4978	17.9886	24.2602	17.6971	17.8466	19.7139
Dnajc12	1417441_at	13.4616	12.1007	12.8375	12.9264	13.1961	13.3364	13.6159	12.0949	13.7164	12.8499	13.711	11.2161	13.4906	14.0199	2.26891	13.2712	13.3785	10.1572
Pex3	1417442_a_at	13.5848	13.1507	13.6398	13.4675	14.0165	14.3684	14.1081	12.8745	14.4747	12.575	13.3965	13.4252	12.9711	13.0104	10.5694	11.7597	12.8162	14.9382
Fam151a	1417443_at	9.65805	11.9195	9.2432	10.2828	10.8952	7.96127	9.40577	11.1273	10.3982	11.499	12.5164	8.3212	8.99884	11.35	13.7464	11.8071	12.7634	9.73909
Ndc80	1417445_at	8.68833	11.0162	8.5952	10.1375	9.26226	5.73804	7.99782	10.3002	10.0592	12.5475	13.397	11.3383	12.3325	12.2761	9.11495	12.9673	12.2196	0.507198
Slc12a4	1417446_at	14.7896	14.6942	15.7126	15.4359	15.1402	15.8415	15.5074	13.9165	15.7448	16.3441	15.0133	17.5866	16.6254	15.2884	16.119	15.8734	15.3834	18.5511
Tcf21	1417447_at	15.1356	14.659	15.6366	18.3748	14.1899	16.5896	14.0463	14.6871	14.6854	13.039	12.4464	16.7531	12.8905	14.1457	16.6418	14.1962	14.3669	16.7835
Fam207a	1417448_at	12.2119	11.9162	13.3187	12.6817	13.1048	13.0457	13.0732	11.9076	13.3007	13.2442	12.4363	15.3337	13.964	12.6193	10.3906	13.3014	12.1094	13.2251
Acot8	1417449_at	13.9926	13.9891	13.0307	13.9779	13.6226	13.3767	14.1657	13.2358	12.6658	13.9258	12.9589	14.6611	13.1716	12.8899	17.0704	14.185	12.9962	16.4739
Tacc3	1417450_a_at	14.6607	17.1306	15.039	14.8181	15.8426	13.7995	14.7927	16.1653	16.2293	17.4144	18.4298	16.2017	17.5729	18.2668	8.62303	18.6783	18.1262	16.994
Fau	1417452_a_at	22.3065	22.5542	21.9601	23.755	21.8275	22.5849	22.3247	21.096	22.886	22.0532	23.0106	23.6995	23.4617	23.3074	27.2881	22.8037	22.407	26.2549
Cul4b	1417453_at	18.632	18.445	18.4736	18.8928	18.6496	19.0673	19.3057	17.5858	18.6872	18.7122	18.7971	18.9125	19.54	18.857	19.8981	18.5195	18.6467	18.9406
Tgfb3	1417455_at	13.2128	14.3855	13.6208	14.2546	13.55	14.2565	14.2986	13.8425	13.3799	11.852	13.5006	15.9105	13.3011	12.9513	13.1788	12.0635	12.8988	15.6193
Gnpat	1417456_at	16.872	16.2896	16.9346	17.3713	17.4246	17.6079	17.3479	15.8524	17.309	16.1842	15.5749	17.3735	16.8446	15.341	16.8906	16.2135	15.3847	17.8066
Cks2	1417457_at	20.0835	20.0093	19.5416	21.1161	19.882	19.9684	20.0906	18.809	20.1615	20.7771	21.9443	21.3291	22.2744	22.2133	13.863	21.2435	21.346	23.4642
Dcpp1	1417459_at	1.47386	-1.45013	-2.96858	-1.22973	-2.62243	-3.7901	-3.02356	-2.63769	-3.81727	-2.81271	2.69078	-5.3885	1.65071	-1.42485	9.89921	-2.51104	0.355756	-0.0199275
Ifitm2	1417460_at	21.9448	21.5493	21.055	23.2168	20.5989	22.0572	22.0206	20.3321	21.7238	21.0387	21.3774	22.716	21.9988	21.612	15.7928	21.468	21.1431	23.7936
Cap1	1417461_at	19.2186	19.0205	19.6083	20.2158	19.4706	19.9378	19.6493	18.1503	19.8956	19.3414	20.3111	20.6711	20.1818	20.1378	13.072	19.3492	19.9895	21.6319
Lamtor1	1417463_a_at	21.9295	21.6546	21.3905	23.1194	21.2264	22.0451	21.9909	20.6053	22.273	21.436	22.6273	22.5917	22.7802	22.8026	29.9772	22.0809	22.2085	25.1206
Tnnc2	1417464_at	1.12737	5.71288	4.16779	3.23178	2.82604	5.7711	1.76213	2.85994	-0.74991	5.59825	5.51768	6.66459	2.66776	6.22181	11.5341	7.22433	5.24411	1.60288
Tada3	1417467_a_at	15.1131	15.2075	15.05	16.5003	15.1553	15.9441	15.3608	14.5994	15.6268	15.0609	15.289	15.3793	15.9387	14.8955	17.4742	15.4831	14.4038	16.4153
Nit1	1417468_at	17.624	16.536	17.0796	18.0884	17.3791	17.5749	17.8673	16.2336	17.6431	16.8722	16.3353	16.3807	16.9791	16.5981	18.8274	16.8518	16.0162	18.4414
Apobec3	1417470_at	16.6988	17.5229	16.7194	17.0786	16.4919	16.667	16.9251	16.4862	17.0001	16.6118	18.0347	17.9949	18.1184	17.8879	10.2034	17.2455	16.6803	20.2854
D1Ertd622e	1417471_s_at	15.2393	15.1927	14.0926	15.0649	14.9769	15.0099	16.3808	14.1014	15.2386	15.4263	15.3053	14.5923	15.9608	15.856	11.6156	15.7801	15.3361	16.6903
Ift46	1417474_at	17.0152	17.536	17.7903	17.9392	17.2471	17.8237	17.4342	17.1779	18.1314	17.4877	18.3888	18.817	18.418	18.1699	18.8747	17.4872	18.34	16.3524
Atp13a1	1417475_at	17.1676	16.9868	16.8429	17.3737	17.0588	17.5207	17.1519	16.2607	17.5813	17.8207	17.2595	19.4939	18.8831	17.9555	20.8772	18.559	17.1939	19.2083
Fbxw5	1417476_at	17.844	16.1139	17.0317	17.587	17.0041	18.5843	18.0159	16.0054	17.7075	17.0234	16.8145	16.0146	16.812	16.8732	13.1687	15.0096	16.8901	13.0484
Natd1	1417477_at	17.3924	17.4097	17.5019	17.7443	17.5489	18.2095	17.9551	17.4042	17.9021	17.5966	18.0275	17.4327	18.0311	17.4177	16.0036	17.5333	17.8219	13.9908
Ppp2r3c	1417478_a_at	13.5811	13.2827	13.4406	13.8326	14.0735	13.7139	14.2135	13.4119	12.9664	13.1947	12.3909	12.7049	14.5723	13.6718	9.66377	13.2533	12.1728	13.1538
Fbxo9	1417480_at	19.0399	18.3761	18.7495	19.113	18.602	19.4734	19.1871	17.7648	19.8432	18.5279	19.1004	19.388	18.2329	19.1612	13.9196	18.9031	18.5977	20.61
Ramp1	1417481_at	13.9281	13.3251	12.9692	14.0325	12.7238	12.7175	12.9904	13.3271	13.3843	16.0298	13.6002	12.8399	15.5575	13.4073	15.4775	12.2789	12.5248	16.1664
Tex19.1	1417482_at	10.2591	12.9152	9.68009	6.64012	11.0678	7.01473	8.36011	12.8816	11.0269	12.3905	12.9122	11.4311	11.2286	13.5013	10.9548	13.8297	12.8716	11.5116
Nfkbiz	1417483_at	13.6614	13.9014	14.5054	12.0681	13.0611	14.134	12.9605	13.4594	13.448	14.0251	15.8941	15.3947	15.3197	15.4879	7.49226	14.0077	15.2307	17.1337
Ibsp	1417485_at	7.35355	6.9594	5.81883	8.3965	7.27226	6.03462	6.8096	7.55021	5.20888	6.2592	8.38802	6.42512	7.21556	6.89542	14.7442	6.47134	8.06819	8.19179
Shd	1417486_at	-1.35109	-2.61016	-2.34554	-0.435538	-1.31613	0.963583	-2.20413	1.03708	-1.95648	-1.45888	6.14811	-2.53925	-1.90101	-1.12665	7.48972	-1.97237	0.776312	-0.608405
Fosl1	1417487_at	13.1735	14.7561	12.5792	13.6858	13.9892	14.1648	11.639	12.1427	12.0933	16.7939	17.1004	20.2156	17.5583	18.8749	10.206	19.0484	17.3523	23.451
Npy2r	1417489_at	1.17402	-0.361344	-2.37862	2.56606	2.81279	-0.113747	-5.21042	-4.24776	0.0930984	3.94126	-3.64315	-5.0356	-1.77179	-3.15566	6.15251	-4.65519	1.45543	-6.77205
Ctsb	1417490_at	21.9021	21.7114	21.698	23.1071	21.2215	22.044	22.1617	20.7099	22.3812	21.7315	21.8771	23.4182	22.8735	22.4424	16.6862	22.0115	22.0169	24.3973
Bmi1	1417493_at	16.7645	17.4241	18.2308	17.2058	16.9857	17.3573	16.9675	16.7129	18.5009	16.9138	18.5255	18.6919	17.8314	17.9931	11.3526	17.2264	18.7289	19.4736
Serpinf2	1417498_at	1.31761	-5.68699	0.378966	-1.52021	-3.264	-3.25228	-4.23669	-0.346515	-0.877444	-1.72388	-0.586446	-3.11628	-3.33708	-1.92797	8.0679	-3.68472	1.01876	0.225749
Timm10	1417499_at	17.334	18.0125	17.2405	18.7021	17.558	17.8387	17.9668	16.7607	18.1411	17.3143	17.1658	19.4942	18.7748	19.6758	20.4535	18.5504	17.4032	21.0988
Tgm2	1417500_a_at	17.7198	18.3048	18.9874	19.9668	17.6624	19.0843	17.5023	17.0041	18.7167	18.4069	18.1737	20.3974	19.2423	17.7971	14.5682	16.4948	18.6919	23.8544
Fbxo6	1417501_at	17.819	17.2815	17.9336	17.8697	17.6278	18.0657	17.56	16.3847	18.0638	16.67	17.4636	17.2318	16.9586	17.822	15.7938	16.7052	17.1164	16.9616
Calb1	1417504_at	4.44925	6.11357	5.53904	4.19945	6.89482	3.9784	5.1311	5.44296	4.8339	5.78905	9.07296	3.02785	5.29544	8.25433	10.2078	8.11446	8.09377	4.62993
Gmnn	1417506_at	16.7049	16.0221	15.9729	16.7497	16.3174	16.443	16.8787	15.7628	16.506	16.4066	16.709	15.187	17.506	16.996	12.3557	16.2166	15.9486	15.0296
Cyb561	1417507_at	17.2753	16.6302	16.3253	17.1036	16.7757	17.0578	17.6836	16.6669	17.2613	17.2746	16.8763	17.1222	18.8882	17.412	9.29957	17.4417	15.9225	17.582
Rnf19a	1417508_at	20.7065	19.7292	19.4813	21.2372	20.3531	20.4423	20.2004	18.2386	19.5894	18.323	18.0823	17.5287	19.416	17.4079	10.8556	16.341	17.5628	16.9452
Vps4a	1417510_at	18.108	17.3759	17.8576	18.6445	17.9529	18.3714	18.0221	16.8849	18.2936	17.2924	17.9737	18.5345	18.3234	18.2743	18.6464	18.0819	17.7025	20.1929
Lyar	1417511_at	14.776	15.2714	15.0736	15.3911	14.7133	15.4193	15.0214	14.2998	15.484	15.7242	17.023	17.6462	16.0798	16.853	14.6969	16.6452	16.3088	16.8418
Evi5	1417513_at	18.7818	18.2556	18.3329	19.1668	18.5798	18.7759	19.379	17.8669	18.6749	18.8372	18.2693	19.3173	19.5647	18.9399	17.9739	18.9845	18.5015	21.071
Lsm10	1417515_at	15.3173	15.2129	14.6834	16.5174	15.6149	15.6497	15.9549	14.7357	15.8588	15.3952	14.6775	15.7742	16.3404	14.6723	14.7105	15.3351	14.1686	13.3918
Ddit3	1417516_at	13.4897	13.1085	13.8912	13.9497	13.3769	13.7653	13.7222	12.5305	14.1339	14.4094	13.8232	14.659	14.0301	14.1052	16.5461	14.0912	12.8061	15.5869
Plagl2	1417517_at	14.7584	15.8111	14.6504	14.8328	15.5578	15.1944	15.5551	14.6873	15.6376	15.22	15.8539	15.9545	15.902	15.315	14.2042	15.3312	16.0027	18.2115
Nfe2l3	1417520_at	9.74005	10.1426	10.193	9.52807	9.76015	9.06897	9.99983	9.96411	10.1035	9.97935	10.2707	9.66809	10.0878	8.65247	12.2869	8.44993	10.4839	13.3955
Fbxo32	1417522_at	13.1945	12.8657	13.5668	12.8139	13.0382	13.3831	14.6882	12.2412	13.8672	13.7716	12.5696	12.6121	14.5284	12.0796	9.71821	12.6676	12.934	12.5014
Plek	1417523_at	9.27486	7.70681	8.7046	8.9973	6.42502	9.21081	5.07255	7.48473	7.87719	8.01589	9.03672	10.5738	8.47276	10.4595	8.55454	9.22671	10.0791	9.6941
Cnih2	1417524_at	10.132	10.0865	9.97398	10.3571	8.84859	10.2475	10.3567	9.60796	10.0059	8.80792	7.7646	8.2953	7.2686	7.32911	13.7559	9.64986	6.77802	2.58057
Ap3m2	1417527_at	13.0851	12.0414	12.4459	12.8304	12.7648	12.7817	12.523	13.2502	12.811	13.4793	13.1275	14.0246	14.5227	13.5402	12.0954	14.6975	12.9214	10.2407
Spag6	1417528_at	5.37319	4.85183	5.8179	5.55106	5.11808	2.14585	4.34803	6.02497	6.6514	5.04684	6.55339	5.31549	7.7021	5.68499	11.6998	-0.823767	5.47069	2.73885
Rab33a	1417529_at	19.2843	17.9716	17.5157	19.4559	19.1268	19	19.3181	17.085	18.6814	17.4663	14.1705	12.9802	18.7885	16.359	14.9207	15.1029	14.1686	12.2182
Srp9	1417530_a_at	19.8833	20.0373	19.5162	21.0066	19.7056	20.2374	20.2448	18.9838	20.3199	20.3341	20.7118	21.4884	21.6285	21.5622	5.57675	21.1264	20.1687	24.1213
Cyp2j5	1417531_at	4.54898	1.04027	3.1436	3.50636	1.623	2.41591	1.97083	2.7257	2.8991	3.31166	-4.11406	0.543799	1.61013	3.34789	8.38135	2.96423	-7.20319	4.57361
Fbxo25	1417535_at	14.7212	15.0312	15.3373	15.3262	15.4652	15.8551	15.7206	14.8273	15.9432	14.8907	14.8928	15.7621	15.6496	14.543	8.00476	15.0876	14.5976	14.4427
Zmat2	1417536_at	19.5345	19.1428	18.2235	19.9921	18.7148	19.114	19.9996	18.1077	19.0585	19.174	19.001	20.0334	20.6615	19.6152	15.359	20.0279	18.4726	21.0917
Slc35a1	1417538_at	19.3081	18.3025	18.0064	18.5387	18.1745	19.1373	19.4384	17.6332	18.4683	18.2742	17.2623	20.185	19.685	17.9855	10.8744	18.7293	16.8892	20.6158
Elf1	1417540_at	15.3059	13.7823	15.8445	13.2105	14.9052	15.4141	16.6623	13.5129	14.9795	14.4996	14.9868	15.7136	14.482	14.4836	11.436	13.9669	13.8399	17.8676
Hells	1417541_at	10.7064	10.9527	10.4064	11.4202	10.2232	9.8799	11.2221	9.89609	9.94526	11.457	11.9335	12.2038	12.2622	11.6146	11.6908	12.3807	11.4368	10.6057
Rps6ka2	1417542_at	18.3257	16.7722	17.4244	18.2982	18.5884	19.1277	19.5606	16.4797	18.9131	16.5282	13.952	15.74	15.6629	16.2487	8.45197	15.5735	14.941	14.6259
Trpv4	1417545_at	7.30003	7.49398	7.73921	6.77227	6.90169	7.54364	6.85125	7.26931	5.74483	7.62241	3.01035	7.67234	7.69522	8.8676	13.8453	7.00026	7.66543	6.4755
Il2rb	1417546_at	8.44031	7.63952	7.43338	8.18532	7.87028	6.04286	6.71262	7.67878	5.79998	6.94697	8.10478	6.81391	5.41406	6.26514	12.9005	7.73628	7.41788	4.89308
Sart3	1417548_at	15.4951	15.9305	14.8434	15.8873	15.5741	14.5818	15.7244	15.3623	14.956	16.2238	15.2954	16.0849	15.949	16.1332	17.6156	16.6861	15.148	18.1413
Gsg1	1417550_a_at	2.02985	2.09119	3.79041	3.06989	-3.54715	3.93247	4.81782	2.71801	-1.28625	-1.2448	4.29308	1.87119	2.21852	2.27847	12.4441	1.05593	3.12346	-4.64259
Cln3	1417551_at	15.6018	15.4212	15.4832	15.4592	15.3015	16.2158	16.59	15.7384	16.4382	15.9017	15.3035	13.9287	15.6212	15.1005	12.1093	14.2829	15.3531	13.5158
Fap	1417552_at	7.03286	9.15506	10.4696	9.56264	8.21863	10.7975	8.16484	9.61069	7.04134	5.96112	4.22751	9.61649	8.16127	3.65799	13.0672	5.10229	9.23471	7.96247
Plac1	1417553_at	13.9708	11.5713	13.1669	15.1776	13.9427	15.4576	13.1824	15.297	12.0242	12.6223	9.45926	11.4583	13.3406	14.3298	12.6898	13.1068	11.801	8.78364
Ubxn6	1417557_at	17.0484	16.638	16.7972	16.6099	17.6932	17.3422	17.1078	15.5672	17.4962	16.6873	15.4263	17.2342	17.6666	16.4148	19.8101	16.5807	15.4583	17.6395
Fyn	1417558_at	16.2941	16.4502	17.2407	16.6362	17.0963	17.9322	17.0499	16.5511	18.0404	15.4885	16.7643	17.5119	15.9617	16.6595	19.0321	15.3637	17.3331	13.1652
Sfxn1	1417559_at	16.6026	16.0966	16.9664	17.6128	16.9433	17.2754	16.9302	15.2244	17.3153	16.3763	15.2941	17.6683	16.3159	15.3976	15.8829	15.9872	15.2879	18.2151
Apoc1	1417561_at	12.9344	14.6818	12.6354	12.1057	12.0867	14.2823	12.1929	11.9568	14.5413	10.8671	11.3219	13.9304	10.89	11.8742	16.5229	11.5391	11.2297	18.7607
Med7	1417564_at	18.0689	18.0481	18.5323	18.2644	18.0838	18.8694	18.7209	17.3466	18.5436	18.3217	19.449	19.3483	19.2188	19.6093	16.6695	18.5809	19.5983	22.1401
Abhd5	1417566_at	16.2113	15.8042	15.9094	16.5569	16.3449	16.1914	16.4509	14.8356	15.9463	16.3823	15.3264	17.5931	17.4206	17.1928	14.1849	16.985	15.9122	20.2277
Ncald	1417568_at	11.5082	11.1844	12.5413	10.7206	11.6887	12.4585	12.5136	11.7114	12.4276	11.963	10.0424	12.9041	11.7585	10.1684	14.3156	11.393	11.9562	10.82
Mpg	1417571_at	13.7072	13.1063	13.4763	14.0265	13.8365	13.701	13.5991	13.5075	13.1424	13.4046	12.0328	14.596	13.9699	12.8532	14.5926	14.0074	12.2271	14.0201
Mmadhc	1417573_at	20.1923	19.9139	19.7325	21.1691	19.7936	20.3736	20.5715	19.0244	20.5059	19.8584	19.5774	21.4838	21.303	20.7502	13.703	20.6534	19.5534	22.8051
Cxcl12	1417574_at	14.6317	13.8033	16.0098	15.3023	14.542	17.5831	13.745	16.2399	14.8465	13.5892	10.8171	16.2517	12.6026	10.0849	6.38589	12.5569	12.484	11.863
Otub2	1417576_a_at	14.421	13.3776	13.7673	13.7902	14.2644	12.3153	14.2314	12.4807	13.9397	13.9986	15.2441	11.6312	14.5375	14.61	10.7495	14.2369	15.1022	8.03034
Trpc3	1417577_at	6.44229	8.60411	7.8037	4.75808	7.96682	6.90907	7.25729	9.52145	7.86944	7.08225	9.40464	5.91529	8.31407	8.5102	12.4917	7.19395	9.68251	-0.776172
Selenbp1	1417580_s_at	16.3241	16.0317	16.7873	16.0498	17.6218	17.8963	16.5982	16.4084	16.9853	16.2129	13.6165	13.5619	16.1976	14.2771	16.9785	12.3601	13.931	10.991
Dhodh	1417582_s_at	13.3267	14.0391	13.8253	14.1779	14.0334	14.4082	14.2151	13.194	14.2646	13.9747	14.1464	14.448	14.2263	14.626	10.3357	14.538	14.0372	13.7119
Utp3	1417583_a_at	17.8638	17.6821	17.6678	18.1837	17.7966	18.244	18.0924	16.8734	18.4417	17.9797	18.3587	19.4888	19.1235	18.3487	11.9692	18.434	18.3193	19.8544
Slc11a2	1417584_at	13.4786	13.2203	12.8271	12.9632	13.0357	13.5893	13.9969	12.186	12.4828	12.9359	10.6693	14.6762	13.621	12.082	11.5955	12.4194	11.5168	14.146
Nup210	1417585_at	8.6778	9.24971	9.04359	9.00989	9.79525	9.52026	10.5275	9.52819	8.69014	11.9919	10.1253	12.1055	9.42491	9.71239	4.3383	10.4201	7.90588	11.1459
Timeless	1417586_at	12.4696	15.1583	13.5501	12.6273	13.4931	13.1887	13.7435	13.7145	13.246	14.4463	14.66	15.1289	14.8682	13.6751	11.1433	15.2679	14.818	12.415
Galnt3	1417588_at	5.37552	7.81642	3.73373	6.41932	5.93146	1.75415	5.13109	7.80339	5.76062	7.01176	9.66166	6.98816	5.99108	9.72701	2.0058	7.757	8.8297	9.50454
Ptges2	1417591_at	15.7782	15.8148	15.8751	16.0663	15.411	16.3309	16.0086	14.321	16.2552	15.1602	14.4146	16.5037	16.1878	16.2381	16.8359	15.4297	14.5327	17.6902
Mtor	1417592_at	16.7871	16.2164	17.1383	17.6454	17.2916	17.222	17.3013	16.1171	17.7488	17.5484	17.4065	17.3536	18.0146	16.8709	15.0195	17.2883	16.471	16.8497
Tusc2	1417593_at	15.0364	14.7872	15.013	14.6228	14.7905	15.528	15.8083	13.949	15.3691	14.9784	14.7427	14.5578	16.2597	14.8192	15.5448	14.5333	14.4357	20.8262
Gkap1	1417594_at	16.99	16.702	16.6969	15.8439	16.6615	16.9184	17.4093	16.1309	17.3912	16.6883	16.8124	17.345	16.87	17.4002	10.0284	17.0285	16.5877	19.3299
Meox1	1417595_at	8.41858	9.29935	9.88847	9.91401	7.82167	9.80207	7.15189	8.66946	9.36766	8.22934	8.13739	11.3695	8.79816	10.146	1.73752	7.88962	10.3681	-1.67567
B9d1	1417596_at	14.9904	16.1671	15.0948	16.2156	15.2362	15.4042	16.0576	15.1299	15.3423	15.421	14.0948	15.5219	15.1042	15.7495	18.1547	15.8752	13.7953	18.992
Cd28	1417597_at	4.53503	3.44943	3.2035	4.83442	4.1959	3.27577	3.74495	-0.755819	2.91404	3.90121	2.49118	5.38538	4.28591	4.53349	11.0064	5.68263	3.34861	3.96856
Fxr1	1417598_a_at	19.5598	19.6818	19.5917	20.0553	19.6574	20.1607	20.3673	19.1009	20.3499	19.8239	20.3699	20.8269	19.9848	20.2589	25.7591	20.375	19.7179	22.747
Cd276	1417599_at	12.5319	13.3251	13.6036	13.6683	13.8395	14.6947	14.7255	14.1502	13.2324	14.075	12.0258	17.6359	14.6507	12.5657	13.3518	13.9845	12.8452	14.8198
Slc15a2	1417600_at	8.5318	8.83037	9.15766	8.21001	8.56377	7.35031	9.31526	8.63601	9.0662	10.406	11.948	7.52789	10.7714	9.2209	8.15696	11.0221	10.6194	12.7403
Rgs1	1417601_at	6.64911	7.46527	7.77236	6.64666	4.20653	6.57133	3.90756	2.27803	2.79095	8.13751	6.75409	5.81807	6.60676	6.21703	7.01155	7.32046	7.0946	11.3886
Camk1	1417604_at	15.0111	14.9429	15.1175	15.0532	15.0534	15.2164	15.4722	14.4668	14.8356	14.7295	14.65	14.9706	15.2949	14.799	18.372	14.2109	14.3237	16.3009
Cox6a2	1417607_at	9.63024	10.3285	13.1182	9.55555	8.87255	10.3407	9.27078	9.38339	9.86213	10.5268	11.4817	13.0841	9.33664	11.7136	17.2781	11.243	12.2563	15.4365
Apoa5	1417610_at	6.30124	5.70545	5.06049	6.17398	4.57172	5.4599	5.47776	4.77019	5.0857	3.58207	3.3798	4.27177	4.3322	0.43412	12.2995	6.58155	3.50557	-1.82705
Tmem37	1417611_at	11.9071	11.9021	11.9494	12.8776	12.4265	12.8468	11.8014	11.1872	11.7011	12.0806	11.2938	11.8506	13.1823	12.7201	14.4484	12.8103	11.054	16.3682
Ier5	1417612_at	16.3742	16.2505	15.9835	16.5067	15.5998	15.7032	15.8611	15.212	15.4584	18.3948	17.8175	20.1058	19.9281	18.8974	19.5357	19.6872	17.2928	21.5331
Rpl11	1417615_a_at	22.5478	22.458	21.8203	23.9615	21.6371	22.5003	22.7304	21.0718	22.6598	22.3112	22.726	23.6191	23.5935	23.2487	21.1392	22.7611	22.273	26.3588
St6galnac2	1417617_at	13.5847	15.0194	13.8209	14.1324	13.9464	14.4799	13.1843	13.4327	14.4161	14.3354	16.1446	16.6823	16.0033	17.8976	9.71263	17.3149	15.0147	19.6082
Itih2	1417618_at	9.36337	7.76472	9.00344	7.15589	9.67904	11.1982	10.811	5.17819	10.5515	12.8008	7.4522	10.9282	9.67261	7.9392	5.73671	9.74623	9.39791	10.6457
Gadd45gip1	1417619_at	15.9677	16.4821	15.5349	16.7082	15.9687	16.1262	16.2611	14.801	16.3028	16.5186	16.535	17.6053	17.3225	17.7014	13.5144	16.9769	15.9153	18.3076
Rac2	1417620_at	7.56297	7.01831	7.08502	7.28592	7.10478	5.53465	8.28685	7.26386	7.1862	6.85618	1.14347	8.58305	7.32583	8.0212	12.0274	6.33225	6.65423	4.64307
Slc12a2	1417623_at	13.889	14.7274	14.6567	14.5935	14.3615	14.4114	14.7339	14.3781	14.0976	15.568	15.3293	17.0693	15.9139	15.3976	16.425	16.6505	16.1364	19.9459
Nab1	1417624_at	19.8758	19.3964	19.3701	19.816	19.2652	19.7427	20.1558	17.992	19.6758	19.7802	20.1291	20.6043	20.7962	20.131	11.8571	19.7545	19.3811	21.8873
Ackr3	1417625_s_at	14.3447	14.6383	15.9828	13.3627	15.1903	15.8406	15.6578	15.3672	15.4283	16.3948	15.8835	18.3313	18.6066	16.4531	10.3141	13.3457	16.3914	16.341
Limk1	1417627_a_at	13.9674	14.9546	15.0198	15.8538	14.4153	15.4761	14.0665	13.9952	14.804	15.7734	16.0232	18.6863	17.644	16.9664	3.85726	18.0522	16.691	19.3175
Supt6	1417628_at	16.7058	16.374	16.5888	17.5966	16.3083	15.5959	17.3614	15.9823	16.2028	17.1057	16.0324	17.1095	17.8671	15.9743	12.8522	17.5516	15.1137	19.3924
Prodh	1417629_at	11.4472	11.8579	10.6527	13.4779	12.4745	12.1108	12.3935	11.5069	12.7124	8.80131	9.12755	8.55314	8.13762	9.60647	11.9487	9.75451	9.88448	2.36422
Mknk1	1417630_at	16.1171	15.4291	16.8675	16.445	16.3391	16.6834	16.7246	15.3222	17.3551	15.6668	16.4052	15.4995	15.4008	15.643	15.1281	14.5443	15.9909	12.8757
Atp6v0a1	1417632_at	16.0931	15.8698	16.5948	16.727	16.258	17.2764	17.117	15.3536	16.332	16.225	16.759	16.7546	17.0526	17.0493	18.8025	16.034	16.5295	18.3319
Sod3	1417633_at	17.1396	16.388	18.0514	18.3455	16.7565	18.5929	16.8195	16.9128	17.2088	15.2089	16.336	18.0715	15.0775	12.581	11.0378	15.5449	16.4672	14.4484
Spa17	1417635_at	12.8775	13.0422	12.3974	11.8941	12.5641	13.12	12.9386	13.3608	12.8724	11.4645	12.6376	10.7218	11.4114	11.675	19.8857	12.3099	11.8144	6.45506
Slc6a9	1417636_at	17.9958	17.8027	17.8486	17.1026	17.2974	17.9126	18.2141	16.8231	18.5455	18.0562	18.3725	18.8717	18.4467	17.978	16.2635	18.1016	17.7754	19.2936
Hmg20b	1417637_a_at	13.7993	14.494	13.7617	14.722	13.757	14.9774	13.5237	13.5777	14.2664	13.1011	13.6358	15.3328	14.9487	14.3372	20.3859	13.8159	14.4255	10.6686
Lefty1	1417638_at	10.3587	9.22029	9.58073	9.05648	9.06861	10.3435	8.54521	6.91011	9.68098	8.18885	7.20965	11.067	8.68334	9.37423	5.10535	8.91908	9.6449	10.0207
Slc22a4	1417639_at	7.72184	7.15239	5.14233	7.565	6.21983	6.93819	6.37216	4.628	6.14682	8.14483	8.51368	11.7233	8.55679	9.68691	5.45139	9.90569	7.47651	11.1042
Cd79b	1417640_at	2.25707	1.97621	-1.911	3.75218	-0.0694776	-1.46744	-1.93219	-0.444545	1.25754	2.59703	6.64652	5.31715	3.6959	4.21546	9.78599	-0.417351	4.89481	8.67771
Galntl5	1417641_at	2.5423	1.7381	2.72491	4.70142	-4.40325	1.577	2.15076	2.20274	0.406907	2.06868	-3.26161	-3.23772	2.46317	-5.75162	1.4111	4.65388	4.58984	1.82832
Rsph1	1417643_at	13.7282	12.7249	12.8974	13.0699	13.9902	13.0891	14.5989	14.0732	14.0469	11.2317	10.0263	9.7499	11.9645	10.9688	10.2699	12.1837	10.1933	5.49191
Sspn	1417644_at	14.3668	13.7367	14.1263	14.9948	14.1903	14.9081	15.8	13.7321	14.3905	12.1525	10.9084	13.4275	11.823	10.5478	6.52366	12.8349	10.8132	5.66294
Cdkn1c	1417649_at	8.19283	10.7417	12.5198	9.58331	10.7515	11.572	11.5526	10.7976	12.1404	12.7588	13.0025	15.4287	13.4747	13.292	17.8188	14.2296	12.8585	15.1343
Lao1	1417650_at	4.35567	3.43177	2.53752	3.98648	3.10154	-1.42188	-0.267587	-2.52527	-1.93618	3.53977	2.39674	4.03527	1.55552	2.61577	10.3779	3.00577	2.22464	4.19601
Cyp2c29	1417651_at	6.62047	3.40305	2.83916	6.01967	4.84104	2.39825	1.50782	4.89718	3.78828	2.77073	6.45495	3.06877	3.32262	3.86242	7.5923	4.78347	5.79002	5.60419
Tbca	1417652_a_at	21.3469	21.586	20.9585	22.9717	20.5352	21.5966	21.8298	20.4329	21.8692	21.2411	21.2082	22.2678	22.2298	22.0968	23.5436	21.4722	21.0976	25.0576
Pvalb	1417653_at	-0.274983	-0.166373	-3.01559	4.69732	1.18691	0.475109	1.10344	-1.30291	2.1997	2.57821	0.129331	5.30883	3.63439	4.29152	6.00605	3.89361	-0.265701	-2.97396
Sdc4	1417654_at	21.3741	21.8139	21.1945	22.307	21.0373	21.377	21.7925	20.4456	21.8331	21.5466	21.805	22.6786	23.0994	22.2939	7.70609	22.2932	21.0667	25.0699
Srrt	1417655_a_at	17.5589	17.9208	18.4507	18.6281	17.8316	18.5738	18.5428	17.4352	19.09	19.6334	20.4006	20.4702	20.7228	19.8951	16.6225	19.9679	19.9502	20.8281
Mybl2	1417656_at	8.83883	11.8769	9.11235	9.53049	10.5293	7.77488	9.57179	11.5593	10.6038	11.7832	12.8242	8.66967	11.1959	11.761	0.652161	13.3138	12.9597	7.84186
Dnajc2	1417657_s_at	18.1011	18.1438	18.0334	18.4254	18.0814	18.3758	19.0775	17.2396	18.4274	18.8346	19.2442	19.6633	19.9691	19.6805	16.075	19.5293	18.6388	20.4314
Vps29	1417660_s_at	19.4414	19.4638	18.87	20.2123	18.7356	19.4163	19.2035	17.7947	19.3066	19.3185	20.212	20.4104	20.662	21.4079	12.5845	19.8932	19.9481	22.5252
Rdm1	1417661_at	12.1514	10.851	11.4987	12.2276	11.5506	12.1848	11.7963	12.1879	12.1366	9.20682	10.4879	10.5819	10.744	8.63788	4.92749	9.35056	8.6677	10.4741
Ndrg3	1417664_a_at	15.9332	16.1805	15.6975	16.5839	15.464	16.0192	16.0595	15.0849	16.0851	15.7811	15.0391	16.0167	16.065	15.2079	17.228	16.1713	15.0163	14.1877
Cpsf1	1417665_a_at	16.5432	15.9761	16.9086	17.0918	16.6002	16.9769	16.7689	15.8059	17.3988	16.5731	17.0373	17.6343	17.3134	17.0407	16.032	16.5062	17.5127	16.3947
Dnttip1	1417666_at	17.5365	16.9823	17.295	17.1552	17.5613	17.9594	17.7445	16.6696	17.6378	17.3828	17.62	18.4454	18.8152	18.0328	17.9678	18.0435	17.5311	18.425
Pter	1417667_a_at	13.3434	13.2566	13.2697	12.6513	13.6278	13.4415	14.0829	12.7507	13.2823	12.2806	12.0741	13.2005	11.9652	12.8816	10.749	12.8003	13.0595	10.4397
Timm44	1417670_at	17.6362	16.9336	17.7682	17.4984	17.4233	18.0545	18.0894	16.8531	18.0312	17.4414	17.1733	18.7004	18.0953	17.3112	18.6069	17.6803	16.6226	18.2569
Scly	1417671_at	10.6478	9.73145	9.70129	10.1451	9.74032	10.1759	10.4061	9.79623	9.26227	10.2027	9.90227	10.1874	9.83264	8.63838	11.269	8.39375	10.1905	10.5261
Slc4a10	1417672_at	2.53868	3.35062	2.65814	3.48876	3.5812	-2.34855	-0.426936	-5.30587	3.20137	3.30968	3.3478	0.849675	4.62562	4.13871	9.07768	3.40998	6.01073	1.66831
Grb14	1417673_at	16.3419	17.0854	18.2816	16.3731	17.1577	20.4452	19.8155	17.4653	19.7977	16.054	13.5851	17.1827	13.9942	13.2551	19.3189	13.9708	15.9773	13.7896
Mdn1	1417675_a_at	11.8095	12.0637	12.2106	12.0153	11.8445	12.2495	12.8322	11.5864	12.4475	12.467	12.5408	14.4265	12.2651	13.1081	7.35339	13.9673	12.3429	12.3458
Ptpro	1417676_a_at	4.45586	7.39971	4.82934	1.26786	4.65216	4.34959	4.15559	5.16751	6.84855	6.51775	7.43128	4.61493	7.1962	10.4295	12.0151	6.412	7.88549	-3.98152
Opn3	1417677_at	11.6111	11.2881	12.1799	12.0132	12.2406	13.0143	11.6219	10.0923	12.3869	11.5764	11.6199	13.0283	12.9682	12.3931	2.26363	11.9499	12.84	10.2972
Gfi1	1417679_at	5.46476	4.23085	4.28242	6.90687	6.92348	8.43517	4.78277	5.35936	2.97853	3.99313	5.20129	3.80678	6.80459	6.08747	10.5135	6.77066	3.9203	3.25394
Kcna5	1417680_at	6.96243	4.7582	9.11013	6.10353	5.91621	8.07965	5.60466	6.15187	6.81716	6.71031	5.71716	11.3728	7.09638	4.41935	10.9942	4.02302	9.63449	10.0223
Nudt21	1417681_at	19.4571	19.1508	19.1894	20.1247	18.9789	19.5028	19.7389	18.0305	19.5808	19.2599	19.9315	20.6931	20.5291	20.0849	17.8668	20.0015	19.5189	21.475
Prss2	1417682_a_at	-1.24901	-3.11981	-4.70679	-2.75401	-3.91719	-2.02599	-1.91321	-1.17938	0.942387	-1.76367	-2.07497	-6.61518	-4.13351	-5.63847	7.24607	-2.16076	-4.41402	1.58189
Diablo	1417683_at	18.7144	18.6515	17.7846	19.3264	17.9402	18.7114	19.33	17.3464	18.689	18.2854	17.8862	18.8304	19.6691	18.9437	15.7234	19.1084	17.6003	20.7559
Thumpd3	1417684_at	14.8698	14.995	14.87	15.6509	15.067	15.5206	15.3458	13.8036	15.5407	13.8642	15.0839	15.4305	15.2565	15.1333	10.2344	14.8336	14.9973	16.2049
Ankfy1	1417685_at	13.4821	13.447	14.4429	13.623	14.2136	14.7424	14.4946	13.0106	14.7953	13.42	14.3688	15.0628	14.5209	13.2559	5.25591	13.508	13.3361	12.9616
Lgals12	1417687_at	6.67859	7.93196	2.28328	6.3761	5.41008	2.14363	5.01573	7.10226	4.74356	6.46079	5.57064	-3.86713	0.906983	6.14289	4.68742	5.09112	7.35163	4.73105
Fam20c	1417688_at	18.827	16.26	18.0215	17.547	17.6951	18.76	18.6984	15.6185	18.1948	15.7392	15.2342	14.5163	17.0571	15.5175	10.1339	15.0659	15.5744	13.6568
Prkag1	1417690_at	16.1512	16.9598	15.9832	16.5234	15.7755	17.1316	16.1019	15.5268	17.1073	16.7174	18.3583	18.013	13.7595	17.2478	7.96415	16.7546	16.3519	18.9114
Bin3	1417691_at	17.0512	16.6823	16.8353	16.8245	16.6441	16.6519	16.8655	15.9432	17.2378	17.6805	18.1597	17.2586	19.1128	17.9519	14.6568	17.4906	17.3197	16.7558
Drg2	1417692_at	15.3926	15.4571	16.8804	16.2808	16.1745	17.1866	16.0725	15.046	16.9189	16.5463	17.7996	18.4343	16.9977	17.3891	12.7651	16.8962	16.9788	18.0376
Gab1	1417693_a_at	15.9503	16.0457	16.9774	15.9556	16.2512	16.9361	17.2485	15.8341	17.4509	15.2002	15.7782	16.4922	15.0933	15.5671	17.0336	14.8811	16.2434	16.8152
Soat1	1417695_a_at	22.1889	21.7722	21.506	23.4534	21.3357	22.2029	22.5484	20.737	22.3087	21.3252	21.8189	22.4208	22.3742	22.265	16.2948	21.0599	21.4582	24.4761
Gtf2f1	1417698_at	19.0299	19.0212	18.5324	19.3658	18.8727	19.095	19.0504	18.2235	19.3648	19.6125	19.2495	20.6664	20.818	19.4091	21.734	20.1695	18.6428	21.303
Ppp1r14c	1417701_at	6.34442	1.95285	7.16691	6.95591	5.93513	6.3412	6.17379	7.60278	4.76244	6.64527	6.80576	7.98706	7.672	6.80259	11.3983	8.35825	6.87207	4.27134
Hnmt	1417702_a_at	9.37564	10.1162	8.15774	6.69126	8.18535	8.57085	8.54252	9.13786	7.68644	8.2495	10.3138	6.80024	9.32293	9.99504	5.07255	10.9568	8.84937	10.4011
Otub1	1417705_at	18.4421	18.0399	17.9962	18.7902	18.288	18.6277	18.2202	17.3425	18.5551	18.5567	18.8833	19.4759	19.3285	19.1224	24.4941	18.7178	18.6787	21.4931
Naglu	1417706_at	17.9781	17.1764	18.1195	18.0167	17.7429	19.2794	18.6578	16.8941	18.5683	14.9657	14.2371	14.8983	14.1396	14.9922	11.7634	13.6097	15.0476	13.7452
Syt3	1417708_at	8.56283	7.77529	8.40971	8.93326	9.69881	8.82349	9.61288	8.40246	8.82966	8.19132	6.18552	7.51523	6.74614	4.60174	12.3775	8.74179	6.02075	6.26761
Cyp46a1	1417709_at	6.85152	6.42309	4.35068	1.08283	6.5551	6.0118	0.343656	8.71658	7.87883	6.49779	9.41221	6.69857	6.70724	4.54498	10.5419	8.14297	7.93629	8.58048
Gm9905	1417711_at	9.65862	9.66357	9.12811	10.4583	10.4928	10.2197	9.97704	8.60025	8.85239	10.8021	10.6532	10.0529	11.4298	10.7929	16.7776	9.73501	9.4328	10.2073
Eif2s2	1417713_at	20.6271	20.7249	20.1768	22.0445	20.0977	20.8225	20.7432	19.5921	20.9314	20.7078	21.4393	22.2206	21.2592	21.9625	17.2517	21.5902	20.9828	25.1261
Got2	1417715_a_at	19.7548	19.8076	20.0772	20.6987	19.8473	20.5044	20.5514	19.0895	20.443	20.3368	20.3935	21.5765	21.129	20.5658	11.7129	20.4654	20.3837	21.5181
Tyr	1417717_a_at	3.34678	-1.12314	-3.83106	0.986451	3.73078	-1.8762	2.44976	0.473665	-2.89746	2.36527	5.03271	3.77034	-3.71108	-0.664982	3.65196	-1.21877	5.63088	4.69036
Eif3g	1417718_at	20.1427	19.9643	20.2118	20.8916	19.7975	20.6859	20.6027	19.0593	20.6759	20.4101	21.1078	21.7203	21.5079	21.302	24.5588	20.9388	20.9505	22.816
Sap30	1417719_at	17.6832	18.3651	17.3982	17.6523	18.0661	18.0892	17.8934	17.4351	18.5215	18.4292	19.2918	17.785	19.6273	19.2639	16.8705	18.2356	18.7587	21.2967
Polr2j	1417720_at	18.6763	19.2786	18.6074	19.6389	18.61	19.1914	18.9867	18.4776	19.345	18.5422	20.2042	19.91	19.8394	20.1734	22.7669	19.8152	19.6096	22.3983
Pgls	1417722_at	19.1283	18.7031	18.101	19.4531	18.4977	19.012	19.1104	17.3701	18.648	17.7866	16.3012	19.4607	18.7546	17.7599	19.393	17.6521	16.6831	18.82
Alyref	1417724_at	16.9034	17.0537	16.7026	17.3553	16.8597	17.471	17.1314	16.1793	17.2566	17.7619	17.9111	19.161	18.7872	18.7189	19.6799	18.709	17.7178	20.1017
Sssca1	1417726_at	16.9504	17.2806	16.5442	17.6073	16.6999	17.2136	16.967	15.888	17.1423	17.8318	17.8133	18.6308	18.744	18.6485	20.8208	18.6952	17.7399	20.8916
Srsf9	1417727_at	19.0785	18.6219	18.6374	19.6265	18.623	19.0835	19.5609	18.0065	19.3005	19.2267	18.1436	20.677	20.2207	18.8903	7.00737	19.2326	18.2705	20.2585
Mbd3	1417728_at	14.668	14.4905	15.2932	14.5706	15.0548	15.6406	15.2976	13.8641	15.6673	15.2166	14.2246	16.7969	15.5598	14.7477	19.773	15.423	14.1793	15.2822
Ext1	1417730_at	19.4994	19.4325	18.5644	20.8424	20.0114	20.3956	19.869	18.7952	20.3282	19.2174	18.8643	19.3568	20.1887	19.516	25.1065	18.0975	18.6245	19.2904
Pqbp1	1417731_at	18.0515	18.0891	17.8679	19.1567	18.264	18.7728	18.5468	17.2851	18.6115	18.2892	18.6109	19.6631	19.2872	18.7598	21.5378	19.0798	17.8047	20.854
Rnf146	1417733_at	18.8016	17.9136	17.9116	18.4224	18.2386	18.4953	18.8995	17.1899	17.9621	17.8054	17.9092	18.6282	18.5995	18.2542	14.3055	18.3367	17.6601	19.1132
Akap8l	1417734_at	13.8956	13.4492	14.8197	13.5335	14.1173	14.7076	13.9656	14.135	14.829	13.7948	14.4789	14.6312	14.0568	14.0627	17.1311	14.2986	13.4184	12.2658
Mptx1	1417735_at	2.83075	-0.621386	-3.14695	-0.0283963	-1.52345	1.81795	-1.55203	2.12839	2.70827	1.5197	3.67811	-5.1305	2.83044	0.342009	4.56853	-1.02217	-1.93289	4.17137
Smc6	1417736_at	16.7917	17.2268	17.0322	17.4208	17.0642	17.2043	17.2332	16.2134	17.1059	17.1588	17.2633	17.9266	17.2404	17.5095	20.2578	17.5077	16.6729	17.7456
Mrps31	1417737_at	16.4582	16.1478	16.2736	16.8926	16.2563	16.6398	17.0472	15.6581	16.7753	16.8252	17.3169	17.1704	17.7047	17.3311	11.9556	17.5486	16.6951	19.0242
Rab25	1417738_at	1.27474	9.15306	7.01063	5.54771	7.43596	2.94603	4.82989	7.40674	7.32101	3.73687	7.65365	6.93629	5.98696	8.04217	11.3204	8.45377	6.38308	11.0358
Med11	1417739_at	16.8132	17.19	17.5627	18.0197	16.884	17.6463	16.7723	16.1145	17.8925	17.3131	18.4569	18.6285	18.1738	18.8593	15.1606	17.6668	18.3922	20.776
Pygl	1417741_at	17.0328	15.6514	16.7136	17.6808	17.6341	18.0246	16.7158	16.0833	17.4086	15.0272	14.7122	14.2744	16.4071	14.3399	13.9722	11.2024	14.4571	9.19191
Dmap1	1417742_a_at	15.5526	15.2172	15.0326	15.4248	15.9116	15.5472	16.1644	15.5864	16.0752	15.0924	14.3838	16.2088	15.75	14.9132	14.5778	15.5191	13.677	13.8809
Clk2	1417743_at	13.6107	12.4086	13.4812	12.4243	13.7453	14.3313	13.7798	13.1443	13.7051	13.4075	13.9267	14.4026	13.6749	12.8193	21.975	13.0846	13.407	11.4538
Cplx1	1417746_at	6.43749	5.96768	7.03842	6.55929	6.3817	6.35447	6.81414	7.17048	4.71376	6.80364	7.43471	8.60068	4.83452	8.2741	12.4863	8.12361	7.818	5.9673
Foxm1	1417748_x_at	8.81314	11.2993	9.62175	11.0972	9.91167	10.1512	9.06111	10.9469	10.2062	11.9008	13.2859	12.8102	11.6181	12.8553	9.10766	12.5779	12.3146	11.6121
Tjp1	1417749_a_at	19.8101	19.4026	19.3481	19.8601	19.4239	19.7592	20.06	18.4353	19.8298	19.0386	19.5881	19.9411	19.9248	19.4654	20.2482	19.1155	18.817	21.9202
Slc25a37	1417750_a_at	13.1004	12.34	12.5996	13.0595	13.2484	12.3494	13.0532	12.4201	12.4273	14.6152	14.3575	14.6783	15.8135	13.2264	3.25078	14.048	13.8316	14.6406
Stk10	1417751_at	13.7242	13.2089	13.7782	12.7529	13.9248	13.5583	14.1993	12.6357	14.3125	14.6391	14.4352	14.7581	16.665	14.6782	12.672	15.4599	14.286	13.9021
Coro1c	1417752_at	17.5392	17.4412	17.2507	18.3532	17.5557	17.6716	17.829	17.0746	17.3623	18.0067	18.0287	19.8161	19.3362	18.135	15.4231	18.5985	17.7546	22.719
Lsp1	1417756_a_at	12.5287	12.4619	12.8065	13.6685	12.0723	12.8383	10.7584	13.0367	11.5931	12.9941	13.8201	13.8891	12.8842	13.54	15.0787	12.6266	14.9346	7.81319
Unc13b	1417757_at	15.664	16.7213	15.6016	16.5365	15.885	15.6191	16.3308	15.7341	16.3666	15.6312	15.1152	14.0292	16.3963	16.5037	8.63062	15.3076	15.2241	14.8215
Itga2b	1417758_at	6.90857	5.25547	7.11528	4.39846	7.33114	8.4411	7.83218	7.5023	7.04099	7.20598	2.76873	7.06831	8.33743	7.65274	6.45679	5.34417	6.98086	6.83377
Pfpl	1417759_at	1.61125	-2.69724	-3.22734	-2.11236	-0.698161	-3.77563	0.0944614	-2.08837	-4.9885	-5.33931	-3.13705	1.55326	-5.60794	-5.18527	9.17341	-3.11612	-0.442098	3.93975
Nr0b1	1417760_at	7.35464	10.4108	7.81591	4.96948	7.48785	6.19851	6.3432	8.63927	7.03713	6.02908	7.78612	5.05242	5.85942	7.40434	14.0886	6.64842	6.52686	7.42748
Rpl8	1417762_a_at	21.9245	22.0905	21.7461	23.649	21.3914	22.1872	22.1443	20.7786	22.2242	22.0662	22.3655	23.63	23.3362	23.0742	25.0331	22.6959	22.3309	25.9194
Ssr1	1417763_at	20.6982	20.6252	20.4229	21.5409	19.9241	21.0317	21.27	19.5256	20.8894	20.8931	21.5204	22.1541	22.4436	21.9463	13.503	21.6626	20.9528	23.4243
Amy1	1417765_a_at	10.486	7.41057	9.91754	8.45179	9.91252	10.6649	11.1603	9.52546	10.2274	7.08917	5.96647	5.20613	8.17289	1.1607	6.93781	5.30107	6.23739	2.30978
Cyb5b	1417767_at	17.871	16.4949	16.9744	18.1973	17.55	17.4734	18.1341	16.0146	17.2067	17.3447	17.0304	17.9147	16.5826	16.6325	10.6886	17.1027	16.2146	19.1972
Pnpla8	1417768_at	17.1398	16.3927	16.6514	17.3984	16.902	17.1501	17.3669	15.7567	17.1968	16.6615	16.9595	16.5941	17.2392	16.4951	9.53334	16.6246	16.615	18.1561
Psmc6	1417771_a_at	19.6424	19.6943	19.8703	20.7642	19.7663	20.3227	20.0594	18.8779	20.4336	20.4418	21.2593	21.9412	21.346	21.6485	22.8109	20.8518	20.9153	23.8647
Grhpr	1417772_at	19.4299	19.112	19.1748	20.068	19.446	20.1663	19.5381	17.9408	19.994	18.457	18.5298	18.2173	19.43	18.7278	20.4289	16.9582	18.1175	17.2904
Nans	1417774_at	16.7654	16.8313	16.37	18.0564	16.2226	17.291	16.569	16.3773	17.3122	17.6286	18.7453	18.3975	19.0838	18.2463	13.5907	18.6716	16.9718	17.5823
Azgp1	1417776_at	5.93333	4.19889	4.09162	4.31583	1.90204	-0.634892	-0.903243	2.38001	1.58355	0.594758	4.88227	-3.25008	4.68499	5.36002	11.0533	-2.61505	4.93577	3.71681
Ptgr1	1417777_at	18.4106	17.8777	17.7934	18.3261	18.0365	18.2052	18.4338	17.4269	18.0131	17.5328	17.5936	19.7082	18.9701	19.1235	18.8475	18.7675	16.8621	22.3838
Zfp35	1417778_at	15.0029	14.2819	15.0949	15.3909	15.215	15.5728	15.8382	14.2171	15.296	14.8776	14.2974	16.32	15.9434	15.3452	6.95754	14.9868	14.987	16.4308
Cers4	1417780_at	12.8181	13.4647	13.1977	13.0805	13.581	12.8269	12.8681	12.8893	12.1889	12.5961	11.8164	15.1086	12.2563	11.5245	11.883	12.8566	10.4218	15.9041
Als2	1417783_at	12.0623	11.7864	12.8331	10.8754	12.4078	12.7196	12.9675	11.5132	13.0402	13.8505	14.5808	14.1643	14.178	14.1446	9.6822	14.2471	13.9945	14.0555
Pla1a	1417785_at	15.5567	15.5201	15.0471	17.0859	15.3986	16.2121	14.608	15.0413	15.1883	13.5744	13.4294	16.4981	14.9931	12.3893	12.6201	13.6341	14.2733	16.6559
Rgs19	1417786_a_at	16.519	15.8625	16.3342	16.5352	16.2301	17.1228	16.8582	14.9908	16.6306	16.6414	17.3211	17.8471	17.3154	17.9835	0.510592	17.079	17.5	20.0198
Dkkl1	1417787_at	5.52242	5.90321	6.19751	6.00137	4.42079	5.12686	6.56403	8.32147	5.99807	2.57683	4.96866	5.12567	5.57719	1.16848	6.30174	5.98968	6.41164	0.154395
Sncg	1417788_at	8.19366	9.14674	7.61921	7.49578	7.57677	7.69193	8.99887	7.37235	8.89782	9.44324	8.20107	9.09576	8.09904	6.85331	16.8401	8.72548	7.87785	8.14502
Ccl11	1417789_at	7.44831	7.23267	8.79933	5.80057	8.0518	9.90986	5.2851	8.50273	6.99482	8.5046	8.66089	11.7262	9.54828	9.89991	10.1013	8.68909	9.32637	13.0966
Dok1	1417790_at	13.8912	14.038	12.6714	14.926	13.6364	13.9861	14.1427	12.3712	13.0448	12.6068	11.0749	14.2528	14.0965	12.6194	10.2708	12.8448	11.5478	12.7456
Zfml	1417792_at	16.2614	15.8044	16.2025	15.9438	16.0142	16.3102	16.7363	15.7099	16.2511	16.087	16.8082	16.4123	16.2446	15.8848	24.4089	15.8054	16.0582	16.9888
Irgm2	1417793_at	13.2651	13.9879	13.5499	12.109	14.0676	13.421	13.9153	12.6486	14.062	12.8175	13.0032	16.0375	14.4673	12.2078	1.0413	14.4475	11.0848	16.3489
Zmym3	1417794_at	17.0037	17.0273	16.9523	16.9778	16.858	17.2851	18.0327	17.1921	17.3287	15.8822	15.0342	15.3738	16.3318	15.3907	13.1344	15.0089	15.4139	15.3268
Chl1	1417795_at	3.97378	4.67377	2.02583	2.63277	0.246275	3.68773	2.58735	0.199342	4.00768	2.63896	2.73798	1.71944	2.94676	0.762808	10.571	3.1873	5.38087	4.27647
Gps2	1417796_at	16.3144	16.1918	16.6456	17.02	16.2874	17.0598	16.2602	15.6798	16.9109	17.0467	17.8621	17.9545	17.5462	17.0257	21.3492	16.9291	17.2808	20.1054
Kdf1	1417798_at	9.2428	11.6987	10.4864	9.2923	10.3012	8.97296	9.19084	10.0255	9.77646	8.34591	11.2067	11.6611	8.69439	10.7126	14.6877	9.24518	9.419	17.5689
Atp6v1g2	1417799_at	9.82497	9.49269	10.0494	10.5292	10.569	10.69	10.108	10.8038	10.6633	7.04921	8.87797	6.9835	9.06773	8.55618	7.18389	7.00033	9.22778	2.13631
Parp2	1417800_at	15.7836	14.936	15.3002	15.3507	15.5502	15.6896	16.0701	14.9114	15.6978	15.4077	14.7513	14.9629	15.7453	14.8785	18.5627	14.4866	14.9515	13.8514
Ppfibp2	1417801_a_at	11.9437	15.4467	13.3347	10.9316	12.3001	12.3305	12.1395	14.038	12.9413	10.5708	13.332	12.7407	11.6035	14.0549	11.5997	11.4802	12.8705	16.712
Sptssb	1417803_at	4.52762	6.79715	5.70011	6.37464	4.3644	4.511	5.74549	6.46462	1.74601	4.24507	6.30678	4.29754	6.59368	8.32876	8.53224	6.03306	5.99433	4.42041
Xpnpep2	1417805_at	12.308	9.34932	11.323	10.8153	10.0107	11.527	9.99854	9.24534	9.35613	4.22938	1.61901	7.11649	7.10132	7.44034	11.6758	1.80532	5.46677	8.94999
Popdc2	1417806_at	8.72466	9.65894	10.0011	8.29427	7.86227	7.70501	8.43623	8.13325	9.56542	9.06489	7.70123	8.60759	6.81958	8.77958	6.27339	10.3228	10.1628	9.93229
Ufsp1	1417807_at	10.8246	11.5325	10.9289	11.0877	11.3059	11.2556	11.0154	10.354	10.8589	11.5355	12.0249	12.3627	13.1948	11.6179	11.1679	10.5124	11.3986	11.0168
2310050C09Rik	1417808_at	1.06611	4.91862	-1.37214	5.25106	-1.98992	-1.29019	1.60224	2.23676	-2.19961	-3.15355	3.78843	-3.22474	-1.82337	2.36761	6.54367	-1.30784	-2.38243	-0.276345
Slc22a18	1417809_at	5.91121	7.18868	3.59316	6.08299	3.62606	4.58642	5.04307	6.56493	5.34968	4.16072	3.59529	2.8744	2.1863	4.93791	11.9426	4.01497	4.10834	7.8627
Slc8b1	1417811_at	11.3694	11.1189	11.3629	11.2194	11.7529	10.6425	11.1087	10.1576	11.624	11.8314	10.3999	12.2219	12.8027	10.6118	9.62262	10.7434	10.1638	11.1941
Lamb3	1417812_a_at	6.39114	3.95937	3.10052	8.10031	5.52903	4.91745	5.21795	-0.10417	6.24625	6.6576	8.47611	6.5948	7.27221	6.54447	11.2574	6.25139	5.67315	7.33109
Ikbke	1417813_at	11.5847	12.053	11.8373	11.5483	11.8936	12.1831	12.0578	12.1122	11.9595	11.1721	11.3758	10.6003	10.7923	9.74673	10.7422	9.46772	10.4078	9.74952
Pla2g5	1417814_at	7.98414	8.18619	8.03792	6.38094	7.73707	8.83437	7.36908	6.01164	7.69028	4.4876	4.67665	5.31741	1.56264	6.70981	3.86838	3.20751	5.0208	8.32765
Wwtr1	1417818_at	17.8865	18.6837	18.9584	18.6621	18.2047	19.2823	18.5574	17.8975	18.9676	18.6382	18.8912	21.5802	18.675	19.0626	9.16352	18.8349	19.3625	21.5242
D17H6S56E-5	1417821_at	12.6383	12.0546	12.0788	12.7069	10.9044	11.5966	11.0844	11.4794	10.3706	14.3428	14.2153	15.0351	14.4953	14.4207	5.76017	14.743	13.102	15.6162
Akr1e1	1417826_at	17.0819	16.4673	17.0141	16.8495	17.013	17.6191	17.8062	16.7229	17.7125	16.3145	15.1754	16.7422	16.2983	15.7906	15.0498	15.4789	15.3929	15.4039
Ngly1	1417827_at	15.0975	15.1817	15.2306	16.1898	15.1658	15.8982	15.8445	14.6525	15.6762	14.4265	14.2183	16.1306	14.3596	15.0022	11.9604	14.9775	15.0072	16.472
Aqp8	1417828_at	6.92419	2.81098	4.68094	7.0523	6.06148	4.21811	5.16269	5.85566	5.19621	7.16245	6.38531	8.12341	6.26575	5.87147	12.6041	6.64688	6.47101	5.34141
Rab15	1417829_a_at	10.9835	10.2986	11.0237	10.8752	9.97193	11.5004	10.8503	10.7593	10.9839	11.6199	12.8224	13.7935	12.3655	12.0539	9.31342	11.3916	12.7558	13.599
Smc1a	1417831_at	16.5033	15.6004	17.1652	16.325	16.4343	17.3749	17.1193	15.3861	16.6741	16.922	17.629	18.5534	17.2413	16.7555	23.3366	16.1474	17.1279	19.4651
Zc3h10	1417833_at	14.4599	13.2826	14.1959	13.3222	14.4367	14.4608	14.6193	13.0081	14.2983	14.6367	13.9921	14.9479	15.7219	13.8938	12.5084	14.8109	14.2609	14.8894
Mug1	1417835_at	7.0576	5.80554	5.425	4.47411	3.535	6.53614	7.8811	5.5437	7.88186	8.02806	5.89806	0.860275	8.12035	6.18326	10.5331	4.56314	7.91878	2.61778
Gpx7	1417836_at	18.3652	18.2557	18.8992	19.3711	18.7017	19.6256	19.1699	18.0041	19.2552	18.8788	19.7675	19.2507	19.9438	19.6983	18.8613	17.9505	19.6995	16.2786
Phlda2	1417837_at	10.0063	8.70276	6.79857	8.78562	8.73493	3.58307	8.87878	8.00094	8.07809	9.54175	10.7217	11.8752	10.3519	11.1151	9.28768	12.3905	9.87949	12.8387
Cldn5	1417839_at	9.82367	10.9195	14.5805	9.2343	13.3751	14.665	11.6715	13.3789	11.524	12.4786	11.4909	17.0813	12.4302	11.687	16.105	10.2289	13.2052	10.3171
Cep19	1417840_at	16.1963	15.7008	16.45	16.0247	15.9684	16.8925	16.8462	15.5461	16.7705	16.6979	16.6888	17.4106	17.6401	17.3261	10.5425	17.2905	16.4859	16.9411
Pxmp2	1417841_at	8.68716	10.6064	8.913	7.35773	8.66468	9.82554	8.72711	9.20162	8.93525	7.62456	8.71231	7.68883	8.76154	6.53088	14.084	7.69397	7.8349	4.57122
Caml	1417842_at	15.7872	15.5152	15.714	15.4023	16.4242	16.6101	16.0738	14.8636	16.133	16.0241	16.7695	16.5562	16.8951	17.1869	12.5278	16.2056	16.4455	18.3157
Eps8l2	1417843_s_at	10.7855	12.0566	10.685	12.0534	11.5003	10.5232	10.5303	9.33194	10.2724	12.3883	12.3732	13.388	13.3338	12.413	7.12682	12.493	12.0166	16.553
Med4	1417844_at	15.7459	15.3799	15.9581	15.4474	15.9428	16.3578	16.1443	15.4197	16.597	16.2537	16.7836	17.1583	17.2666	17.1385	15.0879	16.5778	16.4485	17.0817
Cldn6	1417845_at	4.1908	4.21676	4.10801	1.21024	5.4877	0.94967	1.98777	4.83543	3.28326	2.94917	0.92544	8.28574	2.18986	4.86362	7.47264	8.35063	3.76885	9.92525
Ulk2	1417847_at	15.0621	14.0802	14.9384	15.186	15.1702	15.6694	16.0255	14.3793	15.3779	13.9584	12.3725	14.2722	14.1523	13.6222	9.92219	13.4612	13.0492	12.7342
Zfp704	1417848_at	11.908	12.0532	12.6463	12.9095	11.8484	12.7484	13.195	12.9212	12.1541	10.4848	11.2364	11.9185	10.7253	12.2758	10.5345	10.0866	11.7793	12.0284
Rb1	1417850_at	15.1331	14.5437	14.1659	15.6092	14.6917	15.3682	15.596	14.4654	15.1664	14.3935	15.3906	13.6154	14.9326	14.5561	12.5348	13.7899	14.3086	12.2886
Clca1	1417852_x_at	12.1854	11.5068	13.0039	13.0964	12.3271	13.5549	10.7308	12.0253	11.4207	11.327	10.5853	14.2556	10.2708	10.4843	3.61918	11.1815	10.7231	11.3037
Map2k5	1417854_at	13.7284	13.4583	13.8905	13.4432	14.5903	14.9732	14.7578	14.0982	14.5532	13.8462	12.4593	14.6473	14.3977	12.7341	18.9543	13.6187	12.5581	12.5039
Fbxl15	1417855_at	10.0262	11.8199	11.5848	12.3801	12.2151	12.7542	11.1577	10.5894	12.2398	12.2328	9.90335	12.3115	11.9644	11.3269	8.39277	12.1593	10.921	6.57928
Relb	1417856_at	11.7682	10.8301	12.5473	12.1401	10.7915	12.3766	11.4887	11.3721	12.0841	11.8297	11.3956	14.2598	11.587	11.1631	13.5134	11.5275	11.1356	11.2708
Mmaa	1417857_at	15.2344	13.8517	14.1882	15.8668	14.6628	14.2588	15.3109	13.5897	14.6595	13.9726	12.7517	15.0297	14.4541	13.7488	13.4203	13.832	13.0075	13.1399
Rasal1	1417858_at	8.1433	8.17446	11.0646	6.35432	8.23462	6.04377	7.09563	7.38672	7.82828	12.1149	13.833	8.29254	10.665	8.56757	13.8107	10.2405	12.845	9.87987
Fam181b	1417862_at	6.42792	6.62636	6.82758	7.67233	3.93769	5.14318	6.31146	7.29697	5.02014	7.2148	8.74261	8.96422	5.96814	8.35317	16.0034	7.81592	9.21245	9.2421
Spata19	1417863_at	4.07087	2.75525	3.92779	2.99015	2.46398	4.27905	2.62103	3.15346	1.62845	2.77739	4.51729	0.476288	2.30595	3.28871	10.6409	3.10928	3.47764	3.5249
Pgk1	1417864_at	22.4112	22.1492	21.6819	23.4327	21.7526	22.0735	22.3674	20.7573	22.4113	22.1744	22.357	23.0368	23.4378	22.8334	20.6643	22.0449	21.8783	25.229
Tnfaip1	1417865_at	18.5586	18.1046	18.343	19.2166	18.7357	19.2404	18.8021	17.7587	18.8922	18.3887	19.6491	20.3765	20.1806	19.3188	13.171	19.1748	19.2207	22.2569
Cfd	1417867_at	5.73713	0.00651433	-1.74426	5.50971	2.71408	0.649786	2.47368	1.44249	-0.691485	0.131952	5.20348	-1.58354	-1.53603	4.54053	10.3114	0.0373408	2.82767	-1.73081
Ctsz	1417869_s_at	20.1703	19.1481	19.552	20.833	19.5076	20.1241	19.7244	18.4596	20.2398	19.5174	19.4438	20.5017	20.424	19.8569	10.521	19.1211	19.2371	21.7244
Fhl1	1417872_at	13.0849	12.5933	14.0153	12.3133	13.1563	14.4331	15.8543	13.396	14.3351	13.2373	12.4188	12.1669	12.2687	12.8302	13.212	11.7438	12.7072	7.01093
Pwp1	1417873_at	17.9365	17.6036	16.481	18.2501	17.53	17.4742	18.3416	16.8554	17.513	17.6951	17.7228	19.1304	18.3713	18.3052	1.19396	19.0955	16.9582	20.2357
Tmem9b	1417874_at	16.8252	16.968	17.1456	17.9691	17.2693	17.5349	17.6742	16.2156	17.0523	17.2867	16.2225	17.9547	17.3222	16.0544	16.9572	16.5932	16.1488	17.5804
Ddx50	1417875_at	19.2306	18.9437	19.3477	19.6125	19.1003	19.8253	19.723	18.3555	19.9447	19.2071	19.607	20.4177	19.7275	19.96	25.8658	19.2762	19.192	22.4569
Eepd1	1417877_at	11.3974	11.6479	11.627	10.3848	12.4099	11.674	12.3801	11.0533	10.9064	11.3405	10.567	10.8276	11.512	11.6064	11.007	11.1181	10.6989	13.6736
E2f1	1417878_at	12.8608	12.7794	11.8277	13.103	12.468	12.1459	13.5858	12.4372	11.9258	13.4549	12.4297	12.8156	14.2326	12.8483	10.9914	14.3383	11.8779	12.177
Nenf	1417879_at	20.0275	20.7059	19.6085	21.6247	20.0312	20.8397	20.7253	19.4852	20.5649	18.3442	17.5678	19.6629	19.3801	19.3359	20.5998	18.1632	17.8815	22.0825
G6pc	1417880_at	1.38704	-1.50385	-5.2849	3.568	1.15119	-4.65913	-3.67055	-4.78658	-2.83196	-0.796527	1.70748	-5.3077	-3.55187	-5.99941	11.0709	-6.24752	-2.71144	-5.32094
Slc39a3	1417881_at	13.8377	13.4481	14.2908	14.3442	14.1474	15.5122	14.4221	13.2581	14.6705	13.5225	13.6409	15.321	14.2089	13.2351	7.73355	13.0458	13.2483	9.66649
Gstt2	1417883_at	13.4808	14.1191	13.5068	13.5362	14.5125	14.3684	14.6376	13.815	14.292	12.8259	11.0053	10.9511	12.9605	11.5441	15.1755	11.2357	9.96763	11.5646
Slc16a6	1417884_at	8.60081	8.46803	7.71401	9.00432	7.25421	8.82087	9.72007	7.92176	8.33673	8.32249	6.64895	10.186	8.39799	7.97181	13.217	8.10247	8.35366	-0.521724
Mapt	1417885_at	6.57298	1.04567	3.84691	1.58718	-0.506509	-0.605444	0.297309	0.657712	-0.276393	2.89183	5.57699	-0.225033	-0.638746	0.297383	13.6914	-0.978759	0.309766	8.67767
Trim13	1417888_at	12.6195	13.2318	12.325	13.2555	13.1145	12.9244	12.8093	13.4957	12.7754	13.1108	13.0672	11.9811	12.9839	13.3897	5.30334	13.316	13.425	12.4459
Apobec2	1417889_at	4.66062	-3.62326	-0.310515	3.60672	2.40009	-3.98233	0.831361	1.77134	2.6949	3.58821	-0.482534	0.249279	3.18629	2.51597	4.73414	-2.14712	5.20196	-0.981245
Pdxp	1417890_at	12.8795	14.2706	13.2998	14.7202	14.937	14.1635	13.1193	12.3024	14.1575	13.2774	13.5123	14.2214	15.645	12.3015	9.95603	13.7646	13.9163	11.9627
Spsb3	1417891_at	14.6883	14.5981	15.1689	14.3246	15.3239	15.7054	15.0583	14.1452	15.888	15.056	15.0132	15.2414	15.9772	15.381	7.13314	15.3811	14.7786	12.4695
Sirt3	1417892_a_at	14.9636	15.5038	15.7828	15.7222	15.7798	16.158	16.0276	14.4267	16.4548	14.7209	13.9615	14.8562	15.9987	14.4125	9.33449	13.5058	14.0913	16.8903
Sfxn3	1417893_at	19.3575	19.1856	18.3042	20.4729	18.9872	18.9164	19.4606	18.339	19.2596	19.5293	19.8795	19.9244	20.8818	20.0967	11.9312	20.0798	18.9003	22.0413
Gpr97	1417894_at	4.84488	7.74718	7.18143	2.91871	5.48423	7.65652	8.53206	5.73877	6.50138	5.00513	4.93738	9.99297	5.04583	9.87331	1.01926	6.99901	5.78654	8.16299
Tmem54	1417895_a_at	-2.7513	4.3873	-1.46989	-2.1225	-1.09074	-4.61504	2.42197	-4.28987	-4.30784	-2.80297	4.27934	-1.86037	0.588672	-2.37346	8.11818	4.99535	-2.04598	3.40764
Tjp3	1417896_at	8.07166	8.14838	7.8952	7.38459	9.11052	8.91575	9.01991	8.97533	8.65317	7.38937	8.82107	3.73767	8.62745	7.04297	12.5315	7.48327	7.40622	6.99672
Brms1	1417897_at	14.428	14.3457	14.3551	14.4495	14.649	15.0754	15.1892	13.9704	14.7077	14.9663	14.3974	16.0068	16.0687	14.9299	15.1179	15.0095	13.8646	15.7352
Gzma	1417898_a_at	-3.26971	-7.66488	0.461219	0.0756941	-2.54803	0.585558	-5.19267	0.165799	-0.751556	-0.931071	1.22865	-7.5131	1.2048	-0.441192	10.5187	-3.42054	4.54982	-5.33441
Zp3r	1417899_at	4.39352	3.33648	3.61604	5.34636	5.65529	3.12914	-0.387127	4.20882	3.72677	5.35531	2.10413	0.596281	3.95406	4.27091	10.7271	3.78822	4.40939	5.24603
Ica1	1417901_a_at	11.3668	11.8943	11.4655	11.3754	12.2978	11.858	12.2293	11.838	12.6408	12.9844	13.1942	12.7666	12.4999	12.8256	13.9704	12.2422	12.8336	11.9742
Prl7a2	1417905_at	-7.26575	-8.83931	-8.32133	-4.47648	-6.94315	-8.60842	-5.58529	-6.68492	-7.34602	-7.32256	-7.06828	-6.83827	-7.68829	-5.75663	-1.0525	-3.83263	-6.70096	-5.15971
Serpinc1	1417909_at	9.10727	11.8307	9.26593	8.49304	10.9336	7.01936	8.72293	11.2793	10.0468	10.675	13.7093	5.79854	9.63398	13.151	19.8842	11.6992	13.2541	7.94852
Ccna2	1417910_at	12.6631	13.0543	13.1114	13.7401	12.7889	12.1496	11.8136	13.0458	12.5501	14.8094	15.4851	15.2893	15.4987	16.305	2.89679	15.3538	16.2856	16.8281
Emc6	1417912_at	16.4039	16.7054	15.6037	17.3107	16.0495	15.7936	16.1821	15.2072	15.9046	16.2359	16.4864	17.8733	17.5987	17.5483	19.7011	17.2591	16.7108	19.4458
Gins4	1417913_at	17.9729	18.0972	17.3	18.4343	17.72	18.1402	17.8912	16.4542	18.254	17.7126	18.4989	18.5464	18.1174	18.2344	16.0858	18.4257	18.1414	19.3443
Rap2b	1417914_at	18.4005	18.8969	18.3084	18.5733	18.4841	18.2601	19.4251	18.6567	18.9028	18.2462	19.1277	20.1618	19.7643	19.4644	23.3347	19.6539	18.3911	22.4627
Timm10b	1417916_a_at	17.3015	18.0808	17.127	19.0599	17.3773	17.7964	17.617	16.8429	17.0219	17.6688	17.4208	18.943	19.2552	18.8727	14.9841	18.0187	17.0158	20.8676
Cnn1	1417917_at	5.87944	9.06766	6.12548	10.2997	6.91314	8.98718	5.7726	7.60463	7.54166	6.90758	10.3012	7.9142	5.15529	11.5379	14.2846	8.82049	9.44193	-1.46363
Ppp1r7	1417919_at	16.2244	16.5872	16.3957	16.7864	16.5065	16.8677	16.8561	15.8663	16.7255	16.5486	16.8902	17.5634	17.5061	16.6031	14.5538	17.1178	17.0818	17.5694
Amn	1417920_at	7.05362	5.26123	6.15495	6.74327	4.77123	1.64159	3.57278	1.18851	6.50205	6.84356	8.95578	7.73501	3.40339	8.02487	10.4192	6.37846	7.98083	9.94461
Pbdc1	1417921_at	18.021	18.1812	18.1577	18.6445	18.1656	18.4962	19.2757	17.4574	18.6513	19.0939	18.9674	20.0527	20.2381	19.3958	16.2913	19.8015	18.8775	20.922
Kbtbd4	1417922_at	15.2233	14.9111	15.262	15.0712	15.5509	15.642	15.6362	14.5522	15.8217	14.8963	15.4671	15.4882	15.4247	15.2023	13.8433	15.1271	14.9009	14.2934
Ccl22	1417925_at	3.86929	-0.649838	5.02561	4.92037	2.17238	4.48379	0.266334	1.01922	2.56381	5.65502	4.33889	8.73508	0.506891	8.08319	5.80999	8.96455	7.67452	-2.61535
Ncapg2	1417926_at	12.3367	13.0736	12.4588	12.966	12.6008	11.7319	12.3073	12.452	11.9076	14.089	14.031	13.0927	13.7642	13.8445	5.1872	14.1166	13.5343	7.47287
Ddx19a	1417927_at	15.636	15.2904	15.0501	15.9966	15.4125	15.4778	15.4202	14.593	15.6954	15.4162	16.5695	15.576	15.8455	16.1428	10.3317	16.0348	15.9718	13.4321
Pdlim4	1417928_at	18.0324	17.9014	18.3728	18.6645	18.7259	20.6411	19.7825	18.6962	20.0928	15.6097	13.6547	16.0937	14.5681	12.328	18.4374	13.4438	15.312	13.17
Slc7a8	1417929_at	18.5688	17.4675	16.7899	19.0475	18.054	17.9115	17.5208	15.696	16.9346	18.1335	18.2345	19.2554	19.2315	17.1509	18.4153	17.284	17.6434	20.2604
Nab2	1417930_at	15.7194	16.1085	15.5594	17.0694	16.0211	16.2847	15.8729	16.0938	14.7642	17.5397	17.2569	18.323	17.6222	17.7934	13.7139	17.2563	17.0906	17.288
Ndst2	1417931_at	15.1559	14.6989	14.7155	14.5135	14.7582	14.9766	15.5314	13.5984	15.2196	15.087	14.9032	14.32	15.5418	14.4635	10.9403	15.4609	14.1698	13.7878
Il18	1417932_at	12.3977	11.9745	12.2131	13.4771	13.6492	13.2335	12.5998	12.632	11.8748	9.59917	8.62891	7.95647	9.56614	10.1205	10.5514	6.19952	9.05982	10.9591
Igfbp6	1417933_at	18.2425	18.7269	18.3453	18.5502	18.2434	18.5709	17.4221	16.9627	18.2925	18.2576	18.0497	20.7351	18.9963	18.9165	18.4701	19.5984	18.2359	20.9577
Dnajc4	1417934_at	14.0107	14.6502	14.5743	14.7407	15.2346	15.3372	15.2047	14.427	15.3442	14.0659	13.9896	14.3362	14.764	13.9122	18.2633	13.6922	12.68	14.9474
Mkrn2	1417935_at	17.2066	16.7784	16.5905	16.4305	17.1341	17.0349	17.2305	16.248	17.5762	16.3033	16.297	16.8413	17.3875	16.6637	9.86315	16.7317	15.7223	16.9042
Ccl9	1417936_at	13.7226	11.823	12.4858	7.38925	10.6644	12.3424	8.9038	9.48461	11.7247	7.71626	12.415	11.7023	8.74281	12.9513	9.75281	9.98747	12.877	14.0581
Dact1	1417937_at	12.065	12.5747	11.2557	13.4418	12.3985	12.8271	12.6746	12.33	11.2759	13.1078	11.8626	13.372	13.6459	12.5247	6.54853	12.7898	11.9524	11.5669
Rad51ap1	1417939_at	7.46148	8.63681	6.4898	5.34462	6.84073	6.4771	7.41773	6.82585	6.4067	9.3035	10.0036	7.21108	11.0477	8.63535	13.508	9.29545	7.11234	7.48411
Nanp	1417941_at	14.7116	13.9049	14.5806	13.7488	14.8704	15.3343	15.0522	13.5902	14.9332	14.3821	14.3673	15.0513	14.2391	14.4951	9.86697	14.2117	14.2651	16.305
Lypd3	1417942_at	8.18497	10.2174	8.60063	7.00503	9.24708	7.76316	8.20387	9.14101	9.29023	10.2189	11.6074	7.22082	10.0703	11.247	13.8964	11.5541	12.5715	9.26247
Gng4	1417944_at	7.74783	7.85891	7.25012	9.22306	7.33775	7.05768	8.42955	7.16192	7.84717	9.06082	8.04861	9.7595	7.61876	8.59646	12.8174	9.83273	8.89922	9.40151
Pou5f1	1417945_at	7.5886	9.81503	8.15093	3.21477	8.10869	0.202108	7.17065	8.15243	8.93867	7.7355	9.60993	-0.046689	0.974604	11.2384	3.79617	8.05972	10.0187	-3.90112
Abhd3	1417946_at	10.9469	10.8078	11.4708	11.5721	10.3033	11.485	11.4239	10.1091	10.1185	10.0501	11.096	10.7529	10.7321	10.9786	11.5541	10.4809	10.6662	9.5425
Pcna	1417947_at	19.2061	19.4675	19.3365	20.4471	19.0408	19.4471	19.886	18.3536	19.8507	20.6287	21.1833	21.4983	21.7425	21.1626	21.6636	21.061	20.7195	23.6712
Ilf2	1417948_s_at	18.9641	17.929	19.0171	18.2747	17.4822	18.1246	18.7409	16.9609	19.9997	18.0548	18.9427	18.1452	18.3338	18.1994	0.0522896	18.5468	18.3114	19.2858
Apoa2	1417950_a_at	11.5532	10.7607	9.66996	11.5646	10.5144	9.63007	9.75319	10.7333	9.78645	5.49102	10.3447	8.89944	7.73187	8.75019	12.5267	7.18423	7.45663	6.9068
Eno3	1417951_at	14.4628	13.6378	14.5942	14.2859	13.6607	13.8116	14.6964	12.9019	14.6049	13.9459	13.9978	13.4253	13.5912	13.946	13.6455	14.5458	13.6383	11.4826
Cyp2j6	1417952_at	12.3623	11.2488	12.1862	12.2799	12.2378	13.3099	13.0943	11.7008	12.4898	11.9786	12.2134	11.0333	12.4161	12.9693	5.82124	11.2367	11.4825	13.838
Fam3c	1417953_at	18.248	18.0017	18.098	17.6023	18.0668	18.9444	19.0553	17.8666	19.5103	18.469	17.9542	19.5967	19.5624	17.4753	6.76821	18.1457	17.4953	18.8967
Sst	1417954_at	9.96845	7.4643	7.83162	10.4918	9.13204	8.64975	8.76555	7.96604	7.41337	8.77445	8.72385	8.97131	8.67698	6.7671	16.2601	9.89405	7.76488	8.99369
Ccdc71	1417955_at	15.8108	15.8534	15.0395	16.804	15.6363	16.0027	15.7999	14.9563	15.181	15.2646	16.521	17.1717	16.2807	16.1241	12.9455	16.0341	15.7716	16.0896
Cidea	1417956_at	1.36216	5.38616	-1.19784	2.31049	4.41129	-4.11377	3.50023	6.61923	-2.34364	5.26572	3.94556	1.85843	5.76239	6.19467	2.94951	5.59094	5.45488	3.17616
Tspan1	1417957_a_at	9.75184	10.9948	9.97705	9.14491	8.86262	9.67853	9.43747	10.0288	8.1664	8.48133	9.40384	4.44314	6.19181	6.85487	14.9952	7.08533	8.51526	11.0276
Cpeb1	1417960_at	8.75138	14.3398	10.2798	8.17606	11.3489	7.77275	9.61463	12.4417	11.387	12.2245	16.0832	9.00502	10.1873	14.3187	10.9746	14.1175	15.2917	12.095
Ghr	1417962_s_at	15.5296	16.0725	16.3315	17.153	15.8381	17.3019	16.646	15.7773	16.7443	16.5011	17.5401	19.4368	16.8712	17.2496	14.2135	18.0708	16.8848	18.7639
Ap3d1	1417964_at	17.2289	17.119	17.8281	17.8022	18.2342	18.1576	18.3667	17.0289	18.3121	17.9426	17.2195	18.3427	16.7876	17.5008	12.8421	17.6462	17.2812	17.7214
Plekha1	1417965_at	16.2995	15.3259	15.5242	15.5493	15.881	16.0946	17.2495	15.0351	16.5439	15.3576	14.1425	16.7804	16.6487	14.8899	5.5963	15.4731	14.1072	13.7647
Mms19	1417967_at	14.8855	15.0518	14.9214	15.4307	15.4491	15.4514	15.8742	15.1103	15.5222	16.1147	15.2573	16.7819	15.9335	15.2609	12.87	15.642	15.3358	16.2321
Atp5s	1417970_at	13.7798	12.4251	13.1318	13.6462	13.0777	13.7128	12.8663	12.3337	12.5885	10.5065	11.453	11.0932	10.5322	11.5102	6.31045	10.4688	11.1348	9.80008
Nrm	1417971_at	12.8245	12.6441	12.265	13.6048	12.3153	13.7215	13.4592	11.4246	12.6227	13.6452	13.3717	13.8699	14.3538	13.5598	10.7681	12.2003	12.7236	11.4729
Pop5	1417972_s_at	18.7068	19.2715	18.0367	19.0376	18.3629	18.3624	19.0122	17.3561	18.619	19.3612	18.8391	20.1319	20.3336	19.7994	12.7789	20.2443	18.4037	22.3015
Itih1	1417973_at	6.38935	4.06138	4.53907	7.4392	3.4968	4.58514	2.6353	3.52199	1.16064	4.97968	3.69577	2.81008	4.83989	3.39035	3.67131	3.93644	2.6946	8.02021
Kpna4	1417975_at	20.0726	18.961	19.353	20.8974	19.2737	20.4397	20.2745	18.4401	19.8789	19.7863	20.5574	20.9814	20.7576	20.5842	21.3674	20.0061	20.5231	21.8033
Ada	1417976_at	14.5655	14.6517	15.6319	13.5825	14.5474	15.1655	14.5025	13.4639	15.9079	14.7137	16.049	15.324	14.8778	14.9511	14.3498	15.4087	15.4316	16.2116
Eif4e3	1417977_at	14.992	15.7026	15.5571	14.9288	15.4203	16.2042	15.1032	15.7676	15.4276	14.7418	16.303	16.462	13.7606	15.9745	7.42889	15.7624	16.3785	14.6613
Tnmd	1417979_at	1.52841	1.58323	1.4696	-5.5955	0.314917	-4.31752	-6.3592	1.47441	-4.81283	1.91307	2.82507	-2.63923	3.52438	1.70843	8.68114	0.804551	2.7059	-2.65435
Insig2	1417981_at	17.6945	16.9579	17.2643	17.3591	17.6309	17.619	17.8965	16.3649	17.5468	16.7975	16.3472	16.9058	17.7629	16.8571	13.1799	16.5063	15.8572	19.5115
Ube2v2	1417983_a_at	19.7516	18.5558	19.381	19.8151	18.8344	18.9433	19.3138	18.4904	19.0215	19.3407	19.2122	20.5936	20.5433	19.9411	13.6814	19.1199	19.7217	21.4005
Nrarp	1417986_at	5.23584	7.06025	7.97174	6.22553	7.86362	10.2465	7.67257	10.902	8.04327	7.95088	9.13052	13.7422	11.3106	8.02107	11.7507	7.55222	9.43375	8.8466
Btd	1417987_at	15.7534	15.3318	16.0483	15.884	16.0108	16.9651	17.2219	14.9204	15.8482	15.8142	14.9701	16.7491	16.5976	15.0623	12.2406	15.9453	14.8089	12.0408
Resp18	1417988_at	1.01285	2.19395	2.05041	2.9829	-0.724399	-2.92134	0.697126	1.30097	4.37105	4.17778	4.54122	6.49517	4.35581	3.86695	4.12597	6.03118	2.57417	3.07403
Tssk1	1417989_at	6.05107	6.48618	6.80077	6.17255	2.45585	2.51417	4.90664	3.89279	5.11683	1.79801	-0.0238752	4.08401	1.7607	3.94056	7.06049	2.43765	1.66794	-0.980675
Ppp1r14d	1417990_at	5.05202	5.96493	4.42546	7.48143	4.20119	3.77204	5.9923	5.38314	4.77563	7.12678	7.28082	5.43069	0.751865	6.30397	5.93756	6.31921	6.31339	4.41481
Dio1	1417991_at	2.34715	3.20127	-4.49716	-5.9494	0.237464	-2.86843	-5.42849	-0.514487	-6.22671	-5.06165	-3.0129	0.944225	-6.71235	0.491947	10.0444	-5.94265	-4.07411	-7.68643
Svs3a	1417993_at	2.4957	5.63801	4.46792	0.35765	0.1487	-1.01508	1.53803	4.64074	3.047	4.73994	1.32594	-2.7809	3.11898	0.420291	7.18324	-0.142163	4.56343	7.42376
Asic2	1417994_a_at	6.80114	7.36472	5.92243	7.78521	6.14783	6.24089	5.95951	5.28399	6.06083	6.23031	3.32318	6.31575	6.21532	7.21537	12.4064	6.42422	5.75709	5.93508
Ptpn22	1417995_at	7.78943	9.44448	7.01469	7.18851	9.05202	8.0323	7.36283	9.18242	9.16566	9.18107	10.5856	6.49601	9.87814	10.2264	10.319	8.1285	10.275	14.5264
Ngb	1417997_at	2.51001	2.68057	1.13465	6.38115	2.14307	1.67614	-0.616326	3.74441	1.78747	3.75673	3.34734	-0.669622	-0.215008	5.77993	6.23893	1.71387	4.3812	0.527865
Itm2b	1418000_a_at	21.315	21.0971	21.3072	22.5377	21.1053	21.9338	22.026	20.2681	22.0816	21.0233	21.3613	21.9827	21.3638	21.3749	29.6645	20.8977	21.1289	23.163
Higd2a	1418002_at	19.5111	19.8898	19.9322	21.2911	19.4467	20.4244	20.1314	18.9951	20.4399	19.2266	20.3353	20.5981	20.3569	20.3023	17.7211	19.2056	19.9081	21.487
Rgcc	1418003_at	20.5604	20.0511	19.1694	21.968	20.4773	20.3653	20.4865	18.7895	20.4219	18.251	16.3153	16.8674	18.5987	18.4061	11.9269	16.0382	16.6396	17.8059
Tmem176b	1418004_a_at	20.1592	20.3754	20.6928	21.4225	20.0196	21.2692	21.0709	19.4065	21.1296	19.7582	19.6966	21.0217	20.0635	19.5745	15.1661	18.593	19.7367	21.3123
Sdhb	1418005_at	19.6689	19.7574	19.4467	20.6668	19.4058	20.1325	20.0365	18.3992	20.1405	19.5378	20.2203	20.742	20.4596	20.3786	15.0142	19.8457	19.7895	21.9114
Zc3h18	1418006_at	12.5072	12.5195	14.0414	12.7509	13.7063	13.7593	13.646	12.4164	14.3092	13.5127	14.4655	14.9093	13.1493	13.8108	17.6618	12.869	13.428	13.9358
Paxbp1	1418007_at	15.9075	15.2256	15.7986	15.3272	15.3777	15.6682	15.8832	15.5955	16.0399	15.9011	16.2021	15.9343	16.9551	16.5049	17.4595	15.802	16.1548	17.4032
Sh3glb1	1418010_a_at	20.1934	19.6896	19.7845	21.3356	20.0887	20.485	20.4049	18.7493	20.346	20.2773	20.9897	21.2801	21.4314	20.9631	13.1523	20.7357	20.4516	23.4032
Cml1	1418013_at	12.4925	12.3603	12.3141	12.0367	11.7308	13.1192	12.1428	11.9486	12.8066	11.0843	10.8858	11.8389	10.8962	12.5339	13.4413	10.5654	10.6329	9.93322
B4galt1	1418014_a_at	20.3527	20.16	19.2186	20.8577	19.6583	20.0492	20.5144	19.0485	20.3514	19.483	18.6154	20.0888	20.7985	19.6942	12.5154	19.3202	18.5843	22.3785
Pum2	1418017_at	18.4174	17.9562	17.3471	18.2856	18.0039	17.9813	19.2402	17.005	18.0901	18.0441	17.212	18.93	19.0587	17.6427	18.1565	18.403	16.713	18.9687
Naa15	1418024_at	17.8712	17.0533	17.7479	18.0852	17.8016	18.1343	18.1169	16.6123	18.0816	17.6471	18.4529	18.5475	18.1872	18.7182	20.1763	17.7686	18.4052	20.3098
Bhlhe40	1418025_at	20.0269	20.1849	19.492	21.6743	20.4452	20.5412	21.0973	18.0767	21.2352	19.7699	19.8373	20.0597	21.0201	19.1084	13.9576	17.9099	19.3533	19.307
Exo1	1418027_at	8.92956	11.5654	9.0766	10.173	9.61348	9.06265	9.29322	10.7622	10.1814	10.7722	12.1371	8.46621	11.3218	12.1161	4.23372	11.1196	12.4443	5.22774
Dct	1418028_at	3.46482	3.08133	1.93463	5.73941	4.87735	1.97811	3.72744	0.372768	4.87325	4.96129	3.72088	3.55656	1.05486	1.83111	5.93531	-0.804866	2.88898	4.92933
Faim	1418029_at	18.1349	17.4345	17.4661	18.1976	17.5281	17.8141	18.3622	17.2742	17.9555	17.6171	17.179	19.0071	18.8754	17.7502	11.1515	17.7674	17.1788	18.2988
Myo9b	1418031_at	16.4515	16.1814	16.716	16.4693	17.0033	16.8186	17.1031	15.5326	17.0236	16.9177	16.9583	18.1931	18.1126	16.8822	11.4228	16.89	16.5656	18.8576
Itfg2	1418032_at	13.4701	12.3441	12.4453	10.6666	12.7403	13.8397	13.1549	11.8957	13.5424	12.7927	13.1274	14.4749	14.1014	12.9019	8.41841	14.1087	14.0752	9.72243
Prim2	1418036_at	12.8963	13.3964	13.8863	13.5363	13.9519	14.2065	13.3353	13.2265	14.3119	14.6914	16.2397	14.701	15.5603	16.2074	16.6723	14.537	15.4047	17.7148
C4bp	1418037_at	1.22739	2.1609	0.796908	-0.643528	-4.63799	2.02341	-2.00285	2.52994	1.50216	-3.24773	2.92705	-3.13703	2.80366	4.70845	8.3876	-3.08073	-1.47803	-3.75889
Dusp19	1418038_s_at	15.8521	15.5323	14.8481	15.8247	15.5634	15.4469	16.0198	15.2688	15.6724	14.3635	13.5012	14.7515	15.9241	15.6284	11.5329	14.2159	14.056	15.467
Rabl3	1418039_at	16.5564	15.0264	15.0912	16.404	15.4078	15.8618	15.7926	14.8833	15.9813	15.4796	15.6427	15.5126	16.3622	15.8462	10.1496	15.3945	15.4417	15.5205
Tmem186	1418040_at	12.8477	12.8541	13.4193	13.4978	12.9806	13.4845	13.6572	12.594	13.8647	12.6295	12.7313	13.3556	13.1955	12.8985	10.0473	12.5379	13.1486	12.3247
Hmgxb3	1418044_at	13.7802	12.4482	13.3934	12.7284	13.0047	14.12	13.8188	11.9536	13.3428	14.2458	13.1722	15.0704	14.9666	13.9174	12.5114	14.2998	12.9805	14.5832
Inpp1	1418045_at	12.3735	11.9365	12.5288	13.619	12.7713	12.8433	13.0374	11.3548	12.3363	13.3994	12.0766	13.7275	13.3405	12.4251	15.2196	13.0505	12.6599	12.3972
Nap1l2	1418046_at	6.80376	6.39591	7.04884	4.92216	5.72175	6.31322	6.2378	7.9313	7.12725	7.38537	8.23369	6.51894	8.13843	9.97893	8.8676	9.37273	7.04595	9.42011
Neurod6	1418047_at	-0.199389	0.571169	-2.39005	-6.6016	-4.67059	-5.71222	-4.4546	1.08023	-4.93943	-6.83279	-7.65764	-8.9017	0.609386	-7.60218	0.256819	1.25522	1.70498	-2.05859
1110059G10Rik	1418048_at	17.2464	17.4598	17.0744	18.1209	17.6999	18.1524	18.2582	16.9156	17.5149	17.4761	17.1232	17.5519	17.8981	17.6917	7.22724	17.1497	16.8954	18.4933
Gpld1	1418050_at	15.8624	15.3389	15.9241	16.2988	16.5133	16.6711	17.1243	15.3179	15.9397	16.3526	15.7122	15.6027	15.8191	15.9235	6.32004	16.2086	16.2322	18.1191
Ephb6	1418051_at	12.0464	12.0044	11.9491	12.0064	12.3542	12.1961	12.4485	12.775	12.4859	11.3274	10.9758	10.2654	11.8898	10.6925	13.0473	11.1637	11.4326	14.6147
Mvk	1418052_at	16.5138	16.5265	16.4189	17.5722	17.1021	17.2519	16.3058	15.1656	16.6942	15.6229	15.8154	17.4468	16.7211	17.024	13.98	15.6209	15.8882	13.2856
Sncb	1418053_at	7.8192	6.42763	5.22769	8.24411	8.54442	7.03911	7.54025	7.71253	5.64052	6.16593	5.64914	9.37142	6.18843	7.13336	12.6337	7.7612	6.88547	8.87406
Iqcf3	1418056_at	8.56169	8.39642	8.3639	9.57786	8.41182	5.20735	7.99884	7.62182	8.22721	6.13984	9.05156	4.27171	5.49227	8.5254	13.7407	8.14907	9.14301	10.044
Tiam1	1418057_at	14.5819	15.095	14.3026	13.2228	14.7807	13.4263	14.5483	14.1359	14.8636	14.8693	14.6078	12.8758	15.62	13.8874	13.2808	14.6621	15.2108	13.4649
Eltd1	1418058_at	8.17875	9.10889	11.3873	9.46803	8.7926	10.8391	9.179	9.40246	9.99368	9.7616	8.86041	13.7281	8.95149	11.1963	9.55053	9.65185	10.4225	15.3346
Mapk7	1418060_a_at	14.2483	14.4036	14.3659	14.1214	13.686	15.0736	14.8949	14.5451	14.7732	14.909	15.8592	16.3406	16.4636	15.3938	15.7323	15.9084	14.5114	15.6143
Ltbp2	1418061_at	12.3566	13.0428	11.9842	14.3566	11.0289	12.873	12.16	10.5503	11.9623	8.10703	9.59225	11.9369	7.7759	10.1647	9.767	9.71706	11.2067	15.6314
Eef1a2	1418062_at	7.59326	9.30898	5.71704	8.56882	7.69792	8.31834	5.47289	6.90083	8.30458	8.52735	8.42435	6.93733	7.35613	8.73288	13.0214	8.13724	7.92634	7.83878
Kera	1418063_at	-3.50515	1.98452	-2.82195	-2.94601	-4.41688	3.30605	3.33222	1.57504	-1.69812	-2.30436	-0.17693	1.72954	-1.71887	-3.3943	1.74456	-2.11495	3.88943	2.37356
Rag2	1418065_at	3.87567	2.74597	1.99812	2.66752	4.12623	1.34085	4.39091	4.45187	1.85417	4.26305	3.06071	1.34864	2.73081	2.95529	10.554	4.15425	-1.89515	4.3091
Cfl2	1418067_at	20.4342	20.2769	20.2303	21.4207	20.2447	20.9576	21.0203	19.5975	20.8298	20.3877	21.0199	21.4501	21.7596	21.2557	11.4241	20.4582	20.4201	22.5361
Apoc2	1418069_at	9.60898	10.0851	11.0041	7.09606	9.56982	10.0833	8.11995	7.65641	10.5036	9.76417	8.7237	9.95891	7.66606	9.61994	12.1569	9.06997	8.93514	10.5932
Acot9	1418073_at	17.8406	17.5113	17.6636	18.5657	17.698	18.2635	17.6324	16.5528	17.8504	18.1382	18.2244	19.6273	18.9572	19.2275	15.2178	18.5119	18.2635	19.4504
St6galnac4	1418075_at	11.8367	10.8572	12.3299	11.1778	11.7635	12.1494	12.6331	11.0646	11.5352	12.1317	11.2866	13.5281	11.2142	11.9104	14.1188	12.0924	11.8985	8.47759
St14	1418076_at	9.52624	10.7399	10.0966	9.07305	9.07618	9.06565	9.5126	9.64737	9.70416	10.3313	12.3369	13.3077	10.6276	12.0182	15.5027	10.5134	11.8023	17.9306
Psme3	1418078_at	19.6033	19.67	19.3554	20.9202	19.5276	19.9584	20.1151	18.7765	19.985	19.6158	20.5676	20.9417	20.8631	20.6464	17.8115	20.4183	19.9546	22.1037
Dnajc30	1418081_at	18.15	17.3613	17.8794	18.3165	17.963	18.6122	18.4032	17.0145	18.3487	17.4487	18.244	18.5549	18.2674	17.8492	9.34097	17.0551	17.6009	19.4406
0610009B22Rik	1418083_at	18.608	18.1853	17.4196	18.7262	18.4301	18.4966	17.8067	17.1516	18.4163	16.9661	17.6448	17.2848	18.3261	18.5115	13.9423	17.3526	17.0717	19.7144
Prkcz	1418085_at	12.5534	12.0059	11.4489	10.9798	11.7809	10.413	11.9102	12.0827	11.9821	11.6611	10.8298	10.9165	11.7959	11.2054	15.3106	11.3246	10.5595	15.2722
Ppp1r14a	1418086_at	16.6129	15.9321	14.5452	17.568	15.7867	16.4992	15.3292	13.0969	15.3992	11.1598	10.221	16.0297	11.4256	12.8885	12.4503	12.4606	10.8761	15.9396
Stx8	1418089_at	17.6176	17.424	17.7734	18.2863	17.8945	18.297	18.0661	16.6709	18.5576	17.3609	17.835	18.0367	18.3476	17.8187	20.0035	16.9975	17.4511	19.466
Plvap	1418090_at	9.6023	12.2753	11.4952	9.29535	10.6754	13.0846	11.6488	10.6482	10.8448	9.00166	11.0332	13.5508	6.80631	11.3813	10.6442	8.69333	11.1211	12.2575
Tfcp2l1	1418091_at	10.049	9.84861	8.93462	11.2156	10.0859	10.5299	10.328	10.3784	9.73995	10.2155	7.17985	8.19028	8.4195	9.23963	10.9607	9.6721	7.38578	7.67223
Trip10	1418092_s_at	16.0751	15.6153	15.5327	16.0907	15.7088	16.0596	16.567	14.4871	16.208	16.3171	15.4939	17.1281	17.4703	16.126	16.6172	16.3088	15.24	17.0192
Egf	1418093_a_at	6.31943	7.48723	8.27502	4.59921	7.02896	5.69418	6.99705	8.12873	7.9026	8.42324	7.00368	6.07763	5.84015	9.36196	9.97798	7.37708	9.65447	-3.09421
Car4	1418094_s_at	0.944491	-0.387441	2.12596	5.24993	2.58712	-2.83295	3.80035	4.89409	-1.5931	4.42706	3.7552	6.64692	-3.91272	-0.272231	12.1689	4.26768	3.67464	3.08803
Smpx	1418095_at	8.39434	8.50533	10.408	9.27413	8.99401	11.242	10.0128	13.2661	9.04733	4.16517	7.77073	3.2904	3.71319	7.27737	11.7982	6.06039	7.00896	6.22758
Dok3	1418096_at	9.35722	8.50986	5.29324	3.95591	9.74123	8.67143	8.78951	7.80113	9.19727	4.96979	8.17318	8.91481	7.21757	5.92998	16.8305	7.51505	9.71917	2.10883
Crlf2	1418097_a_at	15.9925	15.764	16.6427	17.0235	16.3795	17.1093	16.7107	15.6579	17.3456	16.576	17.3103	17.493	16.4361	17.5699	8.86489	16.4041	17.1026	15.818
Adcy4	1418098_at	9.9185	9.56927	11.3579	10.1982	10.7136	11.6117	10.4989	10.9242	10.6644	10.9284	10.5765	15.2132	10.4537	9.90682	14.6735	10.1551	10.8615	11.071
Tnfrsf1b	1418099_at	16.6982	16.4863	16.9929	17.3893	15.7061	17.7165	17.1798	15.4795	16.4731	16.2752	16.1482	17.742	16.9344	16.6346	13.2175	16.8706	16.6322	20.7696
Hes1	1418102_at	12.05	12.4993	12.0422	12.7961	12.2822	12.6629	12.0452	11.7591	12.4512	13.1522	13.8323	14.3136	14.6081	13.4833	16.8632	14.089	13.7564	12.7158
Slc12a9	1418103_at	14.0926	14.0353	13.447	13.9875	14.4497	14.3222	15.3961	13.8233	14.0355	14.5324	13.9087	14.1789	14.0002	13.6401	16.5563	15.2458	12.8623	15.1374
Stmn4	1418105_at	1.54993	-0.397539	1.17609	1.32305	2.29305	1.95198	-0.513821	-1.70993	-3.03537	-1.47216	-1.17127	-3.21172	1.16598	-0.277698	8.3909	-1.16412	-0.69986	-1.3831
Hey2	1418106_at	15.6331	12.6017	13.757	11.3356	13.014	13.9629	15.7574	14.2241	14.8623	11.9717	9.70142	8.52819	11.3066	11.0275	7.45165	9.26367	11.4971	9.42891
Tcea2	1418107_at	11.1721	10.9719	11.9906	10.9545	11.5171	12.8769	12.0841	11.7659	12.1854	10.3436	8.89225	10.6873	8.79236	10.565	17.6572	9.26438	10.0927	9.51029
Rtkn2	1418108_at	7.37609	8.41073	6.42913	7.18944	6.68928	5.17827	4.74531	6.56816	5.31381	8.63617	9.31678	10.7707	8.69075	10.1018	10.1929	8.76165	9.62354	6.53812
Tmed11	1418111_at	-0.255498	-3.30653	-5.92864	-0.247283	-2.18582	-0.149522	-1.68169	2.70152	0.735174	-3.17344	-5.73576	-5.26605	-4.43808	-3.53682	0.389079	-3.85812	-2.00067	3.73841
Mrpl10	1418112_at	16.362	16.2314	16.5934	16.7229	16.5191	17.0215	17.1594	15.7164	16.8267	16.5508	16.6735	17.8899	16.9151	17.566	21.5989	16.3776	16.3712	15.4989
Cyp2d10	1418113_at	7.67465	-0.0455533	5.15675	6.31999	-1.31387	-1.93976	4.89078	4.79937	2.95838	5.4676	6.84333	5.81756	4.62183	4.68175	9.05635	5.95711	6.50463	0.754157
Rbpj	1418114_at	14.2769	14.036	14.0602	13.9932	13.3634	13.9964	15.2412	13.6048	14.0293	14.0678	15.3179	14.9991	15.1037	14.7528	4.69499	14.2495	14.0581	16.5248
Tor1aip2	1418115_s_at	19.8898	19.6778	20.0196	20.8364	19.7996	20.5642	20.5072	19.4018	20.6169	19.6413	20.9687	21.3485	20.8615	20.8098	18.1153	20.0772	20.4718	23.1058
Slc22a1	1418118_at	6.77558	5.56646	3.46488	6.05685	0.660152	4.67186	4.77404	5.92109	4.34589	3.65861	5.41652	5.17025	5.79032	5.14846	12.749	6.87898	5.95567	2.0917
Rbm8a	1418119_at	20.1532	20.1887	19.514	21.0571	19.8917	20.2846	20.5891	19.2927	20.3292	20.2732	20.3546	21.6273	21.664	20.9613	24.4582	21.1778	19.983	22.7689
Vrk3	1418121_at	16.1903	15.9007	16.4452	16.0218	15.9343	17.0798	16.6594	15.764	16.8732	16.1596	15.8297	16.5898	16.4365	15.8338	14.4733	15.2059	15.4712	15.6027
Unc119	1418123_at	15.7648	16.0748	16.0417	15.8098	16.4626	17.3444	17.5152	16.1671	17.0658	13.7023	12.7982	14.2439	14.2404	13.6634	13.8625	12.9078	12.906	13.4359
Ino80	1418125_at	14.9378	13.9326	15.0005	15.0868	14.9446	14.8946	15.1622	14.5337	14.8877	15.3788	14.8466	15.796	14.9817	15.2874	18.426	15.9943	14.4522	15.0494
Ccl5	1418126_at	9.7116	10.3727	9.73979	7.76084	8.96305	10.187	7.33034	8.47208	8.63449	9.59907	9.97599	12.4175	7.64637	10.9506	12.3371	14.9564	8.06763	10.3161
Aifm1	1418127_a_at	20.8219	20.1843	20.099	20.7277	20.4334	20.6161	20.5283	19.2449	20.9559	19.6084	19.9486	20.4668	20.4938	20.098	23.7686	19.9478	19.6232	20.5785
Adcy6	1418128_at	14.0863	13.8906	15.2202	12.9796	14.4833	14.8542	15.3376	14.7097	15.1638	14.4881	12.5163	15.824	14.7516	13.846	4.59024	14.0407	13.222	13.7996
Samhd1	1418131_at	15.8155	15.8123	16.1776	15.75	16.5133	16.7061	16.8396	15.4314	17.0852	16.061	16.5467	16.5643	16.6567	16.1431	13.8346	17.1019	15.8474	17.6298
Ubfd1	1418132_a_at	19.7362	19.2506	18.6812	19.7218	18.6793	19.0963	19.9799	18.6266	19.4735	19.4099	19.693	20.6744	21.0172	20.3743	13.5642	20.6047	19.1215	21.046
Bcl3	1418133_at	17.6558	17.1488	17.2898	18.5439	17.639	18.3128	17.5168	16.3219	17.6533	18.9133	18.9411	19.3276	20.1551	18.5177	16.1791	16.8673	18.734	20.5453
Slc25a46	1418134_at	19.3539	17.6778	17.5818	19.1549	17.7469	18.6366	19.2291	17.4354	18.474	18.6411	17.9241	19.421	19.6102	18.0445	2.68741	18.9073	17.522	20.6666
Tgfb1i1	1418136_at	18.422	18.5438	18.2831	19.8019	18.5478	18.8999	18.6366	17.9721	17.9733	18.4078	18.2157	19.2508	18.6243	18.3684	10.4547	18.2798	17.7168	18.4623
Mrpl57	1418137_at	18.9706	19.4587	18.6886	20.2677	18.7667	19.4253	19.0603	17.9665	19.5363	18.3404	18.8744	19.9749	19.7282	20.2975	22.8101	19.0024	18.9284	22.8708
Sult1d1	1418138_at	3.49787	-5.48743	-2.12817	-2.31604	-1.68173	-2.42365	-4.82838	-1.69492	-1.273	1.9441	-5.26652	-0.866735	1.39365	4.62954	0.137844	-3.6632	-2.45713	5.76337
Dcx	1418139_at	3.7698	-3.49592	3.25408	2.69646	4.02276	4.33509	2.58339	4.18536	2.60511	3.84881	4.29294	3.27586	4.13252	-0.196904	8.13315	4.48823	2.00968	4.36628
Kcnj8	1418142_at	13.5629	13.8926	17.0318	14.2967	15.8779	18.2358	14.128	16.0926	15.8521	16.4611	15.267	20.1605	16.7302	14.7113	9.52264	15.3838	16.6428	18.5743
Vps45	1418143_at	15.4476	15.1628	15.1361	15.8737	15.8808	16.0188	15.961	14.4767	15.5913	14.9474	14.0103	15.6216	16.0469	15.1632	19.8615	14.8443	14.037	15.0285
Pip5k1a	1418144_a_at	17.937	17.0802	17.6701	17.5356	17.6431	18.2104	17.9799	16.365	17.928	17.0831	17.6475	18.2315	17.8535	17.8048	16.0375	17.0567	16.9919	19.4967
Tfip11	1418145_at	13.9	13.9102	14.1486	13.8944	14.3789	14.4958	14.4863	13.6972	14.3813	14.714	14.9267	15.2697	14.9924	14.4127	14.9248	14.2445	14.2093	15.9038
Abhd1	1418148_at	12.6796	11.3656	12.1366	12.8847	12.1049	12.553	12.4525	11.0911	12.2828	12.8012	13.2609	12.4287	13.5476	12.7964	18.1766	12.8242	12.2863	10.1956
Chga	1418149_at	-0.754973	8.62832	8.17809	6.94315	9.52455	1.94235	7.00338	9.82266	8.82666	9.72906	11.7735	4.59824	7.91139	9.97554	15.0025	11.0619	10.2804	2.80499
Hmgn5	1418152_at	15.9656	15.2823	14.494	15.6324	15.5629	14.7872	16.1495	14.289	14.9425	16.9924	15.7561	15.3206	17.2594	16.1446	15.1153	17.4234	14.5095	16.0388
Lama1	1418153_at	18.9546	18.3597	18.4918	18.8062	18.7409	18.8901	19.1137	18.3149	18.7878	17.6263	18.5588	17.4923	18.5732	19.1356	14.2453	17.6399	17.9137	16.7255
Myot	1418155_at	-3.34675	-2.04093	4.53856	-1.75973	3.00927	-3.20058	1.63483	3.4813	4.64188	2.77894	4.38417	-6.8787	1.06807	-2.7722	0.0682399	3.96958	4.81697	4.76032
Kcne4	1418156_at	10.6461	10.9561	13.0818	12.5926	10.6949	13.383	10.3976	11.5877	12.1057	13.2101	13.1224	16.0261	13.2288	12.4882	15.0504	12.2246	14.2919	15.2132
Nr2f1	1418157_at	9.92988	9.00346	11.5865	10.7211	9.03846	11.7314	9.70101	7.6789	9.54352	9.56266	8.65693	14.4787	9.60522	8.69682	10.6794	7.97267	10.4859	9.16299
Tfcp2	1418159_at	13.9419	13.4358	14.0589	13.7969	13.9873	14.3899	14.2309	13.5944	14.6479	13.6648	13.5297	14.2622	13.9811	13.5986	9.20043	13.8337	13.7445	14.0497
Mkrn3	1418160_at	6.12245	5.69877	4.43402	4.78236	5.93883	3.97521	4.58961	5.05251	3.83379	5.60408	5.50875	2.81711	5.88375	5.0994	10.1576	5.39558	3.94623	-2.1792
Tlr4	1418162_at	11.7006	12.1601	13.1483	12.8465	11.3216	13.0766	11.6965	12.134	11.8781	12.1909	12.2706	16.3856	10.3202	12.4444	8.9451	13.5978	13.0659	14.4288
Stx2	1418164_at	13.5931	13.6714	15.2292	14.6567	14.4422	15.5382	13.4964	13.8902	14.8576	14.9459	15.4266	17.0456	15.8504	15.2743	11.8311	15.4146	15.6603	14.1588
Il12rb1	1418166_at	6.36458	3.71597	6.11692	2.18196	5.09909	7.28827	5.33502	5.22217	4.72011	6.4083	5.98649	7.12182	7.44288	3.75294	3.30998	7.81797	7.08874	5.64184
Tfap4	1418167_at	9.72775	10.2625	8.38845	10.6423	9.80115	9.8651	10.9263	9.80615	10.2113	10.5431	10.0822	11.9885	10.0871	11.9462	15.5931	12.3757	10.2891	12.8626
Zcchc14	1418168_at	15.2608	15.3733	16.1827	16.3775	15.8362	16.205	16.0247	15.527	16.394	16.3495	15.7051	18.3311	16.8105	15.4673	16.4612	16.5132	15.6675	17.6297
Tceal8	1418171_at	19.6221	19.6697	19.4126	20.6104	19.6248	20.1846	20.6892	18.9017	20.2261	19.5136	20.0619	20.4736	20.5995	20.0839	22.97	19.9117	19.3286	21.1206
Hebp1	1418172_at	11.2215	12.1222	11.7784	10.6861	12.1044	12.1121	13.7489	9.92622	11.952	10.1647	7.46246	8.83951	9.49576	9.59274	6.66258	9.63972	9.0558	4.68082
Krt25	1418173_at	-1.37989	-1.32387	0.997935	4.65032	5.29512	-2.96949	0.579072	2.14217	1.88382	0.0774422	5.56227	2.70072	0.238122	6.6573	5.8362	2.11478	7.74794	1.59659
Vdr	1418176_at	10.0654	12.7069	11.2532	8.27526	9.37812	9.27163	9.1381	10.0847	10.6475	7.11876	11.2327	7.61948	8.88662	10.9355	10.3076	7.49505	10.4202	13.9666
Gabrg2	1418177_at	3.39014	2.82248	-4.26055	-5.89492	2.35435	2.04358	-0.131657	3.35234	-5.05841	4.13818	-4.03424	2.26874	-4.6022	-4.32319	3.7823	4.52396	0.955862	3.87937
Ptp4a3	1418181_at	16.6666	16.4388	17.8629	17.1715	17.1431	18.66	17.22	17.7229	17.1213	17.2411	16.7499	20.4797	18.3166	16.1206	17.8217	15.8658	17.3017	16.9782
Cyth1	1418183_a_at	12.7677	13.2233	13.5124	13.0482	14.0147	14.0905	13.5892	12.919	13.521	12.5183	12.9762	12.5017	12.2677	13.0115	18.8965	12.5768	12.3187	12.6491
Cenpm	1418184_at	11.9336	12.365	11.6808	12.0231	11.8443	12.0224	11.8053	11.7335	11.6837	13.853	13.6911	14.4565	15.2036	12.6973	9.04819	13.5621	12.2182	9.36655
Ndufaf3	1418185_at	16.3752	16.3258	16.156	16.5277	17.0829	16.2294	16.8468	15.7412	16.9132	16.1841	14.698	16.2347	17.5239	15.5027	15.2943	15.6107	14.1217	14.8811
Gstt1	1418186_at	13.5928	14.5161	14.8905	14.5382	13.691	15.263	14.2567	13.5622	14.768	11.1634	11.6609	12.2061	10.8766	12.5043	14.9998	10.908	12.4378	11.6743
Ramp2	1418187_at	19.086	18.0285	19.1923	21.023	19.4367	20.2722	18.2623	19.3067	18.6364	16.3306	15.5634	20.5515	17.263	17.2584	14.6029	16.4976	17.5636	15.8698
Pon1	1418190_at	7.25794	4.58834	4.66198	4.94502	5.49484	5.84663	5.76029	6.21844	5.85942	7.19362	6.59986	6.06989	6.36338	6.89422	12.2962	5.20659	5.92357	8.58683
Usp18	1418191_at	9.43975	9.45675	10.0376	10.1236	12.1574	9.39566	9.87387	8.37844	10.5866	9.04154	10.2427	12.5797	11.2813	9.25625	11.6254	11.1817	8.35655	7.76882
Mnt	1418192_at	17.2953	17.0009	16.9999	17.6725	17.6041	17.7762	18.2796	16.7284	17.6574	17.7129	16.9928	17.4483	18.7757	17.171	24.0042	16.8044	16.8352	16.3102
Galnt10	1418194_at	13.0902	13.3994	14.0779	14.626	13.8948	14.5523	14.3432	12.678	13.9919	13.5728	13.0709	14.956	14.3139	13.3361	17.7673	12.3746	12.6885	12.1584
Tep1	1418196_at	13.5633	14.0024	14.2008	13.67	14.1509	13.9834	13.7461	13.6885	14.7521	12.5895	13.0554	12.6926	13.1642	12.5628	15.2474	12.7711	12.9904	13.52
Ucp1	1418197_at	2.94071	4.64083	2.86189	5.32878	5.34612	3.49471	3.34968	4.13823	3.11438	5.06047	4.15857	4.35201	4.09637	4.86026	11.4622	6.94458	4.3927	7.75103
Hemgn	1418199_at	2.73625	2.80141	2.07678	-2.08555	2.03116	1.30763	3.62996	3.12782	-3.07341	1.55142	-3.00288	-6.86596	-5.87272	1.0028	0.0675851	1.60679	-4.50662	-3.01164
Zbtb48	1418200_at	11.6907	11.9312	12.5791	11.6953	12.2825	12.6473	11.9373	11.4655	12.5595	12.7289	12.3025	12.8718	12.6426	12.9684	15.0487	13.3493	11.8103	12.0155
Plekhg2	1418201_at	15.1179	15.0331	15.3298	16.2615	15.5108	16.2737	15.5706	15.7508	16.1019	15.9209	16.2499	17.0289	16.6697	15.6597	10.6552	15.8772	15.8261	15.1011
Wiz	1418202_a_at	16.227	16.0515	15.1327	16.7153	16.1388	16.3126	16.4274	15.5623	15.9315	16.6331	16.1085	17.2574	17.2876	16.4454	18.6889	16.0694	15.9446	16.6959
Pmaip1	1418203_at	5.95698	7.85874	7.57546	8.47819	6.60761	6.94232	5.16027	8.45602	7.34075	9.17918	10.4728	13.2387	9.52508	11.7123	0.40813	10.7936	10.2731	18.9425
Aif1	1418204_s_at	7.13619	5.52081	7.06229	-2.50842	6.22247	6.92647	-0.968701	-0.864829	4.43195	5.70423	-1.06861	8.24038	4.36302	3.56303	15.7997	5.90425	7.00843	0.417469
Sdf2l1	1418206_at	16.7017	16.6389	16.7155	16.3913	16.2159	17.268	16.7715	15.506	17.2915	15.5605	15.8856	15.5479	15.7499	16.6624	15.0227	14.7078	15.12	13.5638
Fxyd4	1418207_at	8.42828	6.6834	7.1324	9.54171	7.43055	5.43792	7.74096	6.928	6.91631	8.04827	9.09848	7.78876	8.70352	5.99471	11.3256	8.55554	8.40803	5.46073
Pfn2	1418209_a_at	21.6919	21.4412	21.3432	23.6064	20.9846	21.9712	21.8275	20.7689	21.7759	21.9006	22.989	23.4379	23.252	23.3323	20.4944	22.6181	22.5733	25.6056
Oca2	1418211_at	5.36638	6.95319	3.96937	5.19627	6.2754	6.37902	5.31638	6.70779	4.98084	5.92053	9.43924	4.43241	3.02943	9.45178	14.156	9.66933	9.76551	4.39412
Omg	1418212_at	0.235329	0.183739	3.21055	2.58096	-1.15738	-1.04359	1.22183	4.63623	-1.54869	0.287296	4.84484	4.21583	5.06908	0.938875	7.03311	5.59397	4.88712	1.32588
Krt23	1418213_at	6.14176	5.53896	6.39761	6.68573	6.97286	6.13176	6.45705	4.60174	0.298694	7.95653	8.35109	8.43748	8.10057	6.86188	5.56651	5.12455	6.7836	11.0965
Klc2	1418214_at	17.51	16.8901	17.1674	17.884	16.4621	17.9411	17.7566	16.3455	16.7165	15.2547	16.6483	14.4009	16.0429	15.1984	17.2995	14.8121	15.6463	17.7673
Mep1b	1418215_at	4.90922	6.18697	4.68321	2.56105	4.37508	3.096	-1.37964	5.40366	1.10425	3.98762	4.34067	0.462241	2.17928	4.91535	10.7314	4.67272	5.54284	-1.34238
Ggt5	1418216_at	13.6644	12.0479	15.0705	13.2973	12.959	14.9928	14.2619	13.6303	14.6659	14.3859	13.4871	13.8431	14.3999	14.9446	10.5805	14.7406	14.1206	15.9428
Nme7	1418217_at	14.6232	14.0437	14.8667	14.9896	14.5491	14.7243	14.9646	14.219	15.1954	14.507	14.5566	15.5696	15.7005	14.3833	15.0797	14.9696	14.6235	13.8773
Ceacam9	1418218_at	2.57106	-0.484935	3.12187	5.05293	4.37025	4.51757	4.81468	-0.104566	3.02146	5.68101	2.17238	6.82909	5.19898	3.93724	11.5825	4.79571	5.67801	8.87995
Il15	1418219_at	6.14237	7.52953	7.21448	6.09969	5.85193	6.27592	5.48202	7.32808	6.48269	7.03248	7.0109	8.08533	7.57945	5.39369	13.6569	6.6477	7.29549	-5.10917
Csn1s2b	1418221_at	-6.02463	-2.17093	-3.44501	2.66137	-2.31861	-4.33622	-1.17312	2.02107	-2.57937	2.36563	-2.16489	4.08325	2.4176	-2.58524	0.392583	1.57299	2.90529	1.24402
Noa1	1418222_at	15.61	14.9834	15.5297	15.8455	15.5721	15.4596	16.1899	14.4671	15.8274	15.924	15.3399	17.5736	16.7384	16.1899	11.3133	16.7476	15.4501	17.9953
Sec11a	1418223_at	20.0658	19.8919	19.6936	20.671	19.5084	20.1468	20.6337	19.1636	20.2582	20.002	19.6666	21.3903	21.4895	20.7891	12.0734	20.4774	19.7609	22.5248
Orc2	1418225_at	15.3483	14.6129	15.8283	14.4413	15.5919	16.2543	15.439	14.5542	16.64	15.0931	15.973	16.5401	15.6621	15.6557	6.04436	15.5918	16.0767	15.8379
Nfu1	1418228_at	18.3419	18.2377	17.3119	18.5397	18.2268	18.0063	18.8662	17.5241	18.1883	17.6717	16.1623	17.5137	18.4782	17.4413	12.7645	17.7664	16.3081	22.3955
Lims1	1418230_a_at	17.9692	18.1719	18.4207	18.9808	18.2276	18.976	18.588	17.4311	18.3454	18.0526	18.7325	20.3714	18.6614	19.2941	20.2937	18.5855	18.9292	21.8314
Trappc5	1418233_a_at	14.791	15.1686	14.9582	15.829	15.6099	14.979	15.4975	14.6299	15.5883	15.7616	15.8333	16.7864	16.6306	15.7253	18.709	16.2849	14.9439	16.8218
Bcas2	1418234_s_at	16.0522	15.8331	16.1082	16.1531	15.678	16.1528	16.5811	15.1914	16.0393	16.3828	15.4951	16.9626	17.3084	16.9913	14.0126	16.9453	15.6374	17.517
Atg5	1418236_s_at	14.6834	15.1151	14.8044	14.7921	14.957	15.0772	15.1888	14.4279	15.3119	14.6423	15.8173	15.6451	15.5725	15.9276	15.1362	15.4512	15.3804	15.9538
Ivd	1418238_at	15.0777	15.3542	15.8551	16.2181	15.9191	16.7007	16.4068	15.5215	16.0218	15.0177	14.4135	15.3764	15.0833	14.9888	6.54084	14.891	15.2127	13.5435
Apof	1418239_at	8.6426	6.77757	7.77536	5.56124	6.82208	6.79491	5.62532	5.44347	6.73104	2.50234	-2.37846	5.59642	5.62316	4.343	5.85535	4.34069	-1.43692	3.13755
Gbp2	1418240_at	14.4638	16.2788	15.4066	14.2426	15.2175	15.8377	15.396	14.5774	16.5976	12.711	13.6064	14.6109	13.3451	14.903	10.0623	13.2797	12.8543	18.4931
Usf2	1418241_at	15.5444	14.9766	14.3469	15.6991	15.3938	15.2583	15.8564	14.1566	14.6516	15.4103	13.7168	15.9726	16.5698	14.5431	15.8324	15.6466	14.2336	13.9794
Faf1	1418242_at	17.5887	17.86	17.7137	17.8698	17.8937	18.1842	18.181	16.8721	18.4258	17.9961	18.5713	19.3032	18.738	18.8259	22.7414	18.6688	18.3172	19.6338
Fcna	1418243_at	6.10491	5.94843	5.45084	6.82737	5.13817	4.95592	-0.842352	2.50749	1.05993	4.37819	1.74471	-2.93119	2.56256	-0.0356884	11.7308	-0.236084	4.4733	5.33859
Naa20	1418244_at	17.7403	18.125	17.9211	18.7344	17.7805	18.5403	17.7472	16.7751	18.1871	17.5804	19.2926	19.4913	18.904	20.0626	17.9766	18.4686	19.2526	21.6582
Rbfox2	1418247_s_at	12.4669	12.4994	11.7417	14.1358	12.988	12.0819	13.2349	12.7538	12.1705	13.2599	11.3092	14.3047	14.0359	13.1481	11.756	14.3585	11.7646	14.0621
Gla	1418248_at	15.0466	15.0084	15.3631	15.6239	15.1397	15.4792	15.6754	13.8405	15.131	16.627	16.1914	17.8106	17.4455	17.0105	16.1111	16.2798	16.2685	16.6358
Crcp	1418249_at	15.4726	15.5586	15.7476	16.2291	15.6593	16.2862	16.0795	14.2942	16.0376	15.4611	16.4238	16.8502	16.5391	16.9903	13.1603	16.4278	15.8693	15.8761
Arl4d	1418250_at	7.62656	9.29812	6.61007	7.39819	7.85457	5.6377	8.32853	6.68393	6.1725	5.57222	6.20062	5.65386	5.67925	7.01365	3.11736	6.47625	7.02792	8.71832
Padi2	1418252_at	5.71502	3.92176	5.05386	4.78953	5.82006	3.53272	4.91077	2.14972	3.08825	5.60853	4.69818	-2.36854	4.36106	5.93492	13.5678	5.65103	7.28912	2.38704
Hspa4l	1418253_a_at	17.4136	16.8167	18.2768	17.2195	17.2608	16.5623	17.4057	15.8709	18.167	18.9676	20.9637	18.242	20.0182	19.3386	12.5985	19.1772	19.7004	18.9486
Apip	1418254_at	17.2985	16.8403	16.8204	17.4966	17.3215	17.4395	18.0134	16.295	17.1531	16.2601	15.6335	16.5921	16.9422	16.3056	18.6006	16.0573	15.6111	16.7415
Srf	1418255_s_at	16.2309	15.6414	16.2659	18.1002	16.0774	16.8288	16.3148	15.4875	16.2577	15.8816	14.7061	17.8345	16.259	15.971	15.8783	15.5057	15.6844	13.0412
Slc12a7	1418257_at	18.756	17.9258	18.3396	19.0819	18.9977	19.6362	19.3799	17.507	19.5631	16.4234	14.6705	16.7083	16.0952	15.3749	14.0716	15.0613	15.2238	15.1835
Entpd2	1418259_a_at	6.19338	9.74167	8.6909	9.91946	7.04707	7.43702	6.89583	7.82272	8.1321	7.31662	5.80516	10.0694	6.59323	9.73683	15.3673	8.34091	8.40822	9.79663
Hunk	1418260_at	14.749	12.4821	13.1564	11.0139	12.3013	11.6048	13.7429	13.1924	12.517	11.7017	11.1164	12.93	13.8792	13.594	10.5503	12.2366	12.5074	12.8475
Syk	1418262_at	11.5821	12.7327	11.6574	13.0075	11.72	11.1553	11.1868	12.2878	11.017	9.84773	11.5677	8.46654	10.3165	12.3722	10.3852	10.7612	9.90824	11.9087
Ddx25	1418263_at	6.98172	9.40532	7.35877	1.79283	8.53878	6.88405	8.06044	8.58975	8.42624	10.5555	6.73915	5.03719	9.16968	7.68002	12.5458	10.2444	9.88231	13.2239
Cenpk	1418264_at	14.0552	14.1452	13.1744	14.6357	13.0699	12.979	13.6682	13.6062	12.9758	14.3319	16.0363	14.3339	15.021	15.9862	10.1872	15.2632	15.2161	12.9605
Irf2	1418265_s_at	15.646	14.51	15.2786	15.6788	15.6345	16.0662	15.8853	14.3898	15.1967	15.912	15.5134	16.5818	16.2548	15.3984	17.045	15.5545	15.1331	19.0071
Alox12b	1418266_at	1.90128	7.99285	0.522939	6.0972	-0.933033	0.95035	4.27233	6.30962	2.43114	5.59245	6.99755	-3.28104	6.00669	1.97588	7.69243	7.52415	7.73101	-1.32426
Mst1	1418267_at	7.99122	7.93692	5.32394	8.11187	7.86833	6.95867	7.30977	6.47213	7.63488	6.2761	6.86155	7.95915	7.77036	5.87462	6.96141	0.0493985	7.60072	5.82916
Htr3a	1418268_at	4.02084	-3.57075	2.17522	-2.82987	-1.74778	3.84112	2.61847	4.24145	3.02101	1.95918	3.63459	1.73721	2.39884	2.56952	8.44141	-3.61377	5.45707	-0.969122
Loxl3	1418269_at	15.3641	14.8728	15.9964	16.2793	15.5486	17.2162	15.7793	15.4117	16.2349	14.6925	13.1816	16.3121	12.8614	13.6347	15.3876	13.3155	13.905	12.3268
Adamts8	1418270_at	-2.80387	1.04287	-4.50929	4.18591	-4.95664	-2.31286	-1.48671	0.346671	-3.56492	1.52589	0.902329	-0.320961	1.27153	-8.11371	7.89501	2.93145	-4.79756	1.06012
Bhlhe22	1418271_at	5.79463	4.70692	4.90504	2.73086	4.91087	4.11967	2.95648	5.10855	5.37492	5.17438	4.09284	8.84817	3.03053	5.14528	10.9994	3.68497	5.30579	7.29986
Oxct2a	1418272_at	-1.63852	1.87955	2.78393	1.85807	-0.456432	-1.50924	-3.02283	1.90232	-2.21086	1.2873	4.40668	-3.02194	0.143402	1.38239	3.5285	3.85554	0.914215	5.50814
Rp9	1418277_at	16.7559	16.1933	16.8918	16.844	16.6909	17.5788	16.8576	16.14	17.2306	16.6355	17.7799	17.6739	17.2349	17.6828	11.9444	16.6733	17.6483	17.369
Apoc3	1418278_at	12.3868	9.45378	11.2683	7.89038	10.0341	10.0024	11.4608	11.3453	10.7665	8.20038	9.74574	4.39606	7.89571	8.74014	13.168	8.31438	7.91702	6.17108
Klf6	1418280_at	19.7667	19.4387	18.9292	20.6103	19.5928	19.9134	19.7399	17.9929	19.4693	19.7423	19.6507	21.1128	21.4259	20.6086	29.1004	20.3949	19.6158	24.5952
Rad51	1418281_at	10.5028	11.16	9.37182	11.114	9.7728	9.30073	9.34457	10.3165	10.5015	11.7448	12.7943	10.2345	11.8739	12.3723	2.57569	12.4108	12.7626	3.95968
Cldn4	1418283_at	5.1705	9.19221	1.02552	0.0900183	4.57802	3.99694	0.460762	0.817499	4.70696	7.97522	11.6074	10.8271	8.47001	9.9719	3.37687	11.351	9.38943	15.713
Vps72	1418284_at	14.6481	15.3624	14.6238	15.8892	15.4879	16.1876	15.6193	15.101	15.0122	15.2675	14.8797	16.2511	16.0612	15.5686	22.0869	15.469	15.1462	13.0471
Efnb1	1418286_a_at	15.1725	14.9707	14.97	16.9459	15.6031	16.4353	15.5214	15.1797	15.73	14.6728	14.0805	15.3504	14.3637	15.4101	23.3829	14.4184	14.4743	16.111
Dmbt1	1418287_a_at	8.56473	9.12734	7.28975	10.8123	10.4345	7.17924	8.01671	8.75153	5.79299	9.5667	8.05581	8.82933	10.2931	10.0185	5.06328	8.27988	8.69854	-0.319052
Nes	1418289_at	8.47087	10.8598	11.1069	11.0809	11.1736	11.5494	9.32384	10.9513	9.88511	11.0923	11.244	15.4051	12.4257	12.3066	14.8593	12.4375	11.9185	15.35
Ezh1	1418290_a_at	16.4824	16.1346	15.7755	16.87	17.0793	16.2693	16.4522	15.8514	16.2337	15.2421	15.7636	14.3613	15.7972	15.1768	18.5038	14.9527	14.6057	16.32
Zfp87	1418291_at	11.9381	10.9876	12.7789	11.9909	12.5007	13.0214	13.0674	11.8152	12.759	12.486	12.6413	13.3575	13.3313	11.3727	2.01437	12.317	11.3753	10.692
Asna1	1418292_at	19.3033	19.9582	19.1375	20.9079	19.6532	19.9773	19.8129	18.8087	20.1552	20.1655	20.4469	20.6425	21.1726	20.3948	27.3802	20.2289	20.3866	21.8486
Ifit2	1418293_at	7.64902	7.33247	8.82574	9.04011	8.1483	9.08454	7.97594	8.81757	8.30892	7.28326	7.84353	11.8657	8.11011	7.53451	9.25839	9.67378	8.46285	6.61181
Epb4.1l4b	1418294_at	11.1152	11.5252	11.1107	11.4834	12.7592	11.7594	12.2529	10.8844	11.9063	10.8679	12.6841	9.50316	11.863	12.4185	11.7324	11.9225	12.3273	14.0305
Dgat1	1418295_s_at	16.0727	15.0604	16.0853	16.0552	15.9793	16.4551	16.0994	15.5085	16.4578	15.5748	15.0058	16.6008	15.8539	14.9684	20.2501	14.7448	14.6346	14.6228
Fxyd5	1418296_at	17.5826	18.2801	18.7189	20.1667	18.2889	19.5224	17.8727	18.3168	18.0388	18.8004	18.4701	21.8985	19.2853	19.6607	16.2678	19.2111	19.7929	22.8399
Dpysl4	1418298_s_at	18.2931	17.7428	16.5725	17.9173	18.0559	19.4132	19.2693	17.7188	19.4326	11.7988	9.75933	10.9943	12.1142	11.4537	12.1442	9.86154	10.3374	8.31716
Mknk2	1418300_a_at	19.8674	19.3613	19.2394	21.0064	19.4748	20.2015	20.3319	18.7831	19.8399	19.5975	19.8178	20.9666	20.8913	20.2343	21.8802	19.7499	19.5047	21.8744
Irf6	1418301_at	13.7697	13.3888	12.5438	12.9203	13.5102	12.8336	13.7066	13.4593	12.2811	13.1567	13.8023	11.2046	14.5788	13.5187	1.77174	14.1905	11.4407	12.3471
Ppt2	1418302_at	14.3602	14.0469	13.2088	15.2299	14.0866	14.2167	14.5884	13.0685	14.0097	15.0056	14.1523	14.5273	15.796	14.1001	16.2713	14.7445	14.1283	11.8104
H2afb1	1418303_at	1.4062	-0.63423	-2.88373	1.63	1.63524	-0.0600614	-1.04758	-1.13393	-3.09944	-1.31264	3.00885	-1.22019	-2.46664	-2.35679	12.0918	-0.103253	-1.89541	1.93301
Cdhr1	1418304_at	-1.76699	3.39128	0.962538	-0.143372	3.135	-5.93066	-1.33155	-2.16634	4.16249	4.38193	4.82379	4.50578	5.21979	-1.38055	11.2369	-0.797455	2.35365	6.27906
Gar1	1418305_s_at	18.38	18.6275	18.1059	19.1995	17.1287	18.5447	18.8262	17.9235	18.6295	19.0059	18.2122	20.8884	17.7897	19.4944	15.5081	18.8708	18.2579	22.0174
Crybb1	1418306_at	8.69507	7.90736	8.09467	8.7866	7.40062	7.74221	5.21031	8.53741	6.92675	7.82866	5.39417	1.51264	5.83567	5.27081	14.4391	8.18108	5.1938	1.9923
Hus1	1418308_at	14.6162	14.6328	14.0911	14.2604	14.3705	14.5142	14.878	14.4189	14.1168	15.0239	15.337	16.3177	15.5733	15.4732	2.91364	14.548	15.1598	17.2855
Rlbp1	1418310_a_at	3.47703	-1.16477	-0.250207	-7.29466	-2.60045	2.51566	-1.55877	2.28613	1.70324	-2.55815	2.74733	2.20433	3.37876	-3.88633	7.76805	2.77096	0.887724	-6.85549
Zfp276	1418313_at	12.4274	11.1979	11.886	12.396	11.8404	12.0285	11.703	11.3785	12.19	11.3137	12.2714	11.661	12.6414	12.3712	15.9864	12.2072	11.8506	14.2986
Rbfox1	1418314_a_at	7.19544	8.63558	7.67488	8.43387	7.34907	5.5827	2.54681	7.10697	7.77461	6.32829	6.61658	7.7541	5.1348	8.81571	7.67315	5.88664	6.81718	11.4789
Nr5a1	1418315_at	17.5213	16.9052	17.5643	17.9567	17.2509	17.657	17.1309	16.1306	17.5954	17.5186	15.3722	17.9614	17.5139	16.338	12.9394	16.4781	16.4264	14.9417
Mark3	1418316_a_at	16.6354	15.7847	16.6959	16.535	17.5808	16.8302	17.0784	15.8264	17.0537	16.8548	16.3535	17.9137	17.4082	16.3718	18.9984	17.6136	16.1369	17.8368
Lhx2	1418317_at	-2.18669	5.22385	1.10258	1.28001	3.96239	-4.13142	-2.82417	3.7541	3.88756	1.5836	6.44223	-2.26318	-3.57003	4.95808	6.68255	0.900005	4.35703	9.15544
Ufsp2	1418319_at	17.3697	16.4881	16.9095	16.6335	17.4725	17.121	17.7034	16.1374	17.3431	17.1392	16.5539	17.4507	18.4185	16.6018	18.267	16.4595	16.0842	12.0534
Prss8	1418320_at	10.0956	12.1113	10.2781	11.1335	11.4901	10.8126	10.7089	10.9456	11.5092	9.56918	10.2566	8.08057	9.90177	10.7154	7.05594	11.301	8.80921	15.0376
Eci1	1418321_at	18.0735	18.4287	18.1623	18.5646	17.9869	18.7365	18.7297	17.1604	19.3584	17.5222	18.7341	19.2197	18.1812	18.9247	15.6349	18.6914	18.166	20.3409
Fem1b	1418324_at	18.8847	18.2303	18.6278	18.5305	18.5749	18.7405	19.5757	17.8716	19.1417	19.4605	19.0567	20.2061	20.5763	19.2827	19.3765	19.249	18.4697	21.3447
Slc7a5	1418326_at	17.2986	16.6591	17.9781	17.3526	17.4374	17.3776	17.9467	16.1277	17.5312	16.8681	15.6819	18.3153	15.8076	16.6855	11.3399	16.6267	16.3484	17.7856
1110058L19Rik	1418327_at	17.9718	18.3326	17.9547	18.9363	17.7857	18.5834	18.3325	17.7182	18.3635	16.5867	17.5879	17.478	17.4223	18.1342	9.85703	16.9201	17.396	18.6366
Ogfod3	1418331_at	14.9981	14.7956	14.9814	14.9848	15.5127	15.3017	15.547	14.8491	15.4925	15.4501	15.4385	15.2836	16.5459	15.2242	12.1313	15.3191	14.5337	18.0451
Agtpbp1	1418332_a_at	15.7578	15.3149	15.3372	15.4423	15.4578	15.4225	16.0445	14.3193	15.8823	15.7912	15.2899	15.8987	15.9057	15.1575	16.4754	15.4397	14.7344	15.4927
Dbf4	1418334_at	14.3762	15.2067	14.9409	13.8067	14.6181	14.5665	15.121	14.6543	15.5072	16.1729	16.7825	16.1144	16.6493	16.7646	12.7472	16.5342	16.8416	14.3355
Rpia	1418337_at	17.11	16.6116	16.4457	17.5142	16.7372	16.8432	17.3202	15.2463	15.7299	16.3019	16.7503	17.8005	17.412	16.6362	6.03765	17.506	16.0601	19.0532
Wdr33	1418338_at	15.7818	15.6061	15.7063	16.047	16.4183	16.5146	16.3899	15.1181	16.2281	16.2721	16.4733	17.4115	17.1535	16.3698	18.31	16.9784	16.5991	19.1259
Recql	1418339_at	14.3016	13.2915	13.9991	13.6527	13.5355	14.643	14.5219	13.3955	14.3423	13.7453	14.0276	13.7713	14.4337	13.595	12.3274	14.6991	13.8096	18.0528
Fcer1g	1418340_at	13.0343	12.0942	14.3732	11.2163	10.4323	13.6462	11.373	11.2416	13.0647	11.9459	11.8294	13.9951	11.612	11.3822	18.4948	11.4891	13.1228	11.9784
Rfc1	1418342_at	15.013	14.9251	15.5501	15.4125	15.4012	15.5301	16.034	14.9079	15.9324	15.2294	14.2234	16.0362	15.9857	15.3094	16.0022	15.3417	15.1469	16.4098
Gtf2ird2	1418343_at	14.3982	13.1598	15.0379	13.7335	13.6535	14.53	14.5228	13.9222	14.9517	13.8966	14.132	14.2121	14.9526	14.2214	7.44272	14.0469	14.2404	16.5023
Tmem8	1418344_at	9.91259	10.9076	9.46031	9.44212	9.91404	9.72732	10.0326	10.5959	9.36153	8.31976	8.64439	5.45968	9.01929	10.6162	5.66454	8.41647	8.89431	7.06684
Insl6	1418346_at	11.6423	11.068	10.2065	11.0386	11.7186	11.0395	11.7222	11.5336	11.9113	10.3916	9.95721	8.95443	10.8324	11.9025	5.42947	11.2638	10.26	8.78445
Hbegf	1418349_at	10.1791	10.7666	9.0301	10.8109	9.22431	9.42464	9.89684	9.83722	9.813	10.7542	10.4956	14.7949	11.324	13.7366	13.4819	13.7875	9.69804	17.2824
Hsd17b2	1418352_at	13.0577	16.4049	15.3854	11.5024	12.9522	13.9369	13.259	12.5832	14.8357	5.35117	10.0274	9.67736	7.1476	11.268	9.81242	8.17769	8.07789	11.8102
Cd5	1418353_at	3.95426	5.99898	5.27049	2.98684	5.25251	2.8175	6.501	6.51137	6.66366	5.81949	8.63678	5.05999	6.01657	6.8934	12.9252	9.35288	7.81879	6.14238
Nucb2	1418355_at	17.078	17.5229	17.7231	17.8823	17.7552	18.1533	17.9939	16.7236	18.1035	17.8144	17.1956	18.605	18.4879	18.017	16.7901	18.0637	16.5071	17.5149
Mpst	1418356_at	11.5029	10.1804	10.8631	9.56893	9.63747	10.8164	11.5533	9.57132	9.94111	9.91908	8.41302	10.8219	10.0443	9.42849	11.8878	8.72405	7.52799	9.286
Foxg1	1418357_at	-6.6316	0.191889	0.321292	2.0998	-1.57234	-4.38021	0.649513	1.25847	-5.97799	3.45371	-4.49599	-1.49845	2.16198	1.72093	7.71099	-2.94894	0.0207968	-3.83836
Smcp	1418358_at	2.77317	1.1253	-1.83426	4.33433	4.15355	0.243972	3.8279	2.03695	4.37269	4.84181	0.0640955	4.25471	1.03815	4.46697	9.9521	3.62601	4.2638	-0.991856
Wbscr27	1418359_at	15.2192	14.0841	14.5232	15.2124	14.8915	14.4628	14.9003	14.3173	14.3368	14.5394	13.9035	12.8079	14.7701	13.7751	4.65415	14.6645	13.1309	13.8182
Gas8	1418361_at	13.8143	13.8841	13.574	13.4581	14.0389	14.3937	14.3129	13.5208	14.35	14.5025	14.4917	15.8469	15.1915	14.2003	14.1579	15.783	13.3372	12.6682
Zfp42	1418362_at	-5.66799	-2.85213	-2.42751	-1.77268	-4.68941	-2.05402	0.276803	-3.20244	-6.89158	-2.85797	-3.13572	-5.24903	3.50437	-1.98492	5.53599	-3.76878	-1.43589	0.336283
Lalba	1418363_at	-1.68344	0.328803	4.68563	-1.2356	0.532332	-0.111983	0.614825	-1.61075	-1.68013	-0.986051	0.483783	6.11147	-2.03806	1.88097	5.43175	0.668824	6.59535	-2.87126
Ctsh	1418365_at	19.7158	19.3337	20.2375	19.5814	18.4546	19.6528	19.5813	18.3037	20.5174	17.8385	18.8344	18.295	18.4428	18.3175	21.7699	18.1585	18.5847	22.2398
Hist2h2aa2	1418367_x_at	19.2322	19.2344	17.8837	20.8148	18.832	19.0527	19.0739	17.8317	18.7534	18.3148	18.7166	20.1413	19.7021	18.7478	22.1039	19.314	17.2117	22.8876
Retnlb	1418368_at	-2.39276	-2.92122	-3.42662	-1.11847	-2.05317	-1.00899	-2.60091	-1.57738	-1.35192	-4.12951	-1.50443	-2.88138	-1.22381	-3.0575	4.53237	1.10979	-1.6226	-2.56684
Tnnc1	1418370_at	12.6213	12.0221	11.8007	12.1074	12.5692	11.8537	12.8534	13.1656	12.7875	14.1611	13.9895	15.7591	15.1275	15.534	14.035	15.4346	14.4491	18.0411
Dynll2	1418371_at	18.8533	18.5235	18.0278	19.8048	18.3648	18.8898	19.0522	17.8192	18.8161	18.4578	18.7823	19.668	19.3615	19.0529	22.7791	19.3552	18.3485	22.1777
Adsl	1418372_at	15.4487	15.0451	14.9823	15.4948	15.0094	15.9291	15.4516	14.3529	15.5038	15.0055	14.9388	16.9775	15.5583	15.8479	9.31946	15.6836	15.1576	17.679
Pgam2	1418373_at	8.18344	7.42404	7.91027	7.39867	8.34357	8.71556	8.22386	6.22323	7.45075	7.599	6.42118	6.41211	8.03574	8.79816	14.9305	7.43893	7.77277	3.64015
Fxyd3	1418374_at	7.97323	7.43885	6.74297	7.87876	7.06929	8.4682	8.03159	6.62229	8.01031	4.06859	6.3294	8.92736	6.12933	8.92156	16.0117	7.64476	6.4576	13.0996
Mbd6	1418375_at	17.343	16.7776	16.5477	16.9691	17.1245	17.3495	17.5745	16.9983	17.8414	17.5482	17.0229	17.2679	18.0163	16.8135	22.3138	16.9347	17.2947	19.1554
Fgf15	1418376_at	-1.39172	-1.05789	2.51007	-0.455697	-0.581903	-2.13806	-2.96385	4.21353	-2.05956	-0.859761	-2.07239	-3.04185	-3.72494	-2.02463	2.8865	-0.728842	-0.575123	7.37739
Bpifb2	1418378_at	3.92423	-0.00942342	3.95413	2.31174	0.185054	-1.34372	-0.317055	1.95056	2.82096	4.50084	3.76768	2.47812	2.08176	5.45929	5.79285	1.61313	4.33007	7.46086
Gpr124	1418379_s_at	11.141	9.64694	12.3168	13.2587	10.4328	12.8336	10.2738	11.342	11.0867	9.33649	9.77197	14.4555	9.39846	6.83007	3.75794	9.33661	10.5775	8.63424
Terf1	1418380_at	11.9521	12.487	11.5465	12.5896	11.5032	12.0288	12.0297	11.7796	12.2619	12.8058	12.7919	13.2576	13.6103	13.1832	11.3582	13.0315	12.7516	14.5762
Apool	1418384_at	16.6321	16.2717	16.0793	16.9595	17.0531	16.725	17.1471	16.3415	16.8982	16.311	15.4618	16.0205	16.9094	16.2112	15.3071	15.7157	15.5393	15.0374
Mphosph8	1418388_s_at	17.6893	17.5431	17.8476	18.0415	17.9364	18.0539	18.4009	17.3123	18.3285	17.469	18.6134	18.1699	18.2	18.2572	2.59153	18.0461	18.4815	18.3881
Fam220a	1418389_at	15.5955	16.3771	15.0274	15.9171	15.6511	14.7922	14.7025	15.3976	15.2785	15.7189	17.4759	14.8359	16.038	17.4367	5.62849	17.1067	16.7879	16.0298
Phf21a	1418391_at	19.005	19.2997	19.5409	19.9234	19.3183	19.7786	19.8271	18.9815	20.1144	19.6968	19.9331	20.4655	21.0736	19.3566	19.0877	19.5278	19.5241	20.584
Gbp3	1418392_a_at	10.8606	11.3192	9.99763	8.41047	11.3491	9.96607	8.78921	10.0842	11.5436	10.8126	11.7701	12.3111	10.7028	9.81212	9.45531	12.6951	10.1354	7.78416
Itga7	1418393_a_at	7.95964	9.59149	8.14571	8.91549	7.69439	8.19582	8.03034	7.89881	7.48949	10.6345	10.8891	11.9068	10.8766	11.2229	15.4391	10.2572	10.8958	12.0874
Cd97	1418394_a_at	15.9563	15.7824	16.4305	16.3598	16.0371	16.4573	15.275	15.971	16.2447	17.4912	17.8593	19.4903	18.9779	18.2614	15.6649	18.249	17.3317	19.0615
Slc47a1	1418395_at	3.68114	1.18558	4.59158	6.08833	2.68067	6.38442	-0.481081	2.92894	2.76322	2.53448	1.37071	3.6743	2.32052	5.16383	-1.11748	2.86823	4.07007	1.14105
Gpsm3	1418396_at	14.9358	14.5277	15.1359	15.4354	15.0826	14.9806	13.7562	14.6352	14.9002	13.7236	14.544	14.8673	14.6622	14.56	16.3512	13.4416	13.8155	13.38
Zfp275	1418397_at	15.6553	14.0137	14.945	15.2342	14.2807	14.6906	15.6644	14.1333	14.7909	14.7229	14.34	16.4537	15.1991	14.802	13.8349	15.0922	14.3488	16.2624
Kctd9	1418399_at	15.9236	15.1319	15.4463	15.1732	16.0108	15.7058	16.0858	14.3642	16.0959	16.2546	16.4726	16.203	16.8164	16.7262	9.64233	16.0175	15.547	17.8957
Larp6	1418400_at	8.18624	7.72845	7.69544	8.25289	7.88157	8.52849	6.88045	8.09472	7.85643	8.89612	7.47386	9.86326	7.95052	8.11962	11.0589	8.3192	7.92009	7.46791
Dusp16	1418401_a_at	15.7649	15.0392	15.347	14.5628	15.6729	15.1154	15.8761	14.912	14.9263	14.9185	14.7787	16.0072	16.0872	14.599	11.7892	14.5227	14.3147	14.578
Adam19	1418402_at	11.2175	12.3719	13.9125	14.4406	12.7175	14.3687	11.777	12.9769	12.2716	12.6774	13.1533	18.0692	14.0823	13.856	12.3703	13.5765	13.6034	13.6992
Rad9a	1418404_at	12.7263	12.7144	12.2187	12.3686	12.7048	13.2002	13.2925	12.3437	12.5771	13.7847	13.2581	14.4495	15.2481	14.0491	13.3666	13.9385	13.7284	13.9785
Hgfac	1418405_at	8.5701	1.32738	6.50625	6.56882	6.44057	6.88219	7.84534	6.60866	4.74721	4.20968	-0.132899	-0.0215719	4.22854	0.290937	7.35756	-0.790987	0.0529655	0.416615
Pde8a	1418406_at	18.5118	18.0511	18.7725	18.7079	18.4797	19.5109	19.1477	17.3341	19.1609	18.481	19.073	18.8656	19.3716	18.3934	11.9555	17.4811	18.7037	18.8512
Zfand1	1418408_at	14.9699	14.3144	14.5325	14.5746	14.9497	14.9103	15.3748	14.5471	15.1055	12.5779	12.9604	12.686	13.2275	13.0266	8.53994	11.2972	12.363	11.3572
Jrk	1418409_at	10.5733	11.0838	11.0832	11.9705	12.0304	11.8886	12.381	11.7516	12.0035	10.7067	10.5163	12.4781	11.7191	11.1294	7.40607	11.2551	10.3929	9.66878
Fbxl8	1418411_at	9.05011	7.55503	7.75569	8.89079	7.49896	8.51579	6.54777	7.13277	8.16792	8.02421	7.70606	8.03468	7.42351	8.78022	13.353	6.72513	7.11563	10.8621
Tpd52l1	1418412_at	18.7422	17.5454	17.5505	18.299	18.0315	17.2319	18.0006	15.419	17.8778	17.0746	16.7507	16.3056	18.1099	17.1149	12.5179	16.8187	16.4607	17.2337
Cav3	1418413_at	3.92069	1.1435	7.41459	4.56058	3.87146	1.37507	5.8137	2.37801	4.85303	7.04858	5.47906	6.19499	0.355017	6.26429	11.5929	7.41044	1.88871	5.98611
Kcnh1	1418414_at	10.1977	12.2347	10.7087	10.5368	11.9022	9.74769	10.7957	12.0308	11.5599	12.3542	13.2111	8.15368	11.8372	12.7507	14.0358	13.0892	12.9164	6.74715
Hoxb5	1418415_at	6.713	5.51928	6.74467	8.02288	6.69606	8.59038	8.00266	9.40675	5.61355	5.31733	9.71491	9.32782	5.83323	8.14317	10.7369	4.85267	6.48271	12.3445
Psg23	1418416_x_at	8.95901	7.9098	8.30329	7.18311	7.58402	7.85451	8.4342	9.01338	7.67099	7.9175	8.71569	7.83593	8.06055	7.71256	12.5744	8.58346	9.07877	6.69785
Msc	1418417_at	7.81264	6.82472	9.19921	8.64335	8.99532	9.5813	8.17769	7.36963	6.96729	10.2953	9.4841	13.6208	10.1091	10.7688	1.49541	10.6621	9.057	12.2707
Prl8a6	1418418_a_at	2.41791	-2.41103	0.69389	1.76707	-2.15941	-7.37058	1.16363	0.137562	-3.67711	1.45696	-4.05564	-10.3488	1.73186	1.55299	7.7674	1.41037	-3.37976	2.73697
Bcl6b	1418421_at	11.4509	11.394	14.4023	11.8669	13.6177	14.1233	12.8722	13.7875	12.0678	13.2754	12.3124	16.368	13.5369	10.7793	7.74897	13.6203	13.4856	16.1399
Serpinb9g	1418422_at	-1.1744	-7.906	-6.28362	-8.74617	0.433447	-0.997003	-3.13794	1.5544	-0.0989968	0.0696792	-8.60536	2.25769	-10.4387	-4.43877	-1.00749	-4.66966	-7.23099	3.14788
Tnfaip6	1418424_at	12.4588	11.2951	9.92174	11.4389	11.7785	10.6654	9.44321	9.24556	9.81638	15.7919	16.2683	12.7968	18.307	15.1935	6.70687	13.6811	14.3944	16.6803
Sp7	1418425_at	-0.117958	1.7026	2.36995	0.151356	1.42425	3.60689	3.77444	-0.161723	-3.11844	1.44026	2.67554	-0.833457	2.335	-2.82643	12.4344	2.75093	4.3547	0.803548
Gtf2a1l	1418426_at	3.97729	9.51852	7.3925	6.20705	8.12827	2.71648	3.31368	9.16885	7.5238	7.98862	11.4409	1.2759	6.00595	9.79968	6.7755	9.11033	10.367	-4.19039
Kif5b	1418427_at	18.5693	18.3273	18.5473	18.3493	18.29	19.0897	19.4502	17.5574	18.9942	18.17	18.4653	19.457	18.0593	19.2997	15.0275	18.3088	18.3405	21.3533
Cab39	1418433_at	18.3476	17.8744	17.8926	18.3194	17.9464	18.2964	18.9636	17.2055	18.6539	18.0365	17.4361	18.9472	18.7186	18.0238	10.5222	18.1455	17.4318	20.6735
Stx7	1418436_at	17.8204	17.246	17.5575	18.1052	17.4085	18.0233	18.3425	16.5266	18.1505	18.0214	18.074	18.64	19.4543	18.5621	12.3722	18.1227	17.5707	19.3699
Mlx	1418437_a_at	15.0475	14.7193	15.2193	15.6599	14.9068	15.6416	15.5485	13.6822	15.6956	15.3725	16.1051	16.3417	16.4115	16.7342	11.292	15.485	15.5256	17.1883
Fabp2	1418438_at	4.77728	0.421939	2.57651	-1.01254	3.60076	3.04032	4.17351	3.51804	4.02592	4.22324	3.54246	2.32964	3.84025	5.50304	10.5536	2.82826	4.22812	-0.753529
Mrpl42	1418439_at	19.7907	19.6468	19.3601	21.1295	19.3147	19.9568	20.0567	18.8179	19.8996	19.4375	20.2961	21.0844	20.5142	20.7169	7.79821	20.0127	20.1544	22.1432
Xpo1	1418442_at	18.5773	19.445	19.109	19.8335	18.4647	18.8347	19.4899	18.3822	19.7371	20.0593	21.1823	22.3532	21.1227	20.6146	14.9087	21.0985	19.446	24.3142
Gde1	1418444_a_at	16.6444	15.9907	17.0172	16.6442	16.6139	17.2019	17.0052	14.9219	17.1027	16.9837	16.7222	17.9485	18.335	17.4995	22.8424	16.8715	16.2243	19.4422
Slc16a2	1418446_at	17.5551	16.7318	16.8116	18.4892	17.5248	18.0562	18.1994	15.5208	17.2748	15.2004	12.9875	16.6866	14.2167	12.3086	13.7997	14.3456	14.1029	16.0367
Golga5	1418447_at	15.7402	15.4137	16.2008	15.5657	15.9075	16.1418	16.2728	15.3203	16.6186	15.8287	15.9873	16.5746	16.7216	16.2284	9.54023	15.6436	16.1428	16.5027
Rras	1418448_at	18.5356	17.7724	18.1655	19.3343	18.5875	19.1991	18.6173	16.7915	18.5556	16.2702	16.6519	17.9051	17.5629	16.8299	12.2042	15.0905	15.8839	16.0089
Lad1	1418449_at	7.15056	9.20674	8.26373	6.84289	6.93645	8.19464	3.45677	6.62793	8.25936	8.06379	10.0281	10.2016	8.37065	9.36833	6.06417	8.11079	8.08265	12.4274
Islr	1418450_at	14.0817	12.9548	17.0299	17.1029	14.1194	16.8175	14.3049	16.225	14.6292	11.0078	7.87277	14.4172	8.74484	6.63392	5.55696	9.91573	12.2004	6.34084
Gng2	1418451_at	10.225	12.5773	13.189	12.6037	12.1493	12.8918	11.1801	11.7672	11.5268	11.9241	12.8286	16.2051	12.7879	12.7518	17.8057	14.2402	13.073	15.8818
Atp1b1	1418453_a_at	21.8435	21.0349	21.2734	21.2941	20.7228	20.9276	21.3583	19.9046	22.029	21.5715	22.6075	21.0914	22.3125	22.1891	17.7482	21.9986	21.9049	24.4704
Mfap5	1418454_at	7.66109	8.17495	5.22131	8.53562	6.62469	9.6887	7.95419	7.65454	5.72981	6.78041	8.05721	11.886	9.35118	11.7208	12.1193	8.97055	7.62108	8.14344
Copz2	1418455_at	17.0339	16.7705	17.6909	18.2979	16.9345	18.3629	16.9035	16.2593	17.8067	16.422	14.7838	18.2321	16.4879	17.4235	14.9314	15.2946	16.7642	17.9162
Cxcl14	1418457_at	18.8664	19.674	17.8687	20.9124	17.8676	19.6865	18.1413	17.7114	18.883	17.6152	17.3702	21.5912	18.2255	20.0394	21.0553	19.4948	19.1179	22.6836
Anapc7	1418458_at	18.3261	16.9549	18.0189	18.1261	17.186	17.8735	18.2192	16.5636	18.104	17.1916	16.4452	18.558	18.2322	17.6507	7.86879	17.9885	16.4423	17.8947
Exosc9	1418462_at	18.5302	17.9166	18.0903	18.6348	18.214	18.6283	18.9723	17.4504	18.5466	18.5952	18.6029	19.2238	19.1494	19.2985	15.5725	18.4743	19.3227	20.992
Pik3r2	1418463_at	14.1388	13.761	14.9433	14.6654	14.6742	15.8	14.7012	13.5575	15.0811	14.706	14.5842	15.7769	15.2977	14.4403	16.8894	14.7952	14.5893	13.3166
Matn4	1418464_at	4.2493	4.924	-0.382789	1.92847	2.14093	-0.119007	0.473721	4.47639	-1.74792	0.474564	-0.6598	-1.4294	2.8583	0.00297584	4.85645	0.439214	-1.1387	-2.54158
Ncf4	1418465_at	8.43385	6.57655	7.16689	8.89987	8.15543	7.41691	8.67423	9.55044	6.94152	7.04336	6.17586	7.14182	5.29578	4.40728	9.9594	6.26582	6.90299	4.77494
Smarcd3	1418467_at	16.4395	16.0444	16.4052	16.7031	16.9064	17.4073	17.1466	16.1273	17.2655	15.4991	13.6266	16.3186	16.1841	14.2995	18.8147	14.4139	13.5575	16.3694
Pgf	1418471_at	8.09573	7.07726	7.18553	9.02091	7.95655	7.79115	7.80897	9.0828	7.70365	8.4627	6.68052	11.1697	6.6647	9.75622	4.27335	8.61826	6.52629	8.31213
Aspa	1418472_at	6.37436	6.67432	8.21941	7.827	7.94153	8.75279	5.32929	6.4068	6.2433	5.80377	4.05344	6.94335	6.68846	5.01036	14.8049	6.8783	6.4501	7.41912
Cutc	1418473_at	13.8276	12.9748	13.0431	12.6635	13.5783	13.8588	14.13	12.5375	13.2941	12.3434	11.0072	10.6435	12.7281	12.807	6.78163	11.3247	11.5367	12.3742
Emc9	1418474_at	14.3263	12.937	12.704	14.4539	14.0678	13.6591	14.1991	12.4865	13.7761	12.4944	9.89198	12.3417	13.2427	12.04	15.2552	13.0295	10.3654	5.50839
Scnn1b	1418475_at	6.63691	6.54537	5.93128	6.44644	6.43506	5.28037	6.88109	6.62444	6.41046	6.00516	5.04653	6.11716	6.31785	7.49341	13.9248	6.93591	7.5728	10.5705
Crlf1	1418476_at	7.33237	7.16243	6.28886	3.97707	1.49289	7.8643	1.42423	5.79794	7.73446	1.66704	2.18815	0.648976	2.85924	5.84793	7.78751	0.430685	6.90469	2.68145
Matn1	1418477_at	-1.43276	4.17624	1.30228	3.46153	-1.11858	0.88329	2.1551	3.81976	-3.92005	3.28456	4.59488	-2.57226	2.02238	-4.06566	-0.152059	3.78299	6.031	1.07649
Lmo1	1418478_at	8.5234	11.8946	9.58836	7.9053	9.87309	8.73473	8.96924	10.6627	10.0606	11.0198	11.9136	10.4948	9.75847	11.9472	12.8839	12.363	12.422	7.81587
Ppbp	1418480_at	-0.557442	5.34008	2.21973	-0.196619	-2.47788	4.1658	0.446496	0.293824	3.17266	2.65026	-2.79964	7.57199	4.03703	-2.34272	6.3898	-1.55591	-2.03348	-1.54605
Pkmyt1	1418481_at	10.7782	10.6695	10.5834	10.4226	11.1908	11.1212	10.1634	10.9882	10.6631	11.5449	13.9519	11.6408	12.4427	12.7604	6.45465	13.117	12.5154	10.9113
Cyb561d2	1418482_at	15.2027	15.3702	15.5582	15.4813	15.2599	16.0061	15.3366	14.5165	15.8986	15.2346	16.0654	15.9897	16.1989	16.4496	13.3354	15.8296	15.9309	17.1847
Ggta1	1418483_a_at	15.8382	15.241	13.4734	16.0785	15.5911	15.3987	15.1881	12.9366	15.7152	13.6398	14.3309	16.8503	13.5859	15.0405	2.73478	14.7513	14.7796	14.9586
Tekt2	1418484_at	7.49854	8.94675	7.00372	7.91737	7.25759	7.90169	7.30625	8.55056	8.11902	7.56793	9.68662	6.05462	7.95754	7.54169	11.8631	9.07139	8.05304	4.1755
Slc4a3	1418485_at	18.3495	16.9097	18.5616	17.8652	18.4195	18.4534	18.1732	17.5417	19.4602	16.8501	16.5764	14.0587	16.915	16.0463	8.39437	15.2675	16.1545	12.8203
Ripk4	1418487_at	7.81831	7.45654	7.85822	5.34665	7.05525	3.88503	5.34161	6.31368	4.49517	5.97078	8.47483	8.48908	6.06062	8.80604	9.6014	6.64725	6.02545	15.4796
Sdsl	1418490_at	17.4864	16.3053	16.7293	17.0138	17.1723	17.7861	17.1255	16.1138	18.0679	15.7178	13.2579	13.2914	16.4837	15.4073	13.2243	13.7206	13.709	12.3171
Pus3	1418491_a_at	12.0006	10.9178	11.8294	10.8458	12.2774	11.5569	11.9471	11.3281	12.096	11.872	10.9101	11.8994	12.6915	12.1187	13.6778	10.6162	12.471	10.2989
Grem2	1418492_at	12.5782	12.1749	13.6455	11.2192	13.151	13.7813	13.2846	13.8258	13.8942	14.5805	14.4104	14.1595	14.7153	14.1635	12.1548	13.2881	15.0406	13.4194
Zc3h8	1418495_at	10.4762	11.125	11.2397	10.5315	11.4828	11.7946	11.3314	11.0014	11.9487	11.6871	11.0475	12.2481	11.6357	11.4095	5.9784	12.2009	10.8579	14.0566
Foxa1	1418496_at	2.49613	-5.54572	-4.03622	-2.12423	2.46319	-2.56017	-4.72636	-2.50381	-3.40339	-4.95266	2.81718	-6.34784	0.493386	2.83252	7.47399	2.30911	-0.700818	1.69785
Fgf13	1418498_at	5.29497	4.64194	4.14088	3.62758	4.07927	5.0122	5.0089	5.04637	3.87132	5.46881	3.02978	4.10176	5.56577	6.38258	13.1765	4.97409	6.04332	4.83209
Kcne3	1418499_a_at	13.1856	13.765	14.0082	11.9723	13.698	15.2424	11.7176	14.5904	13.4584	12.9689	14.3734	16.9446	14.1173	16.8076	10.78	11.6282	14.8484	19.4931
Nap1l3	1418500_at	8.66151	8.99779	6.86885	7.07818	7.83453	8.69764	9.13789	9.01487	7.90699	9.49676	9.5869	4.01743	9.0354	9.13832	13.467	8.45402	8.50685	-4.70693
Oxr1	1418502_a_at	15.8669	14.7322	15.3196	15.5176	15.4982	15.4208	15.789	14.8724	15.7578	15.4704	15.1545	15.9787	15.8348	15.0373	11.378	15.1494	14.7123	17.4701
Hspa9	1418504_at	20.3797	20.1312	19.9763	21.2632	20.0431	20.3681	20.8153	19.1892	20.6962	20.7274	20.8466	22.1248	21.1971	21.1354	21.1647	21.3149	20.4436	24.5032
Prdx2	1418506_a_at	22.4468	22.222	21.5113	24.0957	21.5732	22.3527	22.7262	21.0261	22.7272	21.2121	21.4624	22.0398	22.2903	22.1907	27.8173	21.6069	21.0781	24.5852
Socs2	1418507_s_at	21.1984	20.7497	20.902	21.593	20.4433	21.4181	21.5116	19.8028	21.6669	20.2713	21.1619	18.6628	21.3426	20.5394	18.7203	19.7256	20.5858	19.9907
Cbr2	1418509_at	4.95699	-1.58461	5.34665	5.76617	-1.47403	4.35297	0.740651	4.52997	-0.170016	-0.0239674	4.32978	-0.630714	-0.630684	4.36958	5.4157	-1.047	3.16206	0.55795
Fbxo8	1418510_s_at	15.5859	15.7225	15.7224	16.6211	15.8211	16.3166	15.7015	14.9666	16.0286	14.9131	16.6985	15.7582	15.7361	16.2724	23.3918	14.551	16.1571	17.5684
Dpt	1418511_at	14.6925	13.9309	17.1926	16.765	14.7294	17.4646	13.6179	14.8655	16.4164	12.7966	11.3561	15.5337	11.308	11.229	10.1326	14.6276	13.0314	15.0031
Stk3	1418513_at	17.2276	17.1982	17.2833	18.0918	17.5527	18.0773	17.7102	16.9179	17.4189	17.4704	17.3473	18.8436	18.3937	17.4045	18.7504	17.5911	16.7357	19.439
Mtf2	1418516_at	17.2945	16.4029	16.7896	16.9648	16.8427	16.9261	18.1205	16.4304	16.9836	17.3205	17.4107	17.2616	17.8803	17.583	19.8161	17.067	16.7764	18.7309
Irx3	1418517_at	14.9418	15.061	14.7783	13.4306	13.8935	14.9472	14.3653	13.5695	14.7076	13.5682	16.6562	13.7911	14.5611	16.9027	15.4292	13.6513	15.1347	17.7071
Furin	1418518_at	19.1491	18.8094	18.1639	20.2216	18.6759	18.8887	18.8739	17.9078	18.6349	19.2728	19.8257	20.8916	21.0834	19.6321	24.4035	20.1284	19.0946	21.7516
Aadat	1418519_at	1.73536	3.26399	0.0373234	-1.51669	4.08488	2.45417	5.58638	1.59195	-2.44987	-0.103761	3.69444	2.79096	2.71358	6.72294	14.4186	3.33098	3.47672	-1.7999
Mtx1	1418521_a_at	18.3858	19.092	18.6398	20.4111	18.9856	19.7473	18.7529	18.1204	20.1964	19.2223	20.67	20.4497	20.104	20.3106	5.58304	19.6113	20.4118	21.292
Srsf10	1418527_a_at	20.1733	19.8029	19.7527	20.7251	19.6554	20.293	20.5031	19.0777	20.0948	20.0228	20.2001	21.234	21.096	20.7656	25.1034	20.5216	20.0228	23.4674
Osgep	1418529_at	14.9031	14.1881	15.1397	14.9392	15.4099	15.5444	15.8005	14.4687	15.7133	14.5961	12.5547	14.9435	14.8366	12.9843	8.10986	12.9127	12.2791	12.7249
Nup160	1418530_at	12.7173	12.5344	12.8258	13.4271	12.709	12.4834	13.2254	12.1497	12.8252	13.6233	14.2871	14.0645	13.8577	14.2641	3.3961	14.8251	14.2576	13.4089
Oosp1	1418531_at	16.9277	19.0566	16.786	17.4666	17.5395	15.4384	15.9136	18.3507	18.2327	17.9017	19.9275	12.8856	17.503	19.1375	3.68155	19.1616	19.571	15.1172
Fzd2	1418534_at	15.5761	14.6956	16.0479	15.4418	15.0521	16.1172	15.7105	15.7128	15.2489	14.789	14.8254	17.5367	15.7005	15.9756	11.9258	15.5441	15.2084	16.6885
Isoc2b	1418537_at	16.319	15.3034	15.5338	16.3617	15.9317	15.9807	15.9776	14.8447	16.1931	10.9738	10.4327	9.72801	10.5376	11.2207	16.5312	10.0572	10.1566	4.95993
Kdelr3	1418538_at	14.9922	15.2821	16.5561	17.2952	15.9228	17.1668	15.6312	15.3551	16.4816	16.8013	16.5105	18.7667	18.7518	18.3756	3.49631	17.3264	16.9976	17.458
Ptpre	1418539_a_at	16.649	15.365	14.841	16.0055	15.9395	15.0269	16.427	15.4138	15.0953	14.3575	14.6348	15.1511	14.8695	14.5535	17.5266	15.2236	14.2516	11.2251
Cenpo	1418542_s_at	13.8883	14.178	13.4428	12.2669	14.4004	13.6025	14.4663	13.712	14.3918	14.4315	15.0887	13.1733	14.9329	14.2563	7.71166	15.181	13.7565	12.0954
Ccdc43	1418543_s_at	16.2042	15.934	15.8155	16.5137	16.4326	16.4807	16.5219	15.1365	16.4336	16.2605	16.2114	16.4597	16.8523	16.4964	6.11	16.6585	16.0031	16.0014
Wasf1	1418545_at	18.3088	18.17	17.9952	18.7596	17.6608	18.1875	18.4503	17.7037	18.5302	18.3065	18.7781	19.129	19.3522	18.5167	14.6355	18.3823	18.1311	19.5797
Stambpl1	1418546_a_at	13.13	13.0605	13.2405	14.5267	13.6919	13.2556	12.8593	12.438	13.1169	13.9811	14.2935	15.2471	14.7153	15.0683	16.4097	15.6017	13.7931	15.6762
Tfpi2	1418547_at	9.38201	9.08729	9.22807	8.82504	7.88397	9.99406	7.98798	7.5296	8.57322	10.5266	11.487	13.6199	11.0475	12.6523	2.14599	11.1225	12.6067	9.52011
Svs6	1418548_at	1.87043	4.58781	4.79305	1.35575	2.2273	3.8193	0.531338	3.13374	4.28347	-0.802422	-0.950045	3.93412	-6.54328	3.56844	6.16516	2.88175	4.80412	7.24122
Cga	1418549_at	-2.16653	-0.16113	-2.86369	-1.40314	0.412992	-2.35796	-4.37722	-0.864058	-4.10504	-2.62682	5.03108	-6.22354	3.42802	-1.55855	6.85416	0.0824976	3.41862	-3.05241
Defa-rs1	1418550_x_at	8.47491	7.45279	6.57235	8.56403	6.66424	6.22906	7.80756	6.07001	6.00926	7.11633	7.37497	6.58064	7.20337	7.86868	10.5849	7.11429	7.79424	8.11243
Mybpc3	1418551_at	11.5168	11.5358	12.1887	10.2203	11.9222	13.7319	14.9337	15.4206	13.0823	6.03991	6.02364	6.5384	4.36552	6.75271	5.08562	6.93661	4.78812	-1.12646
Opn1sw	1418552_at	7.41695	5.70912	7.86152	7.42764	7.35761	7.2782	6.613	8.30252	6.04366	7.49443	9.64989	6.81543	8.0503	6.88052	10.3301	8.24813	9.38203	10.2199
Arhgef18	1418553_at	16.4605	16.0875	16.7565	17.0704	17.0812	16.9254	17.3286	15.6658	17.4949	16.9166	16.5156	17.03	17.2415	16.2791	11.0713	16.6754	15.7207	19.7642
Gpr182	1418554_at	8.28126	10.3546	9.43082	8.79849	8.68781	8.71136	8.59501	7.97841	7.41576	6.84672	7.77806	10.6011	8.66842	8.3051	15.5097	9.01275	7.91483	5.46352
Capza3	1418556_at	4.77804	-2.19502	-3.46827	3.41844	-0.0921833	1.4655	-3.80998	-1.06697	3.14947	3.54264	2.85561	3.03293	-2.29378	3.201	9.75045	3.36481	4.86513	-0.759583
Tssk3	1418557_s_at	1.46598	4.4173	3.57642	3.14047	4.37987	4.51095	5.62701	4.94145	2.64438	7.32733	4.47881	3.96444	6.68154	6.17723	14.3149	6.09003	5.47381	7.66894
Rax	1418558_at	1.01462	2.23763	1.1684	1.27041	0.409167	1.54152	1.79443	5.57458	0.868278	2.24025	3.32357	2.12477	2.09464	1.74772	8.15296	2.47932	0.491844	2.64975
Prss39	1418559_at	5.0037	4.42348	3.63696	5.69303	1.18556	4.76455	3.72485	3.82309	3.09048	-0.0739261	5.2527	1.65551	3.36182	-3.56793	11.8057	6.20768	4.13539	1.35169
Pdha1	1418560_at	16.408	16.1196	16.9493	17.4403	16.9389	17.4606	17.1158	16.0118	16.6726	15.8867	15.9299	18.9862	16.4593	16.2625	17.4353	16.2614	16.6385	18.4535
Serbp1	1418564_s_at	21.4832	21.4891	21.1971	22.7475	20.9279	21.8589	22.1869	20.4895	21.8476	21.5765	21.3072	22.943	22.5044	21.9578	22.79	22.2241	21.2529	25.0798
Ncstn	1418570_at	17.7366	17.6145	17.9883	18.7425	18.1244	18.7584	18.4508	17.264	18.2354	18.0056	18.6861	18.5778	17.9476	18.4856	12.2356	17.1448	17.8124	17.0971
Tnfrsf12a	1418571_at	18.286	18.9328	17.7743	19.2812	18.6749	18.5099	18.2763	16.5457	18.5922	19.079	19.3781	20.7717	20.2627	20.6633	16.4159	20.2067	19.2341	23.0338
Raly	1418573_a_at	15.3534	14.8552	14.6601	16.4758	15.1007	14.928	15.1951	14.03	14.5547	14.1604	14.4972	17.47	15.1496	15.8491	23.0147	15.2726	14.1709	19.1005
Shfm1	1418574_a_at	21.3885	21.3931	21.2896	22.9165	21.1925	21.9992	21.6933	20.7156	22.0564	21.2081	22.2961	23.1693	22.1926	22.2872	18.176	21.8799	21.9111	25.093
Trim8	1418577_at	19.6751	20.1682	19.0421	21.0944	19.4932	19.7483	20.642	18.6963	19.8858	20.5917	20.5955	21.1485	22.1791	20.6815	19.6831	21.2531	19.7823	23.1308
Dgka	1418578_at	12.3812	12.2422	13.1565	12.5278	12.7373	13.1178	12.6388	11.8119	13.0668	13.0366	14.1415	12.3791	12.5526	11.4324	16.9203	10.9509	12.5836	13.3509
Rtp4	1418580_at	11.205	12.995	13.6644	12.8023	15.5941	12.4803	12.0823	11.9787	14.1934	13.6235	16.932	16.7442	16.0862	13.7142	10.7704	16.2896	13.9242	16.7452
Hint3	1418583_at	16.7741	16.2977	15.5578	17.5909	16.5156	16.8029	17.1983	15.4923	16.1835	15.1417	14.2886	15.2104	16.1561	15.4156	3.43172	15.0229	14.0098	13.9851
Traf3	1418587_at	13.6285	14.0255	14.0625	15.1124	13.7217	14.4403	14.4893	13.4322	14.1354	14.7763	15.6672	16.1536	15.8497	15.7826	16.5348	15.8747	15.6317	16.3779
Nrsn1	1418588_at	-3.7322	3.18633	-3.47195	-3.30563	-6.19848	-4.45038	-1.19117	4.14048	-3.93737	3.55477	3.89935	-5.17167	-4.83593	5.11574	2.37863	1.45737	5.48453	-2.73582
Mlf1	1418589_a_at	15.1628	15.9108	14.49	15.7319	16.3461	17.099	17.4006	16.5869	16.4988	15.4675	13.5287	9.85169	14.8097	15.0203	10.6978	13.8293	13.4912	4.98748
Taf6	1418593_at	15.3496	15.2454	15.7124	16.3053	15.6798	16.3728	15.8774	15.0348	16.2337	15.7642	16.0973	16.1044	16.7637	15.7337	17.4124	16.2999	15.892	17.0501
Plin4	1418595_at	12.6678	9.25016	10.5043	11.8924	12.3059	11.4786	12.4361	8.88625	11.2019	8.02062	4.64986	0.48564	6.72846	6.58084	6.34077	4.46008	5.92301	4.95011
Top3a	1418597_at	9.80433	10.1994	10.9563	11.3113	11.2526	10.7202	11.0616	10.542	11.985	10.1842	9.41076	10.699	9.91936	9.84153	12.9654	9.41124	10.4285	12.0648
Ubox5	1418598_at	12.6794	12.1837	12.8239	12.9066	12.7159	12.682	13.2643	12.3214	12.3552	12.558	13.0891	13.6219	13.3569	13.2612	14.8773	13.217	12.5252	11.378
Col11a1	1418599_at	9.1768	8.51758	10.7692	11.0442	9.71233	10.4457	10.7567	9.58226	9.93384	10.797	10.1262	11.7373	10.96	9.66384	18.2343	10.6646	9.36092	8.77141
Klf1	1418600_at	5.80975	5.08899	5.9259	7.09764	7.17861	7.86803	8.33296	7.05132	5.63043	6.25772	7.00007	3.54965	6.10773	6.8399	2.62076	5.13463	6.96591	0.575556
Aldh1a7	1418601_at	12.9327	10.979	13.2062	13.8414	12.6777	14.9722	14.6131	14.2082	13.4324	10.4912	5.93783	10.7978	7.59803	10.3681	5.01564	9.74592	9.09771	-4.67797
Cdh15	1418602_at	9.90427	9.49296	7.07438	9.7862	10.0571	9.91877	9.33449	8.88692	9.27137	8.52866	9.3255	9.35308	9.40011	9.37067	16.0066	10.2476	9.41752	7.73037
Avpr1a	1418603_at	5.76936	4.89383	4.85417	8.9295	3.99831	6.1578	5.14693	5.99244	3.35105	6.74336	7.63016	5.17138	6.06613	5.48919	3.62312	8.46132	9.15176	15.6129
Nr2c1	1418605_at	13.3209	12.6689	14.2034	12.8782	13.9244	14.0622	13.9148	13.2312	13.9211	13.3079	13.7384	14.1838	14.2367	13.55	12.4733	12.0958	13.2105	12.307
Hoxd10	1418606_at	13.7352	11.6302	12.0969	15.3953	11.4001	17.7546	13.0611	16.1437	12.3288	12.3509	12.8456	12.5229	9.11989	9.74582	10.5614	13.0959	16.4169	13.012
Zkscan14	1418607_at	13.5288	13.3077	13.0728	12.2421	13.4588	13.1955	13.2514	13.3517	13.6491	13.3831	13.822	11.8265	12.6374	12.608	12.6058	12.4165	13.6624	13.7601
Calml3	1418608_at	0.437938	3.33089	2.14276	1.2258	1.60902	-0.747851	2.7526	4.40576	3.50482	4.76796	3.57467	-3.34719	2.46638	-0.572734	10.7823	0.826252	-0.307682	4.63706
Il1f6	1418609_at	5.13444	-1.346	2.48282	4.80151	0.792296	3.05881	3.46393	2.93315	-1.54589	4.08452	3.85008	3.87176	3.6633	5.29025	10.4197	2.64208	4.6705	3.15233
Slc17a6	1418610_at	3.66884	3.2121	1.89894	3.08091	2.7816	1.70248	4.12587	2.95783	1.55603	-2.15033	2.2342	-5.36645	0.0521682	3.08002	5.21189	-2.12022	-1.74934	2.92965
Gpr162	1418611_at	1.50121	4.16809	2.08753	0.421096	1.73761	0.395394	-0.146455	1.39635	-0.0726982	1.81197	4.74994	0.848103	5.88663	5.73577	12.2626	7.72637	5.59394	-4.6318
Kcnj1	1418614_at	6.66799	5.26452	6.49926	6.47817	4.36191	1.44979	6.14129	6.18402	6.16851	2.73643	6.39556	1.99369	5.21428	5.85444	12.7917	5.21501	0.769349	5.19012
Astn1	1418615_at	4.92293	4.58798	2.01558	3.23333	3.35517	3.78427	5.89582	9.51597	5.6946	4.47185	3.34644	4.10463	4.94835	4.1321	12.0973	-5.54803	6.31753	5.72521
Mafk	1418616_at	15.1711	14.5254	14.6758	15.2512	14.8513	14.2504	14.344	14.4618	14.222	15.4949	14.6788	15.7603	15.8028	15.7285	18.4684	15.9816	15.1166	16.9569
Clgn	1418617_x_at	7.9746	7.08001	5.5867	7.79041	5.60913	2.99885	5.40358	6.37719	5.56601	6.48003	6.46921	4.59739	6.13347	5.95781	6.13594	7.38816	6.04106	7.93818
En1	1418618_at	-0.719135	-4.73628	0.0210548	3.99309	1.90699	-5.87561	1.48352	-4.05703	-1.87937	2.17208	-1.66656	-4.01414	1.35359	-4.26319	10.0224	-4.85145	1.99097	1.19996
Icam5	1418619_at	4.92435	5.65662	0.191249	6.18829	5.23374	5.58263	0.674869	-1.30618	4.54704	1.40572	0.801004	4.30704	0.0939889	5.12441	10.7493	1.25855	3.73266	7.1759
Phox2a	1418620_at	6.08025	1.60001	3.09576	4.94878	4.08173	4.50663	-0.270248	1.88404	5.37807	7.72103	8.16904	10.0234	9.10847	8.08986	8.24633	10.3693	8.69979	-1.44588
Ybx1	1418624_at	22.4571	22.092	21.8894	23.6169	21.5996	22.5504	22.6435	20.8057	22.5206	21.9608	22.8975	23.5681	23.402	22.8448	28.5973	22.1626	22.3366	26.0917
Gclm	1418627_at	16.0823	16.5924	16.5206	16.815	16.6011	16.9829	16.9476	15.5546	16.845	17.4678	18.6435	20.3795	18.4609	19.7432	17.5302	19.0691	18.4741	21.6569
Ube2h	1418631_at	20.3513	20.1371	19.8851	21.1978	19.9636	20.516	20.7098	19.5861	20.5968	19.8152	20.4656	20.5649	20.5836	20.5102	19.2915	20.1489	19.9508	21.7309
Notch1	1418634_at	12.9781	12.3972	13.5835	15.0851	12.602	13.3348	13.3462	13.3915	13.1389	13.6121	12.9602	17.4709	15.3243	13.2027	13.5119	14.2196	12.742	13.9656
Etv3	1418637_at	16.7674	15.869	15.5111	16.9955	15.6378	16.2686	16.7196	15.4629	16.1476	16.9365	16.5442	17.2075	17.8062	16.9482	18.1358	17.3612	15.9661	19.2306
Sirt1	1418640_at	14.0419	13.8293	14.6776	13.52	14.215	14.6786	15.1721	14.1578	14.6612	14.5213	15.8471	14.7422	14.7142	15.0199	16.9753	14.4722	14.7282	15.2
Lcp2	1418641_at	7.23612	6.55482	10.6799	9.10643	8.24517	9.31336	7.94807	8.97796	8.94168	7.91031	8.04656	10.2994	7.15971	8.95101	11.3249	6.87465	7.94773	7.45899
Stk11	1418644_a_at	17.1123	16.8337	16.2144	17.0288	17.3761	16.9935	17.8053	16.305	17.5745	17.3062	15.1806	17.3863	18.036	16.0314	14.7116	17.1461	15.0833	17.789
Hal	1418645_at	1.96963	-0.454902	4.55267	5.88307	3.07078	-0.0314144	3.65072	1.89044	2.18753	4.4425	-3.13328	-2.83279	1.32543	-4.32948	3.3118	2.4102	1.54937	-2.93943
Gnl1	1418646_at	13.4773	12.8082	12.6701	14.1024	13.2757	14.472	13.6395	12.6648	14.4093	13.998	13.2662	15.3464	14.3747	13.6393	17.6189	12.9913	12.827	14.2959
Egln3	1418649_at	12.6316	13.6679	14.5371	13.2124	16.8783	16.0471	11.579	12.3139	13.8929	14.7213	16.067	15.5001	17.0949	13.7587	8.8645	12.026	14.9742	18.8737
Spata6	1418650_at	12.5429	13.3185	13.3315	12.3491	13.3253	13.3003	13.777	12.9131	13.0615	12.7824	12.5567	14.8677	13.7088	13.2785	17.5796	13.87	12.7386	16.4449
Cyp2c50	1418653_at	7.99384	5.31289	2.11392	6.61067	-0.703112	-0.0733781	4.73037	6.1098	-1.26933	3.07325	8.12612	3.88177	3.77261	4.94511	13.5276	5.49737	5.85773	4.36719
Hao2	1418654_at	17.2766	16.0028	17.6797	17.4645	16.8151	18.6978	17.3943	15.8032	17.2402	14.4907	13.6345	16.1893	13.3909	14.5874	13.7905	11.5155	16.1895	16.8938
B4galnt1	1418655_at	12.4948	12.1734	12.8255	14.2238	13.5277	14.1009	12.8629	12.7661	12.8261	11.679	10.3723	14.6565	12.5497	11.9038	17.3349	11.8312	12.6172	10.1984
Ino80b	1418657_at	12.0989	12.7788	11.5767	14.9844	12.3106	13.4723	13.0491	10.8316	12.018	12.3341	10.7436	13.1374	13.4837	12.7835	14.9224	12.892	11.9972	14.6636
Rmdn1	1418658_at	15.2131	14.3996	13.5418	14.1872	14.5468	14.1877	15.1718	13.5988	13.999	13.7563	12.0756	12.8793	13.8589	13.6378	16.3345	13.7815	12.4237	16.3589
Clock	1418659_at	16.4504	15.2258	15.6738	16.3522	15.389	15.8164	16.8315	14.8243	16.1243	15.7879	15.1034	16.3953	16.1761	15.6943	17.7868	15.5994	15.1303	16.558
Tceanc2	1418662_at	11.7329	12.1527	11.7073	11.963	12.0605	12.782	11.8561	11.5723	11.9309	11.7162	12.7814	10.7576	12.625	12.1291	16.1934	12.1958	11.9749	9.2644
Mpdz	1418664_at	14.7603	16.0781	15.4923	15.2704	14.7987	15.0565	15.5196	14.6602	14.8995	15.7166	15.2381	17.7993	15.3712	15.4055	8.8208	16.0488	15.6914	19.1424
Impa2	1418665_at	11.5539	12.0741	10.753	13.6485	12.8366	12.8261	12.2147	11.4716	12.6541	12.5713	12.8699	12.9497	12.7341	12.235	13.0325	12.0373	12.4188	13.6996
Ptx3	1418666_at	6.34319	7.09292	5.64384	7.85501	6.2266	7.41465	7.01176	5.16336	5.84271	13.4756	18.8709	10.8912	18.9927	14.4033	13.3948	11.123	16.4421	11.1696
Acsm1	1418668_at	1.80691	3.78426	1.68893	5.1005	1.28048	4.64835	0.483675	-4.25393	3.45399	4.25141	-0.735594	-3.941	2.59287	-0.23604	4.32877	3.22604	-2.21429	-4.42977
Hspg2	1418670_s_at	18.9052	19.1147	19.5433	20.3904	19.2721	19.9485	19.7373	18.5813	20.1941	18.3821	17.8791	20.8442	18.6484	17.6415	19.6046	18.8742	17.8909	20.9093
Akr1c13	1418672_at	10.5272	11.8925	10.6042	10.5975	10.8175	11.4619	11.1311	13.8506	11.0216	10.5796	11.527	9.78066	10.8048	11.0656	8.49443	9.80126	11.6067	13.0525
Osmr	1418675_at	15.4143	15.2544	14.9402	16.6932	14.4608	15.7872	14.2429	14.4722	14.26	16.8926	16.8162	19.0383	17.7588	15.7542	10.7835	15.885	16.8924	22.0364
Isl2	1418676_at	3.90382	6.33517	4.36454	8.31969	6.45469	4.12892	2.51115	5.27191	6.91322	6.66889	7.70575	2.0635	7.84728	7.69184	12.2852	5.28238	7.65327	0.361163
Actn3	1418677_at	11.4464	11.2467	10.257	7.06118	9.93776	9.40103	10.7288	10.2382	10.0463	10.0807	9.52674	9.13555	8.43442	10.0318	11.2416	9.99769	11.1851	7.8272
Gzmf	1418679_at	3.86988	2.60587	-2.70667	3.33381	0.829672	-3.74406	2.56203	1.80519	-3.47284	2.27269	2.39318	0.608064	3.77367	4.33687	10.362	1.44725	4.09305	-3.67938
Serpind1	1418680_at	8.50174	7.49629	7.2479	10.6014	8.44931	6.53411	6.61093	8.68744	6.75885	8.81539	7.95988	4.51612	6.45686	7.82494	12.4506	7.10575	7.59818	8.844
Alg13	1418681_at	13.3914	13.9164	12.9533	13.6789	12.7945	12.8534	12.8865	13.0225	12.9173	13.3516	14.3755	13.0995	13.5853	14.7084	9.36481	14.413	14.2645	15.5666
Adad1	1418682_at	-1.28977	-3.64299	-4.00858	-1.41053	-3.18406	-5.339	-2.48252	-1.7292	-2.9904	-2.87701	-0.942468	-2.24396	-2.61774	-0.251857	3.89005	-5.21427	-3.09604	-2.55693
Zfp33b	1418684_at	10.5944	11.1256	11.4822	10.6032	11.7349	12.6431	11.4768	11.473	11.6827	10.3449	11.5483	12.9351	11.0834	11.1271	6.44149	12.0933	12.1623	14.047
Tirap	1418685_at	13.2719	12.5364	13.1616	12.7086	12.6612	13.6617	12.6557	12.406	12.9412	13.4022	14.3314	14.0241	13.9043	13.8436	11.3641	12.9885	13.7439	15.1374
Oas1c	1418686_at	12.0764	16.3355	13.8161	11.5607	14.9151	9.83952	13.4656	15.7709	14.8642	15.2741	17.6478	7.03979	11.9065	16.7856	7.00349	17.1772	17.817	-1.52395
Arc	1418687_at	8.85491	8.99994	8.01415	7.54353	6.61772	6.46314	7.03959	7.6556	8.18521	8.62944	12.0939	13.0533	9.47684	10.5579	6.96801	12.0167	11.2788	12.645
Calcr	1418688_at	3.04997	-4.91249	-0.452858	3.54073	-1.66601	-4.81384	-4.26291	2.0647	1.56476	4.91708	0.0977878	-2.20631	-0.862565	-0.0849907	9.23441	2.73495	4.34059	0.588597
Cts6	1418689_at	-3.49248	-2.71181	-2.78971	-0.913621	-3.54401	-1.21357	-2.39358	-6.07606	-4.97624	1.789	-4.42372	-4.00955	1.90634	-2.5753	0.521839	-1.75465	-1.81237	2.61633
Rgs9	1418691_at	7.35747	7.04586	6.66587	8.49848	7.62732	7.31037	7.49411	7.94905	8.93951	7.62302	8.06622	8.22915	6.79417	6.34635	13.8376	6.88405	7.85542	5.84834
Rab8a	1418692_at	16.9103	16.5638	16.4642	18.1637	16.6179	17.3015	16.9017	16.1269	16.8947	17.1883	16.8597	17.2784	18.3085	17.3727	17.8706	17.0362	16.8503	17.8634
Kcmf1	1418695_a_at	19.5589	19.6144	19.4348	20.1162	19.0815	19.7563	19.7174	18.4228	19.7979	19.6707	20.6007	20.8863	20.7795	20.8575	25.8108	20.2707	20.1861	22.6592
Ttc36	1418696_at	7.44002	7.82705	5.38086	8.77453	5.3098	5.09508	8.04571	6.18491	5.90432	6.23019	4.99376	5.04719	2.95852	1.93884	10.9808	6.66472	6.75428	6.01943
Inmt	1418697_at	10.1399	7.30981	9.31109	9.73583	5.55075	6.96538	9.7765	8.48352	6.964	4.01174	6.45747	-1.47794	5.53297	8.40016	8.01784	7.95139	6.66245	1.90475
Fech	1418699_s_at	17.7777	17.8068	18.1157	18.626	17.5851	18.5557	18.1681	16.8139	18.2824	17.061	16.883	18.5458	17.6856	17.68	11.1419	17.4635	17.7891	19.1601
2810428I15Rik	1418702_a_at	17.0389	17.1423	16.5311	17.8103	16.8623	17.2169	17.0976	16.1429	17.0153	16.8878	15.3258	18.2373	18.1263	16.7287	18.9639	17.3525	14.9582	17.6264
S100a13	1418704_at	17.6729	17.4429	16.5108	18.0313	17.3866	17.2566	18.0627	15.9075	17.359	16.5213	14.6477	15.8747	17.5346	16.1827	13.6082	15.0521	14.1764	16.5359
Crx	1418705_at	-6.42545	2.26924	-4.47556	-0.336261	-0.978164	-8.88535	-3.88192	-5.3151	-7.15207	-6.60226	1.59299	-3.96309	-1.90219	0.379884	9.78002	1.57664	2.42145	4.24609
Slc38a3	1418706_at	8.96259	7.82034	9.78816	8.07584	8.97944	9.59818	9.22623	8.33402	8.68466	8.04866	7.89663	5.98761	8.26033	7.62947	7.73158	6.05023	7.7569	5.46119
Apoc4	1418708_at	2.74997	5.52191	6.47823	1.33839	1.88688	0.287934	0.308507	6.14878	4.78781	1.24323	4.24333	4.12713	-0.729071	3.58747	13.1123	4.65221	4.2178	7.35632
Cox7a1	1418709_at	16.4353	16.907	14.9585	17.7117	15.8728	17.3845	16.0521	15.0695	15.8338	12.2428	13.8688	12.4734	12.85	13.8091	13.5072	11.8926	11.8937	15.8458
Cd59a	1418710_at	15.7281	15.2336	16.0957	16.0884	15.8041	17.052	15.7764	15.3808	15.5925	12.8633	14.1114	15.1395	12.1416	14.0439	11.7682	13.2075	13.2683	18.9121
Pdgfa	1418711_at	16.5992	16.0861	15.2687	16.849	16.593	15.8329	16.3392	14.5941	15.2564	14.9387	14.5416	16.529	16.3255	15.5757	21.096	15.4324	14.2051	17.6494
Cdc42ep5	1418712_at	19.8734	19.796	19.4219	20.4431	19.395	20.639	19.9311	19.179	19.6633	18.1888	18.6812	20.6196	18.7015	19.4301	15.3369	19.3656	18.8154	20.3989
Pcbd1	1418713_at	18.4765	17.1161	17.1192	18.4335	18.4461	18.0833	18.5737	17.3992	17.5487	17.5637	16.8035	14.4116	18.2248	18.1465	7.42077	16.9691	16.0034	14.1826
Cxcl16	1418718_at	14.0573	16.011	14.6878	15.1196	13.3711	14.7081	13.0719	13.7149	14.3797	14.1208	16.5344	17.9737	14.9813	16.1029	14.5868	15.6528	15.2273	21.7733
Haus8	1418719_at	9.92505	11.1858	11.376	10.5725	11.4274	11.6544	11.3912	11.2957	11.6863	11.0353	12.2026	12.4686	11.9128	11.6841	10.4898	13.3052	11.9059	5.16644
Cops7b	1418721_at	15.6534	13.5186	13.712	15.2373	13.8531	13.6078	14.1247	14.7734	14.0873	14.3887	13.9509	14.1098	15.546	14.4291	6.97971	15.5473	13.7592	14.2047
Ngp	1418722_at	3.45122	2.75967	3.24319	-6.21601	3.13049	-0.670734	-4.97889	6.00953	-0.999816	3.4326	-2.67605	2.71036	1.54134	4.05369	8.73922	0.815942	3.1698	3.19184
Lpar3	1418723_at	0.702865	-5.46998	0.699083	2.39593	1.47069	0.489168	3.40571	-2.79357	0.465921	-4.77257	-1.63045	8.36542	5.02278	3.9241	7.45428	4.44392	4.80085	5.91927
Cfi	1418724_at	4.18705	7.55265	6.34792	4.54223	5.71335	5.57709	7.08252	8.8991	5.67245	0.792923	5.75965	-6.45881	1.51564	5.91797	8.97454	4.21845	6.55797	2.97551
Dnajc5b	1418725_at	5.12416	5.86975	2.91871	6.89885	4.05555	2.66793	-1.23549	4.95712	3.47575	4.58238	4.44617	3.45758	-1.5008	5.47978	13.6686	4.39451	3.01654	6.94816
Nup155	1418727_at	13.3985	13.5384	13.9471	13.2561	14.2059	14.1521	14.5362	13.3596	14.5403	14.474	14.5583	15.1353	15.3722	15.3169	14.0115	14.8403	14.6767	17.0763
Rlim	1418730_at	17.4999	17.1291	17.0529	17.7273	17.3558	17.1882	18.1009	16.7064	17.6029	17.6126	17.6907	19.2813	19.0657	17.8687	16.9305	18.7296	16.5371	19.8794
Wdr83	1418732_s_at	11.5487	11.7848	11.7812	11.0272	12.2141	11.8716	12.8451	11.9084	12.0612	11.2776	11.0514	12.0843	12.5721	10.8255	18.1778	11.1576	11.3856	7.82433
Twist1	1418733_at	13.0534	12.977	14.0698	14.655	12.769	14.2266	11.1896	12.5749	13.1251	14.2359	13.7756	18.1867	14.0065	14.5066	18.5001	14.6887	15.7387	15.0193
H2-Q2	1418734_at	1.60839	2.67948	2.998	-9.43339	5.53795	-0.424819	0.461603	-2.3125	3.81366	3.72377	2.35071	2.3915	4.49989	2.28132	7.3613	3.06062	-2.71082	5.39665
B3galnt1	1418736_at	19.9412	18.6323	19.088	20.4307	18.7551	20.0772	20.7201	18.0285	20.0027	18.4365	16.3968	16.2155	18.3685	18.1936	10.0264	16.9469	17.1647	16.6047
Nudt2	1418737_at	14.8121	14.7795	14.1665	14.9511	15.275	15.3885	15.484	14.4373	14.8574	14.0487	13.6338	14.708	14.5109	14.7758	13.4751	14.6122	13.8175	15.3261
Scn1b	1418738_at	8.46402	9.22667	10.2711	8.45068	8.85404	11.2162	8.11265	9.53199	8.82097	9.26893	7.54211	11.557	9.78158	8.82204	17.9037	9.70452	8.74899	8.76371
Sgk2	1418739_at	8.65517	5.57886	5.38055	5.89302	5.59097	5.76976	7.03871	6.4287	4.94225	6.4113	6.49576	7.31121	7.61683	6.73755	11.8051	8.22084	6.28282	-0.185087
Spert	1418740_at	7.42077	6.1947	7.30064	8.55875	6.65034	4.38272	8.62605	7.26768	7.13412	7.98567	8.81187	7.15255	8.166	9.46387	14.3655	8.38653	8.56211	10.1555
Itgb7	1418741_at	9.25422	7.87436	8.64096	6.59058	8.56986	8.08209	9.67772	7.37926	8.94802	10.2743	6.76164	10.2962	9.40229	7.12593	14.3058	10.3853	9.5328	14.4202
Krt34	1418742_at	7.16636	5.50889	4.18534	10.1829	5.14268	6.81809	6.34363	6.41737	6.34945	6.80446	7.45745	4.82914	6.45421	6.78975	12.3436	7.27157	6.21768	5.83073
Tesc	1418744_s_at	15.2461	16.2065	15.2123	15.3382	15.9972	15.2715	15.7683	15.2345	16.5782	15.1491	16.0011	11.6544	15.3958	16.333	15.6227	14.1963	16.0687	18.3582
Omd	1418745_at	9.71823	10.731	10.6456	8.55311	9.6573	10.6479	11.1877	11.8771	10.7203	5.96774	3.9795	3.78902	5.73186	7.49205	14.2302	7.42762	5.74805	6.00289
Spi1	1418747_at	7.24954	7.70798	5.93411	7.79637	4.79861	6.90128	4.87055	4.01897	6.67617	1.47334	2.1917	7.41377	6.58008	5.95777	15.3714	6.97003	6.67202	-0.10527
Casp14	1418748_at	-2.83091	-5.4534	-1.63812	1.55548	-1.11952	-2.92396	-0.286185	1.71801	-6.3287	-6.92043	1.90007	0.411956	-0.119846	2.09985	4.18451	1.92653	0.338453	-2.36751
Psd3	1418749_at	11.8635	10.9643	11.8995	11.3424	11.0541	12.1919	12.6629	11.0183	11.6413	10.387	11.2988	10.7509	11.6828	11.313	9.27307	10.8771	10.1335	9.80393
Sit1	1418751_at	3.33395	3.75462	4.37808	-0.346651	1.43431	2.14015	-0.611764	2.43074	2.70786	6.01889	-1.55839	3.37654	4.02742	0.670817	11.3957	0.648571	-0.480912	8.58307
Aldh3a1	1418752_at	6.41785	7.39204	8.01741	6.83259	6.64269	8.16485	5.88701	6.22006	7.06049	8.15783	7.72143	8.74874	8.5118	6.65931	11.1435	7.81663	5.4534	6.81913
Gfpt2	1418753_at	18.0817	16.7952	18.6361	17.5606	17.9926	17.823	18.4788	16.5428	18.5964	18.9711	20.1233	18.0142	20.2428	17.865	17.2083	17.7027	18.5099	15.2019
Adcy8	1418754_at	2.76112	-0.856041	-2.75718	5.31532	-0.00223187	-2.86862	-5.48203	-2.00603	-1.9196	1.88274	2.393	-2.24092	0.474932	5.02641	9.53052	-2.5313	-0.259026	-0.471028
Trh	1418756_at	0.923322	-0.102062	3.81656	-1.51113	-0.90557	-4.36382	-4.93497	-0.709082	-1.51743	2.98826	4.80853	1.37507	3.75654	-3.18708	9.58101	0.128305	2.77266	-3.09613
Trim69	1418757_at	-1.75686	3.5599	4.1202	-0.0511704	3.98573	4.35501	-1.9759	4.4064	2.44559	5.62302	6.20632	4.68036	3.84405	5.88667	13.181	3.97075	3.7756	3.24186
Cyth3	1418758_a_at	18.1935	17.7102	18.0828	19.5602	17.3446	18.5179	18.5036	17.4146	18.0854	17.4165	17.0616	20.2229	18.8376	18.0205	11.4633	18.7172	17.3632	18.7158
Ptpn20	1418759_at	4.32566	-2.72425	-5.74613	2.18333	-2.03143	-2.10466	-6.52941	1.83909	-7.68245	0.9689	-4.45715	-5.70463	0.680571	-0.262914	10.2053	1.90355	2.3659	0.0801788
Rdh11	1418760_at	14.5946	13.5814	14.3452	14.9005	14.9325	15.3355	15.3945	12.7519	14.1406	14.2119	13.6578	14.9179	15.0603	14.1989	3.2748	14.9215	13.5796	16.1347
Nit2	1418763_at	14.4848	14.615	14.5427	14.4351	14.5619	15.4789	14.5351	14.129	15.1099	14.131	13.4742	15.6174	15.0155	15.3749	18.1894	14.9677	14.5623	14.4129
Timd2	1418766_s_at	2.50109	-2.62239	2.21109	0.409787	0.32374	1.28107	0.29301	3.95669	-2.68743	-1.42331	2.8132	-3.37244	0.650738	-0.784394	9.43135	-2.66252	2.40657	-0.0972667
Cyp4f13	1418767_at	12.4417	11.4688	11.9887	12.5005	12.6302	12.9803	12.904	11.6664	12.0584	10.7592	10.2668	9.75212	10.9231	11.0291	8.39489	9.61379	9.63589	1.49763
Myoz2	1418769_at	6.13001	3.3152	3.6717	3.72066	0.00977647	4.60454	3.69867	4.81496	4.26333	2.43144	4.26007	3.46634	0.45484	7.88459	1.79873	4.08523	4.55433	5.89791
Cd2	1418770_at	7.74988	6.65734	5.08756	7.84386	6.97153	5.48299	7.08948	4.93087	6.45317	6.02466	7.10169	7.01864	6.71932	5.53361	14.9282	7.60922	6.94322	7.26264
Cpb2	1418771_a_at	5.82318	10.6378	7.05196	5.76142	9.01148	3.57302	5.23012	9.83994	8.27245	9.12378	11.1625	4.57654	6.61899	10.0041	3.70926	9.19867	11.63	10.1784
Fam208b	1418772_at	15.6888	14.7241	14.8002	15.3568	14.6038	15.2352	15.4939	14.5547	15.1411	14.7253	15.1384	15.7642	15.46	15.2868	9.0265	14.8289	15.1087	16.1341
Fads3	1418773_at	16.2202	15.7533	16.1352	16.9606	16.2973	17.2289	16.5601	14.8302	16.6731	15.95	16.3073	17.2046	17.4411	16.6669	17.3533	16.0965	15.7639	17.5341
Atp7a	1418774_a_at	16.1381	14.8993	15.9671	15.6015	15.7204	16.2076	16.3089	14.7875	15.9004	14.7294	15.6103	14.663	15.1326	15.337	10.6798	14.2083	14.8693	16.522
AI837181	1418775_at	14.5203	14.133	14.0993	13.8348	14.4881	14.6402	14.8783	14.3836	14.3416	14.8936	14.0744	16.0652	14.9751	13.8913	16.3495	15.7032	14.1744	15.8479
Gbp8	1418776_at	-1.82118	3.41104	2.61691	1.23832	1.05188	1.79862	-1.39328	-1.94214	3.57967	-4.02224	-3.26668	-3.95891	-5.79732	-2.65507	0.339579	-6.87006	2.67316	4.60729
Ccdc109b	1418778_at	15.1334	15.2546	15.724	15.4593	15.8153	16.3275	15.1566	14.0468	16.2757	15.5578	16.3531	14.9814	16.9422	16.3859	12.5704	14.7737	15.0778	17.0231
Rce1	1418779_at	15.4217	15.5585	15.0554	15.8218	15.8612	15.5815	15.9612	14.6635	15.3884	16.2261	15.7912	17.2663	16.8803	16.7876	18.3987	16.6377	15.8787	16.1503
Cyp39a1	1418780_at	11.2468	11.6044	11.3539	9.26645	10.8372	11.5883	11.9634	11.1495	12.5453	11.1272	9.55747	10.8848	12.4897	9.11645	2.20079	11.5278	10.1467	9.1148
Nat9	1418781_at	15.2376	15.2618	14.7351	16.005	16.2003	15.8809	16.1782	15.3567	15.7598	14.4057	12.7885	14.5667	15.0856	13.2377	18.0017	14.3758	13.384	12.8679
Rxrg	1418782_at	4.9362	5.42512	-1.6472	6.22374	0.493546	0.220134	5.32935	4.66792	5.74782	3.41051	5.68969	-3.20658	4.79476	6.56086	10.7781	3.63754	-1.77413	1.47701
Grik5	1418784_at	12.2061	11.8673	11.9372	12.4738	12.3488	12.9974	12.0784	11.8508	12.624	12.0047	10.2115	10.5454	11.4266	10.6193	15.9978	10.8979	11.3474	14.9783
Mbl2	1418787_at	10.9586	15.5346	11.3315	10.8892	13.2248	9.15371	10.971	14.299	12.8738	14.3094	15.8112	4.93126	12.0842	15.0015	9.61007	15.9313	15.7753	8.14194
Tek	1418788_at	9.11564	9.19925	12.4227	9.3956	10.6726	11.8875	10.3753	11.0092	9.80371	10.3371	9.43069	15.4641	10.9593	12.5651	3.3349	11.0525	12.4561	5.90422
Sntg2	1418789_at	7.06884	4.53009	6.47952	7.10491	7.93432	7.94701	8.74811	7.24127	7.16798	6.19075	4.68387	5.20686	6.53425	6.04655	10.2831	7.77047	7.2491	3.34331
Fezf2	1418790_at	3.37279	-1.53903	-1.49856	-1.21102	-2.26979	-5.96414	0.223259	-1.82589	-3.87403	5.45196	0.402597	-6.5424	-2.72511	-5.02998	0.886683	-3.94854	-1.62336	15.032
Sh3gl2	1418791_at	6.5136	6.57806	7.31366	6.259	6.75947	8.18996	6.43803	8.14546	6.17184	8.16918	8.32231	10.1153	6.62925	7.52969	12.5996	8.3395	9.87668	11.1656
Idua	1418793_at	15.7629	15.4514	15.6517	15.5176	16.0157	16.3313	16.9501	15.5433	16.2182	15.0557	14.0818	14.9475	14.9466	14.6571	16.0419	14.2482	14.5212	15.8073
Clec11a	1418796_at	10.7023	10.4144	10.3378	10.8862	9.67096	10.69	10.7711	10.5299	10.3582	4.43697	7.69979	10.4661	7.90132	9.584	5.22313	8.87705	8.34712	11.9369
Ms4a8a	1418797_at	2.94318	2.83768	-0.213809	3.28096	3.70215	1.57532	-1.74176	1.98315	1.22629	4.81035	4.17429	3.77513	3.5792	2.97833	12.7298	2.45762	-0.437294	-0.689725
Col17a1	1418799_a_at	4.62621	5.56186	4.34332	5.96939	4.95347	4.99376	5.07283	5.64553	5.27604	4.7416	3.79809	6.71867	7.65504	6.00356	11.0475	5.06703	5.14778	0.674203
R74862	1418802_at	9.91925	8.21605	10.2128	8.75251	10.8526	10.6856	10.3578	10.3412	8.68848	9.72949	6.77396	10.5137	10.3287	7.94005	6.71641	9.2305	9.9926	9.31889
Fasl	1418803_a_at	4.08452	2.19395	2.00204	2.7718	-3.06862	-4.45798	3.66428	3.16647	1.16194	5.03039	3.02723	1.82062	4.6305	4.31994	9.01903	4.11118	3.7645	4.87416
Sucnr1	1418804_at	-5.84759	-4.16866	-4.66887	4.69651	1.49476	-0.463088	-3.17088	-3.91525	0.221016	-2.72609	0.291472	-6.97424	-3.16659	2.46222	4.60276	-1.28818	1.54134	-0.171661
Sct	1418805_at	7.96328	-0.132373	2.74634	7.2412	5.02414	6.4716	7.137	4.47219	6.09196	7.55691	2.02584	12.7717	10.005	9.27939	13.2889	11.0332	6.144	11.0327
Csf3r	1418806_at	1.4152	-5.01617	-2.88801	-3.88032	-1.30585	-3.85282	2.05347	-1.15894	-3.80216	0.728806	-2.25666	0.495328	-0.918279	-1.50654	4.54668	3.4005	-3.47428	3.42101
3110070M22Rik	1418807_at	8.73626	9.21534	8.01728	9.33457	8.65333	9.21553	8.87349	10.5758	8.54793	9.76888	8.88493	9.56774	10.3014	8.82047	5.9345	10.0116	8.5384	5.00273
Rdh5	1418808_at	9.88435	9.63643	10.5903	8.34987	10.0979	10.0753	10.0682	9.8478	9.59096	9.89434	10.8469	12.9526	10.6902	10.8639	10.3558	8.96639	10.5628	11.7718
Barhl1	1418811_at	1.52347	4.06077	3.45091	6.30508	4.53518	4.24177	3.74425	4.45318	4.04905	4.75612	3.66673	3.57581	1.818	4.15806	8.04124	5.82994	5.92698	4.49833
Serpina5	1418813_at	6.26856	3.03221	10.1395	3.17912	5.81217	10.0235	9.43413	5.23389	6.76869	6.25064	2.96654	7.32684	3.84972	6.08971	1.73077	3.39334	6.06006	-2.96981
Chmp1b	1418817_at	16.7697	15.7817	16.3596	16.9732	16.109	17.3016	17.2919	16.1462	16.9561	16.5082	15.5942	16.9178	17.2964	15.6115	10.5256	15.4631	15.6996	17.0711
Aqp5	1418818_at	15.2812	16.1066	17.724	14.1092	15.5355	13.6154	14.8218	13.3461	17.3382	17.5525	18.4852	15.9348	17.9269	14.4677	4.76264	15.9059	17.2549	19.7094
Zcchc10	1418820_s_at	15.8619	15.2971	14.6791	15.0067	15.5111	15.0955	15.5466	14.5892	15.446	15.8393	16.2037	16.0689	16.6367	16.8139	5.31976	17.1825	16.0538	16.0868
Cyp2a12	1418821_at	-2.07618	-6.61159	-5.31507	-5.00325	-4.09522	-6.76503	-4.52833	-2.50098	-0.854271	-2.79088	-4.44305	-2.54329	-6.26797	-6.9343	1.30466	-4.62631	-3.55506	2.95929
Arf6	1418822_a_at	22.3776	21.6338	21.2512	23.2047	21.1358	21.8886	22.3835	20.4349	22.1376	21.8103	22.5776	23.0097	23.338	22.5253	28.8146	22.4885	21.6448	25.0683
Irgm1	1418825_at	11.4864	10.809	11.0315	10.8025	11.8582	11.5592	11.2498	10.4137	11.0246	11.6265	11.1044	12.5567	12.8474	11.5304	3.16257	12.7913	9.57015	11.6107
Ms4a6b	1418826_at	7.87183	5.71504	9.6269	1.7879	4.59067	6.66697	4.03872	4.31318	8.1677	8.25849	8.40102	11.1489	5.52205	8.41241	3.98978	2.80557	9.38407	12.1458
Eri1	1418828_at	13.5451	12.8044	14.0791	14.0039	13.9666	13.8483	14.3389	13.1307	14.2798	14.209	14.6295	15.121	14.7111	13.5318	4.3319	13.3973	14.6287	13.7312
Eno2	1418829_a_at	10.8376	11.0922	12.1942	10.4503	11.3216	12.4686	12.2938	11.965	12.3489	14.5357	12.6646	14.3207	14.4151	12.3871	4.25085	12.4967	12.531	10.1842
Cd79a	1418830_at	6.86621	3.75314	6.65073	7.00272	5.1033	6.75202	6.75861	7.82823	6.12864	5.6224	3.4084	8.54287	4.36253	6.27044	16.8621	5.41845	6.03493	-2.81707
Pkp3	1418831_at	7.57601	8.86486	6.67087	6.61249	6.11031	3.30018	6.77454	5.11932	6.7692	7.62116	8.03557	10.7082	7.5261	9.15848	11.2469	9.80156	7.20658	15.717
Agxt	1418833_at	7.64957	4.46691	6.20654	6.60199	4.95661	4.57956	5.58396	4.79917	1.10664	7.00466	3.49606	3.48152	5.5915	4.09756	12.7274	3.61607	3.47646	0.192163
Phlda1	1418835_at	15.5292	17.1905	15.1461	17.4261	16.4142	16.1981	14.7505	15.4552	14.8552	18.7335	19.0837	21.0846	19.8887	20.661	11.3181	20.3045	19.2946	22.4019
Qprt	1418836_at	6.6241	4.40619	6.09306	1.47863	6.66501	1.40217	5.44388	1.21464	-1.54897	3.00099	-0.343804	4.53222	2.5254	2.43023	7.34108	-0.753392	0.330711	6.6552
Abcd1	1418838_at	15.0646	14.7483	14.2569	15.4719	15.4017	16.1412	15.604	15.2782	15.2807	13.408	12.1507	13.8341	14.1513	12.6415	17.6445	13.258	12.4361	9.36249
[truncated: 18,813 more rows]
