# Supplementary material for: Transcriptome profiling of anti-müllerian hormone treated preantral/small antral mouse ovary follicles
Source: Oncotarget. 2018 Jul 13;9(54):30253–67. doi: 10.18632/oncotarget.25572 (PMC6084392; doi:10.18632/oncotarget.25572)
Supplement: Supplementary file 3 [file oncotarget-09-30253-s003.xls]

## Sheet: 12h-200-diff
Gene.symbol	ID	P.Val	adj.P.Val	logFC
Tmem212	1436111_at	1.12e-05	3.96e-05	-3.89898
4933440K10Rik	1460533_at	1.86e-05	6.54e-05	4.23366
Aatk	1416936_at	3.23e-05	0.0001138	-2.21039
4933427I22Rik	1431524_at	4.48e-05	0.0001577	2.60812
Neurod6	1418047_at	5.49e-05	0.00019345	4.06871
D830039M14Rik	1458022_at	5.92e-05	0.00020845	-2.50495
F9	1427393_at	8.27e-05	0.0002912	2.84415
Dspp	1422246_at	9.34e-05	0.0003289	-2.17852
C77609	1442540_at	0.000133409	0.00046975	-2.68416
Il9r	1421570_at	0.00013801	0.00048595	3.13978
4930545L23Rik	1430481_at	0.000159949	0.0005632	-2.89211
A430088I17Rik	1459251_at	0.00016756	0.00059	-2.91267
Nlrp12	1440921_at	0.000181448	0.0006389	3.22276
Bmx	1422084_at	0.000191899	0.0006757	3.15266
6430553K19Rik	1458647_at	0.000229728	0.0008089	-2.98416
Lmo3	1455754_at	0.000236103	0.00083135	3.40751
Gsdmcl-ps	1454049_at	0.000251482	0.0008855	3.91108
1700021N20Rik	1447648_at	0.000256267	0.00090235	2.80061
4930565D16Rik	1432277_at	0.000258326	0.0009096	-2.01775
Gabrr1	1450300_at	0.00026057	0.0009175	2.79057
5830403F22Rik	1453073_at	0.000308112	0.0010849	-1.95017
Srpx	1451939_a_at	0.000341155	0.00120125	-3.23334
Trav6-3	1441286_at	0.000380986	0.0013415	-2.39572
Gm21283	1441269_at	0.000418971	0.00147525	3.22961
Dsg1a	1458000_at	0.000437488	0.00154045	2.68095
Gm14634	1458164_at	0.000441478	0.0015545	-2.35588
D3Ertd108e	1459424_at	0.000448819	0.00158035	2.58059
C86345	1445951_at	0.000532898	0.0018764	2.99901
Dusp21	1432469_at	0.000557378	0.0019626	-2.76188
4921524L21Rik	1431479_at	0.000571607	0.0020127	1.93278
Cdh18	1458120_at	0.000583265	0.00205375	3.31898
AU019796	1445240_at	0.000641599	0.00225915	3.17398
Pof1b	1427492_at	0.000659107	0.0023208	-2.51365
Grm8	1421530_a_at	0.000696908	0.0024539	1.35995
4930510E17Rik	1431987_at	0.000698029	0.00245785	-2.41495
4933436N17Rik	1432079_at	0.000717327	0.0025258	-2.54607
Prss23os	1430956_at	0.00073042	0.0025719	-2.09044
1700034E13Rik	1429611_at	0.000749078	0.0026376	-1.65371
Igkv5-39	1451948_at	0.000758124	0.00266945	2.24921
Lipc	1419560_at	0.000760836	0.002679	2.23573
4833419O12Rik	1432338_at	0.000769924	0.002711	1.38388
5730433K22Rik	1430933_at	0.000776456	0.002734	1.46073
C79122	1442597_at	0.000776896	0.00273555	2.9008
Gm9757	1431541_at	0.000867364	0.0030541	-2.29287
Ctxn3	1438059_at	0.000931506	0.00327995	-1.14979
Tpsab1	1426175_a_at	0.000932855	0.0032847	1.53168
2900064B16Rik	1431595_at	0.00099809	0.0035144	2.62259
Ssmem1	1454010_a_at	0.000999595	0.0035197	-2.52043
Gm8140	1440122_at	0.00101165	0.00356215	2.71129
AU022531	1445257_at	0.00103931	0.00365955	-2.66318
1300017J02Rik	1424722_at	0.00104665	0.0036854	2.4795
Krtap26-1	1429957_at	0.00105152	0.00370255	2.40079
4933438B17Rik	1432234_at	0.0010676	0.00375915	1.79288
Iqub	1436831_at	0.00107285	0.00377765	2.68228
C78228	1448088_at	0.00108265	0.00381215	-2.25396
Hoxb13	1419576_at	0.00113184	0.00398535	1.95054
Tsnaxip1	1427018_at	0.00118395	0.00416885	1.84091
Wap	1448386_a_at	0.00119838	0.00421965	2.4968
Lipi	1444427_at	0.00124689	0.00439045	2.84111
Zan	1421614_at	0.00127435	0.00448715	1.95253
Ccr4	1421655_a_at	0.00127936	0.0045048	-2.84876
1700024P04Rik	1429828_at	0.00130376	0.0045907	-1.9833
Gm568	1428038_at	0.00132069	0.0046503	-1.79257
Cadps	1448955_s_at	0.0013236	0.00466055	-2.98371
Ms4a8a	1418797_at	0.00144292	0.0050807	-1.89678
Klra15	1450551_x_at	0.00146501	0.0051585	-2.45886
D17Ertd657e	1446267_at	0.00147447	0.0051918	2.77525
Gm12108	1458048_at	0.0014867	0.00523485	-2.30281
4932434E15Rik	1431794_at	0.00150351	0.00529405	2.75717
4921518K17Rik	1431797_at	0.00151412	0.0053314	2.69187
Dhrs7c	1444504_at	0.00152443	0.0053677	2.67508
Pcdhb18	1421723_at	0.00153868	0.0054179	-1.14765
Klk5	1429230_at	0.00156488	0.00551015	2.27015
Myo18b	1431813_at	0.00159436	0.00561395	1.72314
Adam26a	1425395_at	0.00166707	0.00586995	-1.74643
C86371	1459572_at	0.00167153	0.00588565	3.82402
AU024581	1446045_at	0.00173878	0.00612245	1.74806
2810029C07Rik	1428686_at	0.00174343	0.00613885	-2.37186
Tmprss15	1421510_at	0.00177393	0.00624625	3.01327
Cyp4a12a	1424352_at	0.00178108	0.0062714	1.39047
Gm5485	1441622_at	0.00179313	0.00631385	-1.97436
Map10	1435116_at	0.0018003	0.0063391	-1.7981
4930428F12Rik	1453390_at	0.00180295	0.0063484	2.1795
4933435E02Rik	1453933_at	0.00184427	0.0064939	2.47387
Speer6-ps1	1431643_at	0.00185939	0.00654715	2.36636
AU020096	1445990_at	0.00188886	0.0066509	3.21576
Spn-ps	1432479_at	0.00190959	0.0067239	2.67519
Tll2	1421526_at	0.00192551	0.00677995	1.992
Ern2	1450139_at	0.00197694	0.00696105	2.68429
Hcls1	1418842_at	0.00197702	0.00696135	-2.71915
Dph1	1432149_at	0.00199432	0.00702225	-2.63692
A430088P11Rik	1457937_at	0.002016	0.0070986	-2.36291
AU022436	1459236_at	0.00204007	0.00718335	-2.48311
Kcnq4	1435721_at	0.00204737	0.00720905	2.18419
9330121K16Rik	1439701_at	0.00208409	0.00733835	2.80035
4932702P03Rik	1453353_at	0.00209068	0.00736155	-2.2536
C79123	1446706_at	0.00212489	0.007482	-1.84543
C87490	1459610_at	0.00212882	0.00749585	2.71975
Prtn3	1419669_at	0.00217409	0.00765525	-2.57149
Gkn2	1453132_a_at	0.00222923	0.0078494	2.09221
Esx1	1420602_a_at	0.0022536	0.0079352	2.19917
B830004H01Rik	1444652_at	0.00225586	0.00794315	1.50016
4930431P03Rik	1446238_at	0.00230645	0.0081213	3.00057
C81608	1442934_at	0.00232436	0.00818435	1.84216
Iqcf4	1429577_at	0.0023305	0.008206	-1.24407
Best1	1428841_at	0.0023329	0.00821445	1.20545
Calcb	1422639_at	0.0023462	0.00826125	1.58185
Six2	1427436_at	0.00236893	0.0083413	1.94657
Dbx2	1443525_at	0.00238082	0.00838315	2.10643
Mmp8	1449366_at	0.00238151	0.0083856	2.11366
9330169B04Rik	1458554_at	0.00239636	0.0084379	2.76771
5730492I20Rik	1453545_at	0.00241119	0.0084901	-1.56975
Krtap14	1419707_at	0.00241789	0.0085137	-2.21376
AU023617	1444974_at	0.00243252	0.0085652	-2.52855
Nmur2	1425943_at	0.00248919	0.00876475	1.82043
Entpd8	1429550_at	0.00249163	0.00877335	-1.55262
1700061N14Rik	1441773_at	0.00250928	0.0088355	2.19696
Cd5l	1449193_at	0.00259967	0.00915375	-1.61348
Fscn3	1418948_at	0.00260418	0.00916965	2.37045
Card14	1450142_a_at	0.00266986	0.0094009	2.26126
Adh6-ps1	1431817_at	0.00267069	0.00940385	-2.69495
Krtap4-2	1421494_at	0.00272163	0.0095832	-2.1802
4930545H06Rik	1447306_at	0.00272282	0.0095874	1.23034
Meig1	1423410_at	0.00273484	0.0096297	-2.7954
Pdyn	1416266_at	0.00273976	0.00964705	-1.08551
AU015438	1444870_at	0.00274152	0.00965325	-1.30716
2610528A11Rik	1435639_at	0.00281908	0.00992635	-1.67858
AU020147	1442967_at	0.00282144	0.00993465	-1.31721
Kis2	1446494_at	0.00286709	0.0100954	3.06715
Slc5a8	1425606_at	0.00288354	0.0101533	-2.72001
Mesp1	1426557_at	0.00288631	0.010163	1.99446
D1Ertd273e	1442657_at	0.00290491	0.0102285	2.45786
1700003I16Rik	1430276_at	0.00294123	0.0103564	-1.76556
AA763521	1447289_at	0.00294376	0.0103654	1.44461
2310046K23Rik	1454264_at	0.00294718	0.0103774	2.47102
Rnf43	1427008_at	0.00296446	0.0104382	1.10599
AU022186	1446896_at	0.0029774	0.0104838	2.21188
Cacna1s	1420442_at	0.0030228	0.0106436	-1.81546
Etv2	1421773_at	0.00302375	0.010647	2.27334
Rab44	1456980_at	0.00304022	0.010705	2.02385
2610027K06Rik	1444060_at	0.00312524	0.0110043	-1.23634
Olfr65	1422363_at	0.0032215	0.0113433	2.5045
Mylk2	1427556_at	0.00324635	0.0114308	-1.85215
AU022320	1458801_at	0.00329138	0.0115893	-1.21863
4933429O19Rik	1430908_at	0.00333782	0.0117529	2.69274
Banf2	1443967_at	0.00339407	0.011951	1.19876
Tcp11l2	1454646_at	0.00340922	0.0120043	-1.15028
H1fnt	1441954_s_at	0.00341936	0.01204	2.37175
Adgb	1445639_at	0.00352893	0.0124258	2.40614
Ache	1422635_at	0.00355574	0.0125202	-1.80905
Igkv4-72	1426201_at	0.003565	0.0125528	1.46898
3110039C02Rik	1430952_at	0.00357576	0.0125907	3.16377
Krtap21-1	1421691_at	0.00360426	0.0126911	3.39033
Galntl5	1417641_at	0.0036185	0.0127412	2.56661
Tmprss5	1418959_at	0.00362309	0.0127574	1.1529
Folh1	1450154_at	0.00366377	0.0129006	2.94438
AI848615	1447265_at	0.0036661	0.0129088	-2.47468
Gm20383	1443333_at	0.00366978	0.0129217	-2.19612
Pkhd1	1419820_at	0.00369343	0.0130051	-3.35193
Cst10	1449447_at	0.00370166	0.013034	-2.1032
C76411	1444940_at	0.00372249	0.0131074	2.27842
Abcc6	1421212_at	0.00373699	0.0131584	2.31826
Pcdhb13	1450316_at	0.0037459	0.0131898	-1.9982
Galr2	1422942_at	0.00378758	0.0133366	1.07301
4930534H18Rik	1458986_at	0.00379734	0.0133709	-1.45535
9330118I20Rik	1454194_at	0.00379809	0.0133735	2.41966
AI662245	1458649_at	0.00382965	0.0134847	1.71097
A130009E19Rik	1444484_at	0.00384407	0.0135354	2.12065
Moxd1	1422643_at	0.00386415	0.0136061	-3.06664
2310066F23Rik	1430428_at	0.00391828	0.0137967	1.01227
A830018L16Rik	1438213_at	0.0039751	0.0139968	2.41056
Serpina6	1448506_at	0.00399155	0.0140547	-2.29184
Wfdc17	1436530_at	0.00402533	0.0141737	2.51726
Gm13483	1442635_at	0.00406952	0.0143293	-2.24301
Tnfrsf25	1422231_a_at	0.00411806	0.0145002	-2.1426
1810062G17Rik	1430280_at	0.00414156	0.014583	-1.67891
Ctag2	1429928_at	0.00415259	0.0146218	-2.0933
Ccr6	1450357_a_at	0.00418866	0.0147488	2.22737
AW061096	1445536_at	0.00424854	0.0149596	-1.15565
Il34	1431920_a_at	0.00425895	0.0149963	-2.07751
1700105P06Rik	1430061_at	0.00432661	0.0152345	-1.82987
Ubd	1419762_at	0.00435787	0.0153446	2.49429
Izumo1	1429695_at	0.00441024	0.015529	-1.83823
D18Ertd232e	1441115_at	0.00441353	0.0155406	-2.28702
Psg-ps1	1451616_at	0.0044228	0.0155733	1.42767
Lrguk	1430217_at	0.00445472	0.0156856	2.61731
4930505M18Rik	1453835_at	0.00447571	0.0157596	1.25606
Cnga1	1451763_at	0.00448602	0.0157959	2.00297
Clec7a	1420699_at	0.00451701	0.015905	-1.08934
A530058N18Rik	1447058_at	0.00453106	0.0159544	2.47214
1700007F19Rik	1431984_at	0.0045416	0.0159916	2.13467
Tas1r3	1420778_at	0.00454913	0.016018	-1.44062
4930405D01Rik	1454218_at	0.00455871	0.0160518	2.86441
Col24a1	1453418_at	0.0045601	0.0160567	-2.45964
A830021M18Rik	1445721_at	0.00461961	0.0162662	-2.43237
4933412A08Rik	1430085_at	0.0046262	0.0162895	2.19365
Tmem82	1451528_at	0.00464601	0.0163592	2.01618
Hsd3b2	1425127_at	0.00467859	0.0164739	-1.78816
Wdfy4	1446867_at	0.00473537	0.0166739	2.37369
Ano9	1453041_at	0.00477516	0.016814	2.83025
A930001A20Rik	1431522_at	0.00477907	0.0168277	2.80185
BC028777	1428041_at	0.00481567	0.0169566	2.62703
3110040M04Rik	1429700_at	0.00491028	0.0172897	1.24585
Carlr	1429840_at	0.00491544	0.0173079	2.5817
Hmx2	1425804_at	0.0049349	0.0173764	-1.43577
Slc34a3	1439519_at	0.00494944	0.0174276	1.58771
Cnr2	1450476_at	0.00497825	0.0175291	-1.39503
Hba-a1	1453574_at	0.00499952	0.017604	2.12843
Hsd3b3	1431916_at	0.00503951	0.0177448	1.9513
1700123M08Rik	1460114_at	0.00507112	0.017856	-1.68589
Gm5089	1438132_at	0.00508228	0.0178954	-1.95141
Unc5d	1440484_at	0.00509703	0.0179473	2.25719
Scnn1b	1418475_at	0.00511539	0.0180119	1.23009
9530020I12Rik	1432194_at	0.00512251	0.018037	-2.477
Gm16233	1443256_at	0.00514014	0.0180991	-1.55698
C77137	1447287_at	0.0051493	0.0181314	-1.66548
Vmn1r44	1422377_at	0.00516174	0.0181752	2.66654
6330417A16Rik	1429996_at	0.00516698	0.0181936	1.00778
Gucy2c	1436370_at	0.00522336	0.0183921	-1.02766
4933437G19Rik	1430836_at	0.00528237	0.0185999	2.15095
4930447K03Rik	1432366_at	0.00530662	0.0186853	-1.67788
4833432E10Rik	1453387_at	0.00545501	0.0192078	-2.56001
Gpr37l1	1424146_at	0.00546621	0.0192472	-1.02181
Zfp264	1427684_at	0.00547819	0.0192894	-1.45525
2300002M23Rik	1429496_x_at	0.00551843	0.0194311	1.76122
Unc13a	1437472_at	0.00551975	0.0194358	1.43441
1810018F18Rik	1453870_at	0.00559787	0.0197108	2.44296
4930533B18Rik	1432456_at	0.005631	0.0198274	-2.15407
9430082L08Rik	1430929_at	0.00569068	0.0200376	-1.27889
D5Ertd301e	1456703_at	0.00569122	0.0200395	2.10662
Slamf8	1425294_at	0.005697	0.0200599	-1.76234
Ucn2	1450607_s_at	0.0057196	0.0201394	-1.24116
C78024	1458763_at	0.00572234	0.0201491	2.89125
1700012B07Rik	1428703_at	0.00574002	0.0202113	1.66753
Dlx6	1452507_at	0.00574988	0.0202461	1.8347
Gm11149	1454140_at	0.00578164	0.0203579	2.51964
Osr1	1449350_at	0.00581229	0.0204658	1.09687
C77494	1445406_at	0.00583871	0.0205589	-1.29412
Trmt12	1430537_at	0.00584517	0.0205816	-1.83489
Smad9	1450265_at	0.00584874	0.0205941	1.64402
Drd2	1418950_at	0.00585185	0.0206051	1.65521
AU021880	1445945_at	0.00587747	0.0206953	1.58838
5730420F10Rik	1432980_at	0.00590515	0.0207928	-1.90923
D14Ertd725e	1439980_at	0.00591421	0.0208247	1.10694
Cdkn2a	1450140_a_at	0.00596788	0.0210136	-1.20572
A730052K04Rik	1458234_at	0.00599758	0.0211183	-2.13857
Gnat1	1460212_at	0.00602037	0.0211985	1.16726
Pcdhb1	1421631_at	0.00602854	0.0212272	1.82584
Unc45bos	1441711_at	0.00603846	0.0212622	2.02556
4930518J20Rik	1430342_at	0.0060423	0.0212757	-2.65783
Stac	1418957_at	0.00605296	0.0213132	-2.43222
4833412C15Rik	1430360_at	0.00607631	0.0213954	-2.27098
Fgf16	1420806_at	0.00609343	0.0214557	2.05359
AU015247	1445050_at	0.00610327	0.0214904	1.87146
Radil	1433523_at	0.0061161	0.0215356	-1.0635
B130065D12Rik	1445245_at	0.00619662	0.0218191	1.8585
A430105J06Rik	1430830_at	0.00625147	0.0220122	1.26769
4933425D22Rik	1429263_at	0.00627884	0.0221086	1.61892
C87312	1444857_at	0.00630089	0.0221863	2.66803
C79798	1441374_at	0.00635125	0.0223635	1.41631
Ccl20	1422029_at	0.00635593	0.02238	1.83721
Gucy2e	1422193_at	0.00635832	0.0223885	2.58715
G630055G22Rik	1459580_at	0.00636163	0.0224001	1.40126
Svs6	1418548_at	0.00637959	0.0224633	2.07983
4933440J02Rik	1430960_at	0.00638243	0.0224733	-1.84781
D530039A21Rik	1444539_at	0.00640694	0.0225597	-1.35187
Hyal4	1429990_at	0.00641009	0.0225708	2.40054
En2	1418868_at	0.0064451	0.022694	2.92795
4930551A22Rik	1444294_at	0.00645078	0.022714	1.04458
5730409N24Rik	1430362_at	0.00646826	0.0227755	1.03404
Mdh1b	1429842_at	0.00648498	0.0228344	-2.13287
Gpr171	1438439_at	0.00649684	0.0228762	2.48348
Mcf2	1419021_at	0.00652274	0.0229674	3.26956
9130231A04Rik	1430949_at	0.00656658	0.0231217	1.9475
Treml1	1452630_at	0.00660042	0.0232409	1.77101
Ovol2	1449205_at	0.00661842	0.0233043	-1.39722
4933402E13Rik	1429511_at	0.00663577	0.0233654	2.07025
A130094D17Rik	1446725_at	0.00667897	0.0235175	-2.28927
A830052D11Rik	1442844_at	0.00669587	0.023577	-2.07873
Piwil1	1460340_at	0.00670375	0.0236048	2.58408
Gm13648	1443736_at	0.00671883	0.0236579	-2.45826
4931406E20Rik	1454058_at	0.00673713	0.0237223	2.78201
Lrrc75aos2	1454148_at	0.00674513	0.0237504	1.51689
Obp1a	1453644_at	0.00678564	0.0238931	2.56384
Krt73	1436557_at	0.0068035	0.023956	2.54665
C77097	1458737_at	0.00680992	0.0239786	2.31303
1700023G09Rik	1432069_at	0.00685018	0.0241203	2.62788
Kel	1449057_at	0.00689603	0.0242818	-1.88038
Fibcd1	1435482_at	0.00692148	0.0243714	-1.4283
1810006J02Rik	1431552_at	0.0069439	0.0244503	2.49767
Ptpn20	1418759_at	0.00696615	0.0245287	2.24269
Foxi1	1449458_at	0.00701517	0.0247013	1.26953
Parp8	1451474_a_at	0.00701777	0.0247104	-1.03461
Lipf	1416040_at	0.00704783	0.0248163	2.00798
Ppp1r2-ps7	1429855_at	0.00707851	0.0249244	1.05149
AU022138	1444907_at	0.0071845	0.0252975	-2.44579
4933407I05Rik	1431476_at	0.00720683	0.0253762	-2.11444
Mettl11b	1457894_at	0.00723378	0.025471	1.14934
Gm9898	1459084_at	0.00723682	0.0254818	1.41683
Psg16	1449238_at	0.0072709	0.0256017	3.05726
C79356	1459652_at	0.00727273	0.0256082	1.65278
Ipw	1431229_at	0.00729113	0.025673	-1.2503
Ppp2r2cos	1454101_at	0.00733691	0.0258342	-1.56492
0610039K10Rik	1430761_at	0.0073423	0.0258531	-1.05549
2010106E10Rik	1421489_a_at	0.00735299	0.0258908	2.47285
A630012P03Rik	1439310_at	0.00735801	0.0259085	1.90198
3110080E11Rik	1430770_at	0.00736932	0.0259483	-1.88851
Ndufa4l2	1434905_at	0.00738218	0.0259936	-1.66088
D11Ertd729e	1444927_at	0.00738568	0.0260059	3.71751
Mal2	1427042_at	0.00740203	0.0260635	1.36504
Gzme	1450171_x_at	0.00741628	0.0261136	1.74984
1110017D15Rik	1429471_at	0.00742093	0.02613	-1.77493
Gzmb	1419060_at	0.00744257	0.0262063	-2.2701
4930470B04Rik	1454057_at	0.00745064	0.0262347	1.32039
Gm1123	1457269_at	0.00746288	0.0262777	2.36337
5830428M24Rik	1440266_at	0.00754193	0.0265561	-1.15693
Chit1	1453844_at	0.00758563	0.0267099	-1.03111
9430064I24Rik	1442912_at	0.00759836	0.0267548	1.4565
Hephl1	1458680_at	0.00760751	0.026787	-2.13454
Fancd2os	1429865_at	0.00762747	0.0268573	-1.51142
Cd209c	1421562_at	0.00768949	0.0270756	-1.90238
4933431M02Rik	1430867_at	0.00770576	0.0271329	1.34511
3200001D21Rik	1431850_at	0.00771766	0.0271749	1.61563
Higd1b	1449860_at	0.00774388	0.0272672	-1.14355
Ggt1	1448485_at	0.00777035	0.0273604	1.03459
Gm9885	1425397_at	0.00779884	0.0274607	-1.82932
4930563D23Rik	1456445_at	0.0078166	0.0275232	1.90903
Vmn1r14	1450602_at	0.00781784	0.0275276	2.13726
Fmr1nb	1434739_at	0.00788689	0.0277708	1.13603
Htr3b	1421652_at	0.00789104	0.0277854	1.35891
Zdhhc15	1442274_at	0.00790777	0.0278443	2.64524
C78662	1442498_at	0.00792594	0.0279082	-1.84363
Htr4	1427654_a_at	0.00794288	0.0279679	1.80452
C430042M11Rik	1457878_at	0.00799182	0.0281402	-2.45758
Pkp1	1449586_at	0.00799518	0.0281521	1.73154
1700063K16Rik	1432422_at	0.00803626	0.0282967	2.84713
Gm17753	1457363_at	0.00806792	0.0284082	-1.5193
1700074P13Rik	1432301_a_at	0.00811841	0.0285859	-1.90214
1700029P11Rik	1449276_at	0.00814096	0.0286653	2.14579
Efcab10	1453558_at	0.00814841	0.0286916	-2.35001
Ftcd	1419670_at	0.00818252	0.0288117	-2.08983
D1Ertd507e	1446261_at	0.00827089	0.0291228	-1.68782
Gm9796	1443132_at	0.00827849	0.0291496	-1.36577
Prex2	1432047_at	0.00830143	0.0292304	-1.61384
4930412L05Rik	1432193_at	0.00830636	0.0292477	-2.10208
1700015G11Rik	1459995_at	0.00831443	0.0292762	-2.32841
5330439B14Rik	1454117_at	0.0083612	0.0294409	-1.0707
Ambn	1449417_at	0.00838412	0.0295216	-2.1963
4930500A05Rik	1453910_at	0.00845491	0.0297708	-1.93769
Pyy	1424865_at	0.00846698	0.0298133	2.01417
Slitrk5	1429718_at	0.00847445	0.0298396	-2.29525
4930511J24Rik	1431565_at	0.00848609	0.0298806	1.92593
Krt26	1436160_at	0.00851033	0.029966	2.30889
Akr1c19	1455454_at	0.00851206	0.0299721	1.65951
4921509O07Rik	1454017_at	0.0085648	0.0301578	-1.0321
Mir133b	1446563_at	0.00856555	0.0301604	3.05967
Brinp2	1438706_at	0.00858522	0.0302297	2.51511
Bpifb5	1425046_at	0.00861686	0.0303411	-1.93763
Abcg8	1420656_at	0.00862252	0.030361	1.32796
5730522E02Rik	1432237_at	0.00864577	0.0304429	1.16102
Gm20213	1456693_at	0.00869977	0.030633	1.16309
Smtnl1	1419145_at	0.00873655	0.0307625	1.9205
9130007G19Rik	1430222_at	0.00874287	0.0307847	-1.8392
AY702103	1444219_at	0.00875243	0.0308184	1.82931
Tchhl1	1429944_at	0.00876018	0.0308457	2.11139
A530079E22Rik	1438863_at	0.00882137	0.0310611	2.0033
Vwa3b	1453250_at	0.00888041	0.031269	1.93064
1700057H21Rik	1445737_at	0.00888913	0.0312998	-1.93222
A030005K14Rik	1422292_at	0.00890577	0.0313584	-2.21679
Cbln3	1422911_at	0.00891066	0.0313756	-3.46086
Tsga13	1420587_at	0.00891273	0.0313828	1.21088
9630001P10Rik	1445167_at	0.00894261	0.031488	-2.43087
H2-M10.1	1450587_at	0.0089585	0.031544	-1.52698
4933423L19Rik	1454459_at	0.00896781	0.0315768	-2.53782
9330171B17Rik	1429231_at	0.00899162	0.0316606	1.46742
Aloxe3	1449237_at	0.0090312	0.0318	1.93497
Krt28	1430132_at	0.00904132	0.0318357	-1.2145
9430092D12Rik	1454331_at	0.00904628	0.0318531	-2.79899
2900046B09Rik	1443707_at	0.00905767	0.0318932	1.45005
A930037O16Rik	1453847_at	0.00912222	0.0321205	2.56489
Gm10033	1438123_at	0.00916373	0.0322667	-1.13268
Tas1r2	1450313_at	0.0091883	0.0323531	-1.75902
Sfrp2	1448201_at	0.00919035	0.0323604	-1.05747
Lypd8	1451441_at	0.00920168	0.0324003	2.20539
Ppm1n	1442242_at	0.00920454	0.0324103	2.3862
Gm4349	1443245_at	0.009208	0.0324226	1.4102
D19Ertd79e	1459533_at	0.00924194	0.0325421	2.90766
C80865	1442973_at	0.00924482	0.0325522	1.09157
Slc22a14	1440058_at	0.00926081	0.0326085	1.50128
Cox4i2	1421373_at	0.00927226	0.0326488	-1.41546
Adamtsl3	1440668_at	0.00932798	0.032845	-1.49102
4930474N09Rik	1431448_at	0.00933962	0.032886	2.13424
4631405K08Rik	1430655_at	0.00938873	0.0330589	-1.64983
Batf	1419410_at	0.00944463	0.0332558	-1.76101
Pcdhb4	1440632_at	0.00947563	0.0333649	-2.24372
B830008H07Rik	1457791_at	0.00951606	0.0335073	-1.33062
Olfr154	1450591_at	0.00956292	0.0336723	2.11547
Car6	1421001_a_at	0.00957916	0.0337295	1.12974
Cxcl17	1451610_at	0.00958259	0.0337415	1.24619
Gm14025	1454467_at	0.00959406	0.0337819	-1.59686
Slfn3	1421644_at	0.00967312	0.0340603	-2.26225
4930442G10Rik	1454204_at	0.00967768	0.0340763	-2.55802
Gna15	1421302_a_at	0.00968708	0.0341094	-1.56594
Defb3	1421806_at	0.00970351	0.0341673	1.20702
Gab3	1426589_at	0.0097431	0.0343067	-1.51634
Cplx3	1424606_at	0.00986068	0.0347207	-1.31466
4930442P07Rik	1430223_at	0.00996611	0.0350919	-1.48642
E430018J23Rik	1425024_at	0.00999077	0.0351788	-1.41085
C030026M15Rik	1431418_at	0.0100177	0.0352736	-2.86172
BC027072	1425306_at	0.0100199	0.0352813	-1.58675
D13Ertd94e	1443404_s_at	0.0100342	0.0353316	-1.83215
C1qtnf2	1431079_at	0.0100437	0.0353651	-2.13815
Cfb	1417314_at	0.0100443	0.0353673	-1.72601
Lect2	1449492_a_at	0.0101062	0.0355852	1.0569
Mybpc2	1455736_at	0.01011	0.0355984	-2.11952
Aldh3b2	1456317_at	0.0101136	0.0356112	-1.09282
Gip	1449908_at	0.010127	0.0356586	1.1755
Apcs	1419059_at	0.0101623	0.0357828	-1.20896
Ypel4	1434501_at	0.0101695	0.0358081	-1.25226
Ascl3	1420780_at	0.0101843	0.0358602	-1.29661
Gm8709	1445975_at	0.0101852	0.0358634	-1.26176
Cd244	1449991_at	0.0102059	0.0359364	-1.72113
D2Wsu107e	1444737_at	0.010234	0.0360351	-1.42566
Adh4	1422070_at	0.0102851	0.0362152	2.38164
D8Ertd54e	1446781_at	0.0102951	0.0362502	-1.26769
AU014876	1457752_at	0.0103224	0.0363464	2.32388
C80165	1459186_at	0.0103568	0.0364676	-1.70678
Coa4	1430540_at	0.0103764	0.0365366	-1.25739
Neurl3	1444003_at	0.0103822	0.0365571	-1.49383
4930470P17Rik	1450302_at	0.0103941	0.0365989	-2.29947
AA407175	1459578_at	0.0104141	0.0366694	1.71308
9430041J12Rik	1453671_at	0.0104777	0.0368933	1.76524
Prss46	1429646_at	0.0104779	0.0368941	-2.31909
Thbs3	1416623_at	0.0104899	0.0369361	-1.16602
Defb2	1450554_at	0.0105662	0.0372051	1.22293
2310016D03Rik	1431558_at	0.0105673	0.0372089	1.71848
Pom121l12	1438522_at	0.010583	0.0372642	1.89653
1700007J24Rik	1438944_at	0.0105901	0.037289	-2.68259
Ndp	1449251_at	0.0106002	0.0373245	-1.57929
Xkrx	1454762_at	0.0106059	0.0373448	-1.88386
Ccl1	1421688_a_at	0.0106194	0.0373923	-2.47723
Sigirr	1449163_at	0.0106319	0.0374364	1.04112
C79845	1442455_at	0.0106501	0.0375005	2.22263
Fam83f	1424930_s_at	0.0106618	0.0375417	-1.03084
Ppp1r3fos	1430639_at	0.0106666	0.0375583	-1.12299
Oas2	1425065_at	0.0107452	0.0378351	-1.32247
Cerkl	1446252_at	0.0107463	0.037839	-1.77453
Iqcg	1460467_at	0.010773	0.037933	-1.34126
Krt72	1419840_at	0.0107766	0.0379458	1.14911
AU022554	1446884_at	0.0107774	0.0379485	1.45324
Slc7a10	1421093_at	0.0108666	0.0382629	2.18335
Ddx25	1418263_at	0.0108932	0.0383563	1.70669
Ltf	1450009_at	0.0109123	0.0384237	1.37888
Gm3716	1449600_at	0.0109286	0.0384811	1.12234
Gm8369	1442219_at	0.0109629	0.0386017	-1.68495
4930570G19Rik	1439684_at	0.010994	0.0387114	1.04586
4932430A15Rik	1454298_at	0.0110014	0.0387371	1.05824
Pnma3	1456829_at	0.0110055	0.0387518	1.44157
Trim40	1457253_at	0.0110092	0.0387648	2.49731
2600006K01Rik	1432448_at	0.0110174	0.0387935	-1.10096
Tlm	1422361_at	0.0110506	0.0389105	-1.75572
Wnt10a	1460657_at	0.0110506	0.0389106	2.14629
4930419G24Rik	1432343_at	0.011066	0.0389649	-1.70301
Cyp4x1	1441662_at	0.0110919	0.0390559	2.55564
Marveld2	1426914_at	0.0111389	0.0392216	1.05598
Lrfn5	1454687_at	0.0111733	0.0393427	-1.24517
AU022479	1459075_at	0.0111875	0.0393927	1.6268
4833403J16Rik	1429969_at	0.0111927	0.039411	-3.49685
Dusp13	1450198_at	0.0112317	0.0395484	1.10542
Dhtkd1	1457027_at	0.0112584	0.0396422	1.04959
Nphs1	1422142_at	0.0112638	0.0396612	1.84934
1810008I18Rik	1459141_at	0.0113053	0.0398075	-1.07327
Klre1	1458642_at	0.0113237	0.0398722	2.05896
Vwf	1435386_at	0.0113269	0.0398834	-1.46985
Actc1	1415927_at	0.0113309	0.0398975	-1.33307
Cdx1	1449582_at	0.0113344	0.0399098	1.43862
6330531I01Rik	1453306_at	0.0113664	0.0400225	-1.11493
Defb6	1421807_at	0.0113685	0.0400301	-1.50502
A130006I12Rik	1453613_at	0.0113948	0.0401226	-1.14569
B230204H03Rik	1433155_at	0.0113952	0.0401238	1.75253
Ankrd35	1438474_at	0.0114083	0.0401699	-1.16411
Ceacam12	1416777_at	0.0114303	0.0402476	1.40162
9230104L09Rik	1432531_at	0.0114591	0.040349	1.20537
Nmur1	1421667_at	0.0115505	0.0406708	1.01283
Cstad	1430168_at	0.0116003	0.0408461	-2.29804
Panct2	1442588_at	0.0116144	0.0408956	1.38564
4931413K12Rik	1454131_at	0.0116321	0.0409583	-1.80928
Syngr4	1418875_at	0.0116343	0.0409658	1.98439
Glra4	1451937_at	0.0116588	0.041052	-1.77313
Tmprss13	1427477_at	0.0116757	0.0411117	-2.81429
Txk	1425785_a_at	0.0116922	0.0411695	1.33491
Defb45	1442290_at	0.0117041	0.0412116	-1.45122
Kmo	1418998_at	0.0117098	0.0412319	-1.82769
4930447F04Rik	1432516_at	0.0117761	0.0414653	-1.38283
Itgbl1	1425039_at	0.0118455	0.0417096	1.08684
Klra2	1421304_at	0.0119007	0.0419039	-2.32909
4933428M09Rik	1454210_at	0.0119258	0.0419924	1.83113
Grrp1	1429843_at	0.0119856	0.0422027	-1.6858
Npy	1419127_at	0.0120002	0.0422543	1.63735
Tbc1d10c	1454850_at	0.0120317	0.0423651	-1.32362
Gm10229	1425872_at	0.0120328	0.042369	1.76463
4930478L05Rik	1453629_at	0.0120419	0.0424009	-1.16868
D3Ertd740e	1444872_at	0.012043	0.0424049	1.16637
C130079B09Rik	1441632_at	0.0121109	0.0426438	-2.62314
Hbb-y	1436823_x_at	0.0121291	0.042708	-3.65115
Cyp2c68	1423244_at	0.0121331	0.0427222	1.95246
4930415O11Rik	1430248_at	0.0121707	0.0428545	2.3006
LOC100043315	1450328_at	0.0121968	0.0429466	1.23296
Apobr	1420382_at	0.0122075	0.0429843	-1.59837
D4Ertd199e	1459198_at	0.0122104	0.0429943	1.35649
5730419F03Rik	1431869_at	0.0122242	0.043043	2.25864
Tecrl	1437482_at	0.0122386	0.0430937	2.90192
1700012O15Rik	1436496_at	0.0122451	0.0431165	1.12388
Slc13a2	1418857_at	0.0122753	0.0432229	-1.73027
4933436F18Rik	1431499_at	0.0122917	0.0432806	-1.65917
Slc37a4	1417042_at	0.0123186	0.0433752	-1.31906
2900011O08Rik	1424624_at	0.0123379	0.0434435	1.26721
D11Ertd717e	1457579_at	0.0123514	0.0434908	1.15403
Fam228a	1432283_at	0.0123586	0.0435161	1.5171
D8Ertd268e	1459179_at	0.0123954	0.0436459	1.44665
Gm20767	1425427_at	0.0124177	0.0437242	-1.01485
Vwc2l	1440413_at	0.0124204	0.0437338	1.68838
Epha6	1421527_at	0.0124361	0.043789	-2.34041
4930434J06Rik	1432030_at	0.0124894	0.0439766	1.34029
AI414330	1458660_at	0.0125526	0.0441993	-1.56724
Pcsk1	1421396_at	0.0125995	0.0443644	2.06988
A830091E24	1443044_at	0.0126079	0.044394	-1.15816
Slco6d1	1431449_at	0.0126226	0.0444459	2.26953
Taf7l	1420433_at	0.012655	0.04456	-1.56159
5730460C07Rik	1431910_at	0.0126724	0.044621	-1.23167
Gm20740	1445425_at	0.0127072	0.0447436	-1.91276
Adamts7	1452339_at	0.012713	0.0447641	-1.16184
Scd3	1423366_at	0.0127213	0.0447934	-1.85361
8430437L04Rik	1431978_at	0.0127357	0.0448441	1.47214
Cct8l1	1437962_at	0.0127374	0.0448501	-1.93107
Gbp2b	1420549_at	0.0127613	0.044934	1.16748
1810019N24Rik	1430410_at	0.0127685	0.0449594	-1.69893
Gpr20	1440021_at	0.0127901	0.0450357	-1.25749
Cpne6	1449921_s_at	0.0128036	0.0450832	1.21779
Tmco2	1440820_x_at	0.0128149	0.045123	1.83889
Slc16a3	1449005_at	0.012852	0.0452535	-1.67966
Fam71f1	1437228_at	0.0128611	0.0452854	1.48657
C80154	1445276_at	0.0128617	0.0452876	1.20386
4931431B13Rik	1430416_at	0.0129018	0.0454288	-2.14108
Rdh1	1421702_at	0.0129095	0.0454559	-2.20871
Gm4814	1457835_at	0.0129314	0.0455332	-1.2125
9430011C21Rik	1445765_at	0.012956	0.0456196	1.73677
Cxcl2	1449984_at	0.0129611	0.0456378	1.75945
Vit	1426231_at	0.0130048	0.0457914	-1.30577
4933427E11Rik	1430155_at	0.0130105	0.0458117	2.65943
1700012I11Rik	1453460_at	0.0130309	0.0458834	-1.51858
Gpr87	1420364_at	0.0130585	0.0459808	1.01097
LOC74457	1431940_at	0.013123	0.0462079	-1.11813
Gm14743	1449597_at	0.0131664	0.0463605	1.19188
BC016548	1425961_at	0.0131915	0.0464491	1.93268
Npy4r	1422271_at	0.0131939	0.0464573	-2.70464
Il18r1	1421628_at	0.0132103	0.0465152	1.32573
Tmco5b	1432203_at	0.0132693	0.046723	-1.41046
4930432N10Rik	1431924_at	0.0132896	0.0467942	2.0812
E230006M18Rik	1444866_at	0.013304	0.0468452	-1.01558
4930448D08Rik	1453699_at	0.0133548	0.0470238	1.00102
4930566N20Rik	1433218_at	0.0133901	0.0471483	1.7609
Gpr34	1422542_at	0.013415	0.047236	2.34083
1700011H14Rik	1419294_at	0.0134157	0.0472385	1.65352
Capn11	1445698_at	0.0134349	0.0473059	-1.69947
Ccdc150	1430754_at	0.0134445	0.0473396	1.32485
4921513I03Rik	1431562_at	0.0134497	0.0473582	-1.72037
D930003E18Rik	1440007_at	0.0134634	0.0474063	1.05187
Rps15a-ps6	1430290_at	0.0134686	0.0474248	1.28716
D630033O11Rik	1443458_at	0.0134825	0.0474738	1.05257
Adamtsl4	1451932_a_at	0.0135968	0.047876	-1.07141
Tmed11	1418111_at	0.0136668	0.0481227	1.94246
1700020G03Rik	1447505_at	0.0136723	0.0481418	-1.51172
4930448N21Rik	1452559_at	0.0136726	0.048143	1.90494
LOC102638053	1446422_at	0.0136798	0.0481685	1.50214
Rcvrn	1450215_at	0.0136808	0.0481718	-1.80001
A730089K16Rik	1437263_at	0.0137289	0.0483413	2.57709
Dio1	1417991_at	0.0137297	0.048344	-1.66496
Ccdc160	1437936_at	0.0137509	0.0484186	-1.11615
Uncx	1419633_at	0.0137916	0.0485621	-1.00662
Zfp202	1449915_at	0.0137939	0.04857	-1.22729
4933421H06Rik	1453873_at	0.013801	0.0485951	1.05086
D730005E14Rik	1458362_at	0.0138596	0.0488015	-1.72486
C78344	1443001_at	0.0138783	0.0488673	2.69261
Cxcr5	1422003_at	0.0138832	0.0488845	1.22976
4921504P20Rik	1433113_at	0.0139365	0.0490722	-1.08433
D430047D06Rik	1458571_at	0.0139501	0.0491202	1.0341
D5Ertd525e	1443419_at	0.0139635	0.0491672	2.56868
6720418B01Rik	1430448_at	0.0139686	0.0491852	-1.32728
4933440N22Rik	1453789_at	0.0139699	0.0491897	-2.24489
4930429F11Rik	1453921_at	0.0139735	0.0492026	-2.11041
Porcn	1424220_a_at	0.014012	0.0493381	-1.58544
Panx2	1440350_at	0.0140182	0.0493598	1.79009
Smr2	1421782_a_at	0.0140342	0.0494162	-1.87233
Slc7a9	1448783_at	0.0141067	0.0496714	1.04298
Krt6b	1422588_at	0.0141205	0.0497199	2.17131
Smad6	1422771_at	0.0141253	0.049737	1.02818
AU015263	1439819_at	0.0141352	0.0497718	-1.67687

## Sheet: 12h-50-diff
Gene.symbol	ID	P.Val	adj.P.Val	logFC
4933440K10Rik	1460533_at	4.2884e-05	0.000151	4.21435
C78344	1443001_at	7.0574e-05	0.0002485	3.67558
Cnga1	1451763_at	0.000129504	0.000456	3.30564
1110015O18Rik	1453443_at	0.000153928	0.000542	5.08075
C86371	1459572_at	0.000158188	0.000557	3.78201
Aldoart1	1453901_at	0.000167702	0.0005905	3.24963
Armc2	1454180_at	0.000216692	0.000763	3.06054
Spn-ps	1432479_at	0.00025347	0.0008925	2.89968
AU015858	1445942_at	0.00025773	0.0009075	4.18088
Il9r	1421570_at	0.000260002	0.0009155	4.62997
1700123O12Rik	1458583_at	0.000307998	0.0010845	3.33477
Ankrd55	1432428_at	0.000310128	0.001092	5.76702
D1Ertd273e	1442657_at	0.000352302	0.0012405	3.18922
Htr3b	1421652_at	0.000364514	0.0012835	5.36713
Gip	1449908_at	0.000389364	0.001371	3.13089
Cdh18	1458120_at	0.000409812	0.001443	5.58235
Pmp2	1458193_at	0.000436082	0.0015355	2.6895
4930431P03Rik	1446238_at	0.00043949	0.0015475	3.60668
D14Ertd611e	1446111_at	0.000478682	0.0016855	3.41217
Pgk2	1416784_at	0.000485924	0.001711	3.17001
Tmprss11e	1458871_at	0.000704036	0.002479	3.87178
4930517N10Rik	1454175_at	0.000760694	0.0026785	2.17791
Glipr1l1	1430281_at	0.000799034	0.0028135	4.0976
Gm17733	1446119_at	0.000807128	0.002842	3.58934
Gm732	1445435_at	0.000822748	0.002897	2.92043
D17Ertd657e	1446267_at	0.000909652	0.003203	3.67287
Lipi	1444427_at	0.000950406	0.0033465	3.11613
F9	1427393_at	0.000951116	0.003349	4.343
Slco6b1	1419535_at	0.000951684	0.003351	4.17152
3200001G23Rik	1430953_at	0.000954666	0.0033615	3.85465
Cyp4x1	1441662_at	0.000960488	0.003382	4.20651
Il22ra2	1437665_at	0.000998118	0.0035145	2.32091
Kcnq3	1458421_at	0.0010126	0.0035655	2.29738
1810006J02Rik	1431552_at	0.0010437	0.003675	4.34781
Banf2	1443967_at	0.00104853	0.003692	2.45509
1700009J07Rik	1432505_at	0.00110206	0.0038805	2.18675
4921524L21Rik	1431479_at	0.00116184	0.004091	2.09273
Spink5	1430567_at	0.00117576	0.00414	3.37336
Zic2	1421301_at	0.00125074	0.004404	2.03562
2610317O13Rik	1430011_at	0.00127445	0.0044875	-2.22571
9230110F15Rik	1431511_at	0.00127715	0.004497	4.27554
Slc22a27	1419751_x_at	0.00138436	0.0048745	4.17571
4930470B04Rik	1454057_at	0.00147936	0.005209	3.55268
C77631	1445195_at	0.00158344	0.0055755	1.99062
Insl5	1449493_at	0.00158813	0.005592	4.14904
Gabrr1	1450300_at	0.00161454	0.005685	3.09347
Gucy2e	1422193_at	0.00162178	0.0057105	2.58854
Trpd52l3	1420783_at	0.00184444	0.0064945	2.90327
Synpr	1423640_at	0.00186801	0.0065775	2.43139
AA517562	1459935_at	0.00192254	0.0067695	2.18682
Hoxb13	1419576_at	0.00193248	0.0068045	3.1922
Fam71f1	1437228_at	0.00193319	0.006807	2.3362
E130218I03Rik	1435318_at	0.00199709	0.007032	3.17106
D1Ertd507e	1446261_at	0.00201796	0.0071055	2.55796
Tmem207	1445371_at	0.00204565	0.007203	4.30461
Hormad1	1450292_a_at	0.00212191	0.0074715	2.37189
Mrgprf	1425894_at	0.00213142	0.007505	-3.33755
Gm10229	1425872_at	0.00215528	0.007589	3.08792
Gjd4	1427601_at	0.00220966	0.0077805	2.20481
C78024	1458763_at	0.00221222	0.0077895	4.6709
4930562D21Rik	1454065_at	0.00222457	0.007833	3.20587
C81608	1442934_at	0.00226433	0.007973	3.20315
A930010G16Rik	1430174_at	0.00228393	0.008042	2.02731
5730419F03Rik	1431869_at	0.00228421	0.008043	2.18528
Gad1os	1441383_at	0.00230423	0.0081135	3.34855
Cc2d2b	1445822_at	0.0023261	0.0081905	1.67161
AY702103	1444219_at	0.00278902	0.0098205	1.89877
A330033J07Rik	1458799_at	0.00279584	0.0098445	2.47561
4933416M06Rik	1454129_at	0.00279754	0.0098505	2.56455
1700006F04Rik	1457663_at	0.00281458	0.0099105	1.79257
1700111E14Rik	1432440_at	0.00283361	0.0099775	3.0792
Folh1	1450154_at	0.00286485	0.0100875	3.23952
Il17b	1431693_a_at	0.00286684	0.0100945	4.08867
Cfhr3	1432330_at	0.00286712	0.0100955	-1.57945
A830010M09Rik	1443175_at	0.00287479	0.0101225	4.11665
Gbp2b	1420549_at	0.00290461	0.0102275	3.04172
4930533N22Rik	1421573_at	0.00293187	0.0103235	2.15672
1700015C15Rik	1447673_x_at	0.00293429	0.010332	2.82045
Mrgprb1	1437529_at	0.0029394	0.01035	3.12463
4930455H04Rik	1432123_at	0.00294323	0.0103635	4.59576
2810455B08Rik	1431412_at	0.00300699	0.010588	-1.53085
9330154F10Rik	1433324_at	0.00301679	0.0106225	-1.75477
Krtap13	1420358_at	0.00302204	0.010641	4.44711
C79744	1458935_at	0.00305797	0.0107675	3.45861
Slc34a1	1423279_at	0.00309248	0.010889	3.45186
9130208D14Rik	1440922_at	0.00310043	0.010917	2.57867
4930447A16Rik	1431671_at	0.00312443	0.0110015	2.76636
4833432E10Rik	1453387_at	0.00323164	0.011379	-1.99315
4933427I22Rik	1431524_at	0.00324385	0.011422	2.50577
Zfp42	1418362_at	0.00325208	0.011451	3.00476
Hmx1	1422152_at	0.00330675	0.0116435	2.66275
Unc13a	1437472_at	0.00343441	0.012093	1.87541
A430105J06Rik	1430830_at	0.00348553	0.012273	2.43005
Ovgp1	1426526_s_at	0.00350484	0.012341	-1.72609
1700063K16Rik	1432422_at	0.00354702	0.0124895	3.00082
Tspan10	1426588_at	0.00362995	0.0127815	2.86394
Dsg1a	1458000_at	0.00366175	0.0128935	3.18806
D3Ertd108e	1459424_at	0.00370478	0.013045	3.43019
Abcc6	1421212_at	0.00376172	0.0132455	3.29318
C4bp	1418037_at	0.00377578	0.013295	3.17504
Prl3b1	1415835_at	0.00382051	0.0134525	2.70187
Klre1	1458642_at	0.00384635	0.0135435	2.60629
Zfp853	1447921_at	0.00386396	0.0136055	-1.6495
Pet2	1421566_at	0.0038749	0.013644	3.67053
Hoxd10	1418606_at	0.00390117	0.0137365	-1.45053
Ctnna2	1448895_a_at	0.00397004	0.013979	1.79439
Kcnh8	1440980_at	0.00402116	0.014159	3.1661
Ppp1r17	1449240_at	0.0040274	0.014181	3.75517
Cytl1	1456793_at	0.00415137	0.0146175	3.05086
Speer6-ps1	1431643_at	0.00422422	0.014874	2.34598
H2bfm	1454199_at	0.00422549	0.0148785	-1.51185
Gm5148	1443541_at	0.00424097	0.014933	3.24806
Bzrap1	1455771_at	0.00424154	0.014935	3.49654
A830018L16Rik	1438213_at	0.0042512	0.014969	2.70287
A130009E19Rik	1444484_at	0.00425176	0.014971	2.48293
Panct2	1442588_at	0.00429962	0.0151395	3.1405
4833403J16Rik	1429969_at	0.00433767	0.0152735	-2.29309
Olfr672	1422360_at	0.0043452	0.0153	2.53272
5430410E06Rik	1453637_at	0.00436593	0.015373	2.53456
1700123O21Rik	1447798_at	0.00440725	0.0155185	2.24298
Paupar	1440049_at	0.00449828	0.015839	3.76875
2310057N15Rik	1421575_at	0.00454556	0.0160055	2.28221
Defb9	1427612_at	0.00456615	0.016078	2.02339
Gdf10	1424007_at	0.00459029	0.016163	-3.57317
LOC102633357	1443553_at	0.00462054	0.0162695	2.13488
D15Ertd180e	1444814_at	0.00462863	0.016298	1.65928
Il1rapl1	1453373_at	0.00470176	0.0165555	3.62851
Magea4	1450594_at	0.00475402	0.0167395	2.52037
Nlrp12	1440921_at	0.00475501	0.016743	2.4731
Cdx4	1421552_at	0.00478554	0.0168505	3.78765
D5Ertd301e	1456703_at	0.00479108	0.01687	2.82716
Ltc4s	1419692_a_at	0.00479264	0.0168755	2.05784
Crygs	1420453_at	0.00496489	0.017482	2.23838
Cks1brt	1438600_at	0.0049788	0.017531	1.86989
Atp6v1b1	1419373_at	0.00509354	0.017935	1.6634
Prr9	1444061_at	0.0051404	0.0181	3.657
Gpr15	1431296_at	0.00514963	0.0181325	1.47007
2210409D07Rik	1432559_at	0.00516397	0.018183	2.8558
Lhx1os	1439232_at	0.00520203	0.018317	2.47898
Odam	1430186_at	0.00523739	0.0184415	2.91518
Vstm4	1455050_at	0.00525769	0.018513	-2.09904
2310016G11Rik	1432445_at	0.00527729	0.018582	2.40115
Crlf1	1418476_at	0.00528155	0.018597	1.95454
Nr0b2	1449854_at	0.00528794	0.0186195	-1.83348
Wap	1448386_a_at	0.00529348	0.018639	2.20126
Cplx4	1451590_at	0.00530242	0.0186705	1.65861
Prl7c1	1421423_at	0.00532614	0.018754	-3.57947
3110039C02Rik	1430952_at	0.00533991	0.0188025	3.81593
Drd2	1418950_at	0.00534346	0.018815	2.46808
Gm11627	1442917_at	0.00537868	0.018939	-2.01365
6430628N08Rik	1453088_at	0.00543633	0.019142	3.28428
Krtap1-5	1449560_at	0.00544442	0.0191705	3.6846
Cib3	1444438_at	0.00545465	0.0192065	2.22776
Nxph2	1437964_at	0.00545649	0.019213	2.57168
Mcf2	1419021_at	0.00547197	0.0192675	3.96185
D730048I06Rik	1422004_at	0.00547538	0.0192795	3.09041
Fam122c	1453955_a_at	0.00549441	0.0193465	2.66566
Serpina3g	1424923_at	0.00550193	0.019373	-3.72678
1700018A14Rik	1453900_at	0.00552167	0.0194425	3.86079
2900072G11Rik	1429703_at	0.00553374	0.019485	-1.31991
4930544F09Rik	1431949_at	0.00556967	0.0196115	2.25297
Pcdhb18	1421723_at	0.00557648	0.0196355	-1.37608
A930023M06Rik	1432306_at	0.00559835	0.0197125	2.62844
Tsga13	1420587_at	0.00567432	0.01998	2.70062
4921518K17Rik	1431797_at	0.00572104	0.0201445	2.91753
Stra8	1420568_at	0.00573524	0.0201945	2.43575
4933434M16Rik	1431895_at	0.00574859	0.0202415	1.89735
AI661384	1435710_at	0.00575143	0.0202515	3.51612
1810053B23Rik	1431742_at	0.00577613	0.0203385	2.71122
Gpr162	1418611_at	0.00579346	0.0203995	2.6717
4933402E13Rik	1429511_at	0.00581107	0.0204615	2.88803
Lmo3	1455754_at	0.00594952	0.020949	2.64498
Foxi1	1449458_at	0.00598984	0.021091	1.77953
4932434E15Rik	1431794_at	0.00602549	0.0212165	2.30734
En2	1418868_at	0.00608186	0.021415	2.3164
4933438B17Rik	1432234_at	0.00608555	0.021428	3.02521
Tmem82	1451528_at	0.00610827	0.021508	2.74018
Hepacam2	1435939_s_at	0.00613284	0.0215945	2.89839
A630081D01Rik	1457759_at	0.00614491	0.021637	3.06606
Fam43b	1435063_at	0.00617998	0.0217605	-2.14302
Adh1	1416225_at	0.00619248	0.0218045	-2.75532
5730433K22Rik	1430933_at	0.00620654	0.021854	1.88817
Gm13111	1457215_at	0.00629017	0.0221485	2.87045
Cst7	1419202_at	0.00629159	0.0221535	3.21262
Prl8a6	1418418_a_at	0.00629699	0.0221725	3.91791
Cyp8b1	1449309_at	0.00636302	0.022405	2.40995
Lipf	1416040_at	0.00636756	0.022421	2.10067
Tmprss13	1427477_at	0.00636998	0.0224295	-2.81032
Fam181a	1436685_at	0.0064201	0.022606	3.19967
7630403G23Rik	1430881_at	0.00644126	0.0226805	3.26064
Them7	1453043_at	0.0064725	0.0227905	3.0166
Mesp1	1426557_at	0.00648443	0.0228325	2.22578
4930552N02Rik	1432223_at	0.0065293	0.0229905	3.09594
Psg-ps1	1451616_at	0.00654535	0.023047	2.14279
4921523L03Rik	1454164_at	0.00654577	0.0230485	2.16295
1700029P11Rik	1449276_at	0.00656438	0.023114	2.69181
2410021H03Rik	1447709_at	0.00657659	0.023157	1.53801
2310068J16Rik	1432268_at	0.00658127	0.0231735	-1.50093
AU015253	1459100_at	0.00660371	0.0232525	2.17774
C87312	1444857_at	0.0066047	0.023256	2.82255
Egfem1	1430430_at	0.00660584	0.02326	2.66503
Ihh	1450704_at	0.00665568	0.0234355	1.60894
Itga8	1427489_at	0.00666662	0.023474	-1.85553
LOC100125594	1431620_at	0.00671021	0.0236275	2.38056
Ccr1l1	1422349_at	0.00674997	0.0237675	2.86462
Gp2	1449452_a_at	0.00675579	0.023788	2.33872
2310079G19Rik	1454242_at	0.00676133	0.0238075	2.81171
C87490	1459610_at	0.0067646	0.023819	2.66738
Tbx5	1425695_at	0.00677099	0.0238415	2.74523
Smim5	1435378_at	0.00677652	0.023861	2.0462
Vmn1r56	1421736_at	0.00679172	0.0239145	2.65729
C77717	1457866_at	0.00688104	0.024229	2.98276
Tulp1	1451582_at	0.00691327	0.0243425	2.52132
Ttc23l	1431902_at	0.00693031	0.0244025	2.3927
Six6	1419408_at	0.00694068	0.024439	3.2833
1700016P04Rik	1438791_at	0.00694465	0.024453	2.88496
AU021884	1458815_at	0.006981	0.024581	-1.21527
Krtap21-1	1421691_at	0.00698711	0.0246025	3.82714
Ldoc1	1435815_at	0.00708381	0.024943	2.44538
5930435M05Rik	1456751_x_at	0.00710852	0.02503	2.21666
Azgp1	1417776_at	0.00711988	0.02507	3.0629
Hcrtr1	1436295_at	0.00713195	0.0251125	-2.09703
Plet1os	1453552_at	0.0071585	0.025206	2.70944
Neurod6	1418047_at	0.00716319	0.0252225	2.76234
D330005C11Rik	1440566_at	0.00717767	0.0252735	1.96092
4930444M15Rik	1431979_at	0.00718705	0.0253065	1.72481
Klhl33	1445569_at	0.00721332	0.025399	1.32042
Hhex	1423319_at	0.0072366	0.025481	-2.24907
Gm17244	1441582_at	0.00728914	0.025666	1.73983
Lypd8	1451441_at	0.00729298	0.0256795	3.59076
Gpr34	1422542_at	0.0073174	0.0257655	2.77467
Plekhd1os	1431446_at	0.00735191	0.025887	1.42523
1700031L13Rik	1442345_at	0.00735489	0.0258975	-1.84366
Nmur2	1425943_at	0.00745131	0.026237	2.49042
A130019P10Rik	1441204_at	0.0074604	0.026269	-1.35003
Lhcgr	1450192_at	0.00748326	0.0263495	-3.17423
4930563D23Rik	1456445_at	0.00757286	0.026665	2.52186
Akr1c6	1417085_at	0.00760637	0.026783	-2.21166
A530079E22Rik	1438863_at	0.00761035	0.026797	3.2073
9130231A04Rik	1430949_at	0.00769782	0.027105	2.61054
Gm5802	1455890_x_at	0.00769967	0.0271115	2.03694
Ang3	1421791_at	0.00775334	0.0273005	2.66785
D8Ertd124e	1460162_at	0.00776257	0.027333	3.00583
6330411D24Rik	1432020_at	0.00780432	0.02748	2.56916
Col13a1	1422866_at	0.00782363	0.027548	-1.714
Islr	1418450_at	0.00782718	0.0275605	-2.08952
Klra19	1426140_x_at	0.0078296	0.027569	1.85158
S100a8	1419394_s_at	0.00786964	0.02771	2.35357
C79461	1445973_at	0.00787816	0.02774	2.97379
Sox5os1	1432009_at	0.00790116	0.027821	-1.52465
Gcm1	1420601_at	0.00790599	0.027838	2.70619
B3gnt6	1456680_at	0.00791835	0.0278815	2.51444
Gm19619	1457487_at	0.00792033	0.0278885	1.60367
9330118I20Rik	1454194_at	0.00795044	0.0279945	3.26351
Foxd4	1422318_at	0.00796975	0.0280625	1.83533
Mrap2	1436274_at	0.00798139	0.0281035	1.59532
Adam32	1437376_at	0.00800582	0.0281895	3.17544
Msgn1	1421798_at	0.00802172	0.0282455	2.19591
Acot5	1425257_at	0.00803578	0.028295	1.49754
Barx1	1423342_at	0.0080389	0.028306	1.6772
Ubd	1419762_at	0.00808434	0.028466	3.09424
8430422H06Rik	1432165_at	0.00809925	0.0285185	3.26535
Thbs2	1450663_at	0.00811487	0.0285735	-2.02201
Ms4a15	1441898_at	0.00811956	0.02859	1.19894
Gpr27	1422154_at	0.00812183	0.028598	2.48338
4930412B13Rik	1431408_at	0.00815023	0.028698	3.01557
Gzmn	1425165_at	0.00817991	0.0288025	2.27516
Asb16	1452023_at	0.00818105	0.0288065	1.85671
Gfi1	1417679_at	0.00820959	0.028907	1.66909
Xpnpep2	1417805_at	0.00823699	0.0290035	2.15973
1700061N14Rik	1441773_at	0.00824026	0.029015	2.9618
1600022D10Rik	1431723_at	0.0082573	0.029075	2.47827
Hba-x	1448716_at	0.00826383	0.029098	2.85194
Slc27a2	1416316_at	0.00833994	0.029366	2.48198
Serpina11	1435887_at	0.00835571	0.0294215	1.9259
Capsl	1429891_at	0.00838822	0.029536	1.88511
Gm9898	1459084_at	0.00839007	0.0295425	3.89608
Cabs1	1429744_at	0.00839902	0.029574	3.11418
Cntn5	1458271_at	0.00842742	0.029674	3.05568
AY074887	1427613_at	0.00846178	0.029795	2.40771
Krtap19-4	1426203_at	0.00847172	0.02983	2.53051
4930543E12Rik	1430767_a_at	0.00848819	0.029888	2.65763
9130015G15Rik	1430921_at	0.00849061	0.0298965	2.6865
Orm2	1420438_at	0.00852994	0.030035	1.71201
Ctrb1	1448220_at	0.00853889	0.0300665	3.34963
BC028777	1428041_at	0.00854201	0.0300775	2.62611
Dhrs7c	1444504_at	0.00857808	0.0302045	2.24505
A930017M01Rik	1437076_at	0.00858319	0.0302225	1.6269
C430039J16Rik	1454207_at	0.00858489	0.0302285	3.18449
Clhc1	1453882_at	0.00862778	0.0303795	3.15517
4930447N08Rik	1432242_at	0.00863104	0.030391	-1.27556
4931412I15Rik	1433075_at	0.00872888	0.0307355	2.30858
Celsr3	1425067_at	0.00873101	0.030743	2.7292
Fam47c	1431445_at	0.00877943	0.0309135	3.13217
Fam19a1	1457092_at	0.00881167	0.031027	2.48242
Olfr75-ps1	1444816_at	0.00881266	0.0310305	2.79497
Gp6	1446554_at	0.00882984	0.031091	2.39945
4930511A02Rik	1430812_at	0.00884319	0.031138	3.85854
AU022706	1445098_at	0.00887514	0.0312505	1.75111
Arl14	1430234_at	0.00890312	0.031349	1.67091
Brinp2	1438706_at	0.00894415	0.0314935	3.13711
Lpxn	1424965_at	0.008946	0.0315	2.21892
Gzmf	1418679_at	0.00900891	0.0317215	2.14247
C030015A19Rik	1431409_at	0.00901757	0.031752	1.1688
Sp8	1440519_at	0.00904043	0.0318325	2.72466
Khdrbs2	1422117_s_at	0.00907281	0.0319465	-2.11257
4930526F13Rik	1431976_at	0.00915715	0.0322435	3.29017
Nkain2	1453329_s_at	0.00916042	0.032255	2.66899
Gsdmcl-ps	1454049_at	0.00916724	0.032279	3.10673
Six2	1427436_at	0.00916738	0.0322795	2.15213
D430033H22Rik	1442111_at	0.00917519	0.032307	-2.44697
Nipsnap3a	1453236_at	0.00918044	0.0323255	1.77342
2900055J20Rik	1430675_at	0.0091962	0.032381	3.10742
Foxa1	1418496_at	0.00921395	0.0324435	3.16535
Iqub	1436831_at	0.00923426	0.032515	1.93758
L1td1	1457314_at	0.009253	0.032581	1.90722
Hmgb4	1429349_at	0.00925812	0.032599	2.72096
Hyal5	1438994_at	0.00926507	0.0326235	2.72688
Rbmxl2	1429343_at	0.0092851	0.032694	3.0651
C920009B18Rik	1437898_at	0.00929631	0.0327335	1.50158
D830036C21Rik	1446634_at	0.00930001	0.0327465	2.1409
4931407E12Rik	1431603_at	0.00930157	0.032752	3.08093
C78441	1447981_at	0.00931577	0.032802	-1.22732
4933415A04Rik	1453532_at	0.00936064	0.03296	1.74681
Gm9933	1446515_at	0.00937172	0.032999	2.93784
D7Ertd558e	1458769_at	0.00938137	0.033033	2.79
Speer4a	1422726_x_at	0.00939827	0.0330925	-1.74519
Krt73	1436557_at	0.00941801	0.033162	2.69231
4930415O11Rik	1430248_at	0.00942142	0.033174	3.11126
Ppp3r2	1437535_at	0.00948674	0.033404	2.09953
LOC553096	1442320_at	0.00949597	0.0334365	-1.44137
1700028I16Rik	1453459_at	0.00958429	0.0337475	2.26399
Gckr	1426059_at	0.00960076	0.0338055	-2.03783
AU021880	1445945_at	0.00961482	0.033855	2.51877
Fbxo43	1427415_at	0.00961553	0.0338575	2.4281
Lrrc38	1439491_at	0.00962504	0.033891	2.93863
2210039B01Rik	1432355_at	0.00963981	0.033943	2.82009
Krt86	1427365_at	0.00964265	0.033953	2.04861
4933411B09Rik	1430863_at	0.00964805	0.033972	1.85559
5031426D15Rik	1431248_at	0.00972686	0.0342495	-1.75879
Abcg5	1419393_at	0.00973765	0.0342875	1.38518
1700028N14Rik	1432502_at	0.00974333	0.0343075	1.82157
Fam183b	1432556_a_at	0.00976023	0.034367	3.69214
4930590A17Rik	1432379_at	0.00980879	0.034538	1.74875
Cyp11b1	1456362_at	0.00981788	0.03457	-1.39254
2310034C09Rik	1449986_at	0.00983421	0.0346275	2.77231
Trav12n-1	1449644_at	0.00984117	0.034652	2.23463
Pramel1	1421713_at	0.00991643	0.034917	1.97786
4933436E23Rik	1454185_at	0.00992935	0.0349625	2.90373
Glt6d1	1431451_at	0.00996968	0.0351045	2.28557
Sfrp2	1448201_at	0.00997848	0.0351355	-1.93282
Arhgef38	1431629_at	0.00998942	0.035174	3.57734
Scgb3a2	1425218_a_at	0.0100008	0.035214	3.18193
4930503E24Rik	1431486_at	0.0100198	0.035281	2.17702
BE949265	1439936_at	0.0100292	0.035314	1.54856
Mmp1a	1422175_at	0.010032	0.035324	2.47278
Stmn4	1418105_at	0.0100364	0.0353395	2.48155
Kcnk15	1447972_at	0.0100731	0.0354685	-1.92178
1700017G19Rik	1429645_at	0.0101	0.0355635	2.24565
Bpifa2	1419348_at	0.0101108	0.0356015	-2.22749
B930053N05Rik	1439580_at	0.0101526	0.0357485	-1.52417
B830004H01Rik	1444652_at	0.0101848	0.035862	1.74152
Arr3	1441144_at	0.0102187	0.0359815	3.25536
Galr2	1422942_at	0.0102334	0.036033	1.75374
Ms4a4d	1418990_at	0.0102345	0.036037	-1.73057
Ephx4	1434526_at	0.0102548	0.0361085	1.46819
B230303O12Rik	1456750_at	0.0102567	0.036115	1.42085
2810404F17Rik	1431720_at	0.0102645	0.0361425	2.7575
Grik1	1427676_a_at	0.0102781	0.0361905	3.47221
Acsbg2	1439000_at	0.010293	0.036243	2.75662
Olfr64	1422386_at	0.0102951	0.0362505	1.78516
C1qtnf3	1422606_at	0.0103018	0.036274	3.31696
Zfp354a	1420390_s_at	0.0103511	0.0364475	-1.10213
Dcdc2c	1453930_at	0.0103928	0.0365945	2.92887
4930518J20Rik	1430342_at	0.0104377	0.0367525	-2.13412
D8Ertd268e	1459179_at	0.0104999	0.0369715	2.2537
Snx31	1453177_at	0.0105087	0.0370025	2.51362
Rimbp3	1443875_at	0.0105644	0.0371985	2.6662
Txndc8	1420333_at	0.0106165	0.037382	-1.18234
D2Ertd295e	1446133_at	0.0106288	0.0374255	-1.25809
Il23a	1419529_at	0.0106676	0.037562	1.20869
Fgf2	1449826_a_at	0.0107395	0.037815	-1.51083
4930500F04Rik	1454059_at	0.0107414	0.037822	1.69746
D4Ertd199e	1459198_at	0.0107466	0.03784	2.58111
Gm12159	1459213_at	0.0107571	0.037877	1.41253
Il13	1420802_at	0.0108044	0.0380435	2.31373
Vmn1r49	1421778_at	0.0108379	0.0381615	3.04946
Prss54	1429975_at	0.0108435	0.0381815	2.87626
Prss35	1434195_at	0.0108535	0.0382165	-1.86829
Pcdhb20	1449583_at	0.0108691	0.0382715	-1.88192
Slc6a4	1417150_at	0.010882	0.038317	-1.37238
4930463O16Rik	1431870_at	0.0109207	0.038453	1.83506
BB086117	1446681_at	0.0109537	0.0385695	-1.47533
Tbc1d2b	1428508_at	0.010976	0.038648	-1.33032
Slc4a5	1435420_at	0.0109844	0.0386775	-1.38207
D7Ertd523e	1445183_s_at	0.0110166	0.038791	2.13991
1700084C06Rik	1454282_at	0.011029	0.0388345	1.31814
Lect2	1449492_a_at	0.0110583	0.0389375	1.37914
D15Ertd50e	1448091_at	0.0111138	0.039133	3.69772
Pou1f1	1422220_at	0.0111216	0.0391605	-2.01497
Cldn23	1424409_at	0.0111222	0.0391625	1.57156
Prkcq	1426044_a_at	0.0111248	0.039172	2.22885
Glod5	1460454_at	0.0111426	0.0392345	2.11972
AW124847	1441077_at	0.0111696	0.0393295	2.42841
9330169L03Rik	1458533_at	0.0111991	0.0394335	3.9293
Mettl11b	1457894_at	0.0111998	0.039436	2.20375
4930592A05Rik	1431638_at	0.0112061	0.039458	1.88509
4930592C13Rik	1442611_at	0.0112349	0.0395595	1.87344
Nid2	1423516_a_at	0.0112578	0.03964	-2.97311
Lce3f	1456248_at	0.0112866	0.0397415	2.20669
AA467197	1434046_at	0.011294	0.0397675	1.96147
Grip2	1460028_at	0.0112945	0.0397695	1.69244
Hoxa1	1420565_at	0.0113422	0.0399375	-1.07848
Ccdc3	1428549_at	0.0113817	0.0400765	-2.44848
Ptpn20	1418759_at	0.011408	0.040169	3.24394
Cryba4	1420686_at	0.0114441	0.040296	2.59674
Ntsr2	1417151_a_at	0.0114701	0.0403875	2.47585
Nat1	1421758_at	0.011474	0.0404015	2.62752
Gm9866	1439056_at	0.0115374	0.0406245	2.58724
AA517841	1420169_at	0.011549	0.0406655	2.13848
Gm16491	1431696_at	0.0115758	0.04076	2.17206
Celf6	1429790_at	0.0115905	0.0408115	2.66474
A630012P03Rik	1439310_at	0.0116143	0.0408955	2.10967
Serpina3n	1419100_at	0.0116172	0.0409055	-1.90701
Iqsec3	1437912_at	0.0116478	0.0410135	2.04617
Tmem45a	1422587_at	0.0117028	0.041207	-1.70065
AF366264	1451875_at	0.0117416	0.0413435	2.18271
Sox30	1440509_at	0.0117562	0.041395	1.96834
9430064I24Rik	1442912_at	0.0118252	0.041638	1.7287
2610319H10Rik	1438429_at	0.0118263	0.041642	-1.4651
Olfr2	1460313_at	0.0118343	0.04167	2.6393
Cdh17	1419331_at	0.011865	0.041778	-1.38133
Cd72	1426112_a_at	0.0118685	0.0417905	-1.66781
Gm15471	1440949_at	0.0119289	0.042003	-1.99836
Adamts20	1456901_at	0.0119617	0.0421185	3.90794
Lyzl1	1449892_at	0.0119625	0.0421215	3.44326
6330576A10Rik	1453653_at	0.0119683	0.042142	1.96293
Matn4	1418464_at	0.0119841	0.0421975	1.52046
Tff2	1422448_at	0.0119854	0.042202	2.45101
D13Ertd205e	1420105_at	0.0119875	0.0422095	2.60145
4930588G17Rik	1431570_at	0.0120146	0.042305	-1.1427
Rrh	1450280_a_at	0.0120149	0.042306	1.77864
Magea7-ps	1422423_at	0.0120241	0.0423385	1.92487
2010106E10Rik	1421489_a_at	0.0120263	0.042346	2.99377
Slc7a10	1421093_at	0.0120683	0.042494	2.02208
Magea6	1422357_at	0.0120971	0.0425955	2.88374
Nme8	1431871_at	0.0121086	0.042636	1.86604
2610318N02Rik	1429268_at	0.0121277	0.042703	1.95748
Gm8579	1444187_at	0.0121298	0.0427105	2.50339
4833419G08Rik	1454439_at	0.0121387	0.042742	2.18463
Mpeg1	1427076_at	0.0121603	0.042818	-1.50602
4930542C12Rik	1422215_at	0.0122015	0.042963	2.63643
A930037O16Rik	1453847_at	0.0122187	0.0430235	2.60558
D9Ertd12e	1442666_at	0.0122478	0.043126	-1.22853
Tmem61	1446460_at	0.0122522	0.0431415	1.92155
C230007H23Rik	1444982_at	0.0122563	0.043156	1.38919
2810468N07Rik	1452980_at	0.0122621	0.0431765	-1.15237
Hba-a1	1453574_at	0.0122671	0.043194	1.67762
Krtap9-3	1449963_at	0.0122742	0.043219	1.97126
Tdpoz1	1425375_at	0.0122898	0.043274	1.9748
Olfr65	1422363_at	0.0123	0.04331	2.60756
Gsto2	1453708_a_at	0.0123125	0.043354	2.50734
Serpina3i	1430751_at	0.0123331	0.0434265	-1.61471
1700080N15Rik	1432138_at	0.0123431	0.0434615	1.53922
Defa-rs10	1422242_at	0.0123441	0.043465	1.72173
9530006C21Rik	1441779_at	0.012375	0.043574	-1.73583
9930024M15Rik	1457801_at	0.0123875	0.043618	-1.49123
Fam228a	1432283_at	0.0124432	0.043814	2.25403
Adh6a	1429608_at	0.0124479	0.0438305	3.24497
Psg28	1425881_at	0.0124537	0.043851	2.02954
Necab1	1437156_at	0.012497	0.0440035	1.72013
Clec2l	1433764_at	0.0125297	0.0441185	2.1362
Slc4a10	1417672_at	0.0125667	0.044249	1.66227
4930459I23Rik	1454054_at	0.0125883	0.044325	1.81534
Ccna1	1449177_at	0.0125963	0.044353	1.52733
Opn1mw	1419723_at	0.0125984	0.0443605	2.37229
Kctd16	1429666_at	0.0126305	0.0444735	1.95995
Nhlh2	1436888_at	0.0126326	0.044481	1.71858
3300002I10Rik	1433393_at	0.0126894	0.044681	1.9522
Lgi4	1434121_at	0.0127175	0.04478	-1.07092
Lhpp	1452889_at	0.0127506	0.0448965	-1.33683
Trim31	1425308_at	0.0127713	0.0449695	1.31014
Vat1l	1433551_at	0.0127858	0.0450205	2.16106
Shc4	1457118_at	0.0127935	0.0450475	1.3424
Gm5084	1459259_at	0.0127966	0.0450585	2.23884
1700061F12Rik	1444605_at	0.0127987	0.045066	2.54797
BC016579	1424941_at	0.0128208	0.0451435	2.43982
Xdh	1451006_at	0.012829	0.0451725	-1.10676
D15Ertd154e	1446664_at	0.0128296	0.0451745	2.98988
Gm19434	1457903_at	0.0128509	0.0452495	-1.21613
Slc30a8	1444027_at	0.0128695	0.045315	2.10199
Ccl20	1422029_at	0.0128713	0.0453215	2.47377
LOC493582	1459410_at	0.0128885	0.045382	2.97359
1700016D18Rik	1429837_at	0.0128922	0.045395	2.75666
Lynx1	1417283_at	0.0129118	0.045464	-2.2037
Rxrg	1418782_at	0.0129251	0.045511	2.61517
Alox15	1420338_at	0.0129342	0.045543	2.36918
Fshr	1450810_at	0.0130027	0.045784	2.19896
Mogat1	1419504_at	0.0130049	0.045792	1.59954
D7Ertd526e	1445078_at	0.0130065	0.0457975	2.24592
D5Ertd521e	1446831_at	0.0130204	0.0458465	1.88968
Igkv4-72	1426201_at	0.0130481	0.045944	3.93508
Ang2	1422415_at	0.013095	0.046109	1.38104
Mir1949	1431235_at	0.0131035	0.046139	-1.84803
Psg18	1421658_x_at	0.0131093	0.0461595	1.62106
Sval2	1450809_at	0.0131181	0.0461905	3.28608
Zfp939	1444092_at	0.0131519	0.0463095	-1.28525
C030014O09Rik	1433410_at	0.0131648	0.046355	1.8548
5430440P10Rik	1432388_at	0.013165	0.0463555	2.38419
Gm6792	1456804_at	0.0131968	0.0464675	2.29741
1700040D17Rik	1439559_at	0.0132273	0.046575	2.00809
4930449C09Rik	1430840_at	0.0132294	0.0465825	2.43393
Med18	1460462_at	0.0132405	0.0466215	-1.51129
Eppin	1420588_at	0.0132546	0.046671	1.69535
Gm20383	1443333_at	0.0132746	0.0467415	-1.1056
AA763515	1460065_at	0.0132798	0.04676	3.56105
Aadat	1418519_at	0.0133199	0.046901	2.86181
Gem	1426063_a_at	0.0133591	0.047039	-1.7546
1700123L14Rik	1428486_at	0.0133883	0.047142	2.63624
Trpv2	1416935_at	0.0134301	0.047289	1.76427
4933430L12Rik	1432220_at	0.0134356	0.0473085	1.85971
Omd	1418745_at	0.013461	0.047398	2.21023
AU022479	1459075_at	0.0134944	0.0475155	1.65655
Sstr5	1445459_at	0.0134951	0.047518	1.99343
4632409D06Rik	1432875_at	0.0134967	0.0475235	2.02073
Gm5547	1446745_at	0.0135177	0.0475975	2.01457
Agt	1423396_at	0.0135353	0.0476595	-2.26173
AW049021	1441664_at	0.0135451	0.047694	2.30255
Smim6	1444262_at	0.0135719	0.0477885	1.5044
Abcc9	1435752_s_at	0.0136114	0.0479275	-1.9913
9530078B04Rik	1433289_at	0.0136144	0.047938	1.18697
Fev	1425886_at	0.013615	0.04794	2.52888
Psd	1435780_at	0.013635	0.0480105	1.45803
Bcl6b	1418421_at	0.0136371	0.048018	-1.71069
Col6a2	1452250_a_at	0.0136584	0.048093	-1.34971
Agtr1b	1446527_at	0.0136597	0.0480975	1.48643
5730409N24Rik	1430362_at	0.013673	0.0481445	2.15509
Gkn2	1453132_a_at	0.0136808	0.048172	2.11872
Clec7a	1420699_at	0.0137327	0.0483545	-1.42102
4930579P08Rik	1453941_at	0.013747	0.048405	2.23657
Bambi-ps1	1456178_at	0.0137482	0.048409	1.57688
Klhl10	1423497_at	0.013769	0.0484825	1.75455
Upb1	1460244_at	0.01377	0.048486	-1.14837
5330406M23Rik	1429900_at	0.0137864	0.0485435	-1.22728
4930554H23Rik	1454020_at	0.0137998	0.048591	2.84814
4930521G14Rik	1460501_at	0.0138023	0.0485995	2.20022
Krt24	1453327_at	0.0138184	0.0486565	2.39241
4933435E02Rik	1453933_at	0.0138193	0.0486595	3.1293
1700052M18Rik	1457982_at	0.0138298	0.0486965	1.4443
4930453L07Rik	1432078_at	0.0138308	0.0487	-2.03268
E330022O07	1443504_at	0.0138549	0.048785	-1.15733
Usp9y	1452509_at	0.0138616	0.0488085	1.41134
4833419E13Rik	1431480_at	0.0138666	0.048826	-1.57174
Fbxl13	1445131_at	0.0138666	0.048826	1.82495
4921517D22Rik	1430254_at	0.0138725	0.048847	2.69258
Spi1	1418747_at	0.0138997	0.0489425	2.75615
Fbxl21	1457232_at	0.0139157	0.048999	1.64839
Cyp2d34	1425069_at	0.0139884	0.049255	3.52497
Bmx	1422084_at	0.013991	0.049264	1.80915
Slc22a7	1451460_a_at	0.0139914	0.0492655	2.29929
Serpina6	1448506_at	0.0140082	0.0493245	-1.49508
2810032G03Rik	1453262_at	0.0140165	0.049354	2.54373
1700034E13Rik	1429611_at	0.0140218	0.0493725	-1.25033
4933421H06Rik	1453873_at	0.0140249	0.0493835	1.86519
D5Ertd422e	1460161_at	0.0140881	0.049606	2.39464
4933417A18Rik	1450221_at	0.0141059	0.0496685	2.45117
Zan	1421614_at	0.0141148	0.0497	1.94716
4921513I03Rik	1431562_at	0.0141183	0.0497125	2.24716
D18Ertd201e	1458745_at	0.014129	0.04975	1.98075
Tnc	1416342_at	0.0141675	0.0498855	-1.34018
Ackr1	1432273_a_at	0.014174	0.0499085	1.94945

## Sheet: 24h-200-diff
Gene.symbol	ID	P.Val	adj.P.Val	logFC
Efcab10	1453558_at	7.37e-07	2.595e-06	3.05559
Aoc1	1424600_at	1.49e-05	5.236e-05	-2.96635
Pglyrp2	1420515_a_at	2.97e-05	0.000104545	1.80184
4930402F11Rik	1432402_at	3.89e-05	0.00013698	-4.30146
Ces4a	1451615_at	4.23e-05	0.000148905	2.06816
Rgs1	1417601_at	4.31e-05	0.00015182	-2.20973
Saa3	1450826_a_at	5.4e-05	0.00019028	-2.08185
BC037039	1437444_at	6.17e-05	0.000217105	1.8838
Gm5463	1446741_at	6.2e-05	0.000218335	-2.53499
Gm5547	1446745_at	6.8e-05	0.000239495	-3.57773
D8Ertd503e	1459178_at	7.97e-05	0.000280505	2.7441
A030003K21Rik	1457967_at	9.02e-05	0.00031744	-2.76741
C76332	1447990_at	9.11e-05	0.000320755	-3.29958
Vnn3	1420723_at	0.000107077	0.00037703	2.58001
1700052M09Rik	1441849_at	0.000115925	0.000408185	-1.51365
Lao1	1417650_at	0.000119385	0.00042037	-2.56341
Tmem212	1436111_at	0.000156491	0.000551025	-2.62849
Blnk	1451780_at	0.000163928	0.00057721	-1.52674
Nlrp3	1425412_at	0.000181068	0.000637565	1.79928
Chrm4	1450575_at	0.000184015	0.00064794	-2.39476
Klk1b3	1427380_at	0.000193177	0.0006802	-3.13787
P2ry4	1422276_at	0.000196569	0.000692145	-1.63379
D13Ertd37e	1447276_at	0.000201153	0.000708285	-3.86403
5330439A09Rik	1431610_at	0.000209497	0.000737665	-3.56876
4930425O10Rik	1432085_at	0.000217869	0.000767145	-2.83191
Mettl7b	1416980_at	0.000240088	0.00084538	2.36115
3200001D21Rik	1431850_at	0.00024403	0.00085926	1.96483
Htr4	1443365_at	0.000251544	0.00088572	2.32499
Fcna	1418243_at	0.000267197	0.000940835	-2.49254
Ampd1	1434722_at	0.000275727	0.00097087	-2.16648
Muc16	1432358_at	0.000277178	0.00097598	-1.26239
4930442E04Rik	1431915_at	0.000284285	0.001001	2.11704
Mreg	1437250_at	0.000286377	0.00100837	1.08061
AI661384	1435710_at	0.000289623	0.0010198	-3.21881
Sdr16c6	1457025_at	0.000303654	0.0010692	-2.32624
4932434E15Rik	1431794_at	0.000384012	0.00135216	-1.58305
4933430N04Rik	1430958_at	0.000430229	0.00151489	-1.709
Adcy10	1439613_at	0.000449076	0.00158125	-1.79014
Apobec4	1454089_at	0.000461	0.00162324	3.68025
Slc26a7	1436279_at	0.000467962	0.00164776	1.16157
Bmx	1422084_at	0.000471341	0.00165965	2.3561
Spag4	1452407_at	0.000485108	0.00170813	1.2172
Serpina11	1435887_at	0.000516633	0.00181913	-1.15241
BC048546	1436503_at	0.000524988	0.00184855	-1.2425
2010300C02Rik	1452861_at	0.000564446	0.00198749	-1.19174
Agxt2	1435838_at	0.00059444	0.0020931	-1.67383
Vmn1r14	1450602_at	0.000622429	0.00219165	-2.47457
Ceacam15	1456451_at	0.000636569	0.00224144	-2.51898
Klhl14	1428837_at	0.00067358	0.00237176	-2.05852
Pou2f3	1450507_at	0.000690714	0.00243209	-1.339
Enthd1	1441250_at	0.000714582	0.00251614	1.88071
Kcnv2	1440537_at	0.000723811	0.00254863	2.47149
Ubqln3	1436903_at	0.000726505	0.00255812	3.49721
C77681	1442526_at	0.000728055	0.00256357	-1.64036
Gm6377	1441887_x_at	0.000748922	0.00263705	-3.34613
Atp2b4	1445701_at	0.000750845	0.00264382	1.37891
Slc22a29	1425222_x_at	0.00078335	0.00275828	-1.39409
C130080G10Rik	1443470_at	0.000802145	0.00282446	3.6019
BB187676	1455716_at	0.00080254	0.00282585	-1.06397
Tm6sf2	1425079_at	0.000851057	0.00299668	1.79758
Akr1c18	1419136_at	0.000890451	0.00313539	-1.99297
9330169B04Rik	1458554_at	0.000892425	0.00314234	2.2331
Was	1419631_at	0.00090171	0.00317504	-1.16065
4930558K02Rik	1431636_at	0.000999957	0.00352097	1.69945
C030023E24Rik	1456828_at	0.00101769	0.00358342	-2.88804
2810430I11Rik	1431796_at	0.00104532	0.00368069	-1.16402
Gm9799	1446470_at	0.001046	0.00368309	-2.10335
Gm19325	1438393_at	0.00106636	0.00375478	-1.09156
Cd209e	1420582_at	0.00109223	0.0038459	1.81498
Cd5l	1449193_at	0.00109726	0.0038636	-2.38115
4930524O08Rik	1454108_at	0.00110114	0.00387726	-2.72457
1700007E05Rik	1430199_at	0.00112053	0.00394552	-1.40868
Itgbl1	1425039_at	0.00112804	0.00397197	-1.88331
Hoxa11	1420414_at	0.00118345	0.00416709	1.63143
Wfdc17	1436530_at	0.0011941	0.00420457	-2.14052
Pkhd1l1	1421696_at	0.00123975	0.00436532	-1.13386
Mmp20	1421706_at	0.00126081	0.00443946	-1.78538
Vsig2	1422634_a_at	0.00127184	0.00447832	-2.16186
Cxcr2	1421734_at	0.00130146	0.0045826	-3.092
1700104B16Rik	1453508_at	0.00130952	0.00461097	1.36998
1700028N14Rik	1432502_at	0.00131115	0.00461673	-2.17519
Pth2	1450374_at	0.00131392	0.00462646	-1.23945
A930012N16Rik	1443385_at	0.0013469	0.00474261	1.8276
Fcnb	1430080_at	0.00134892	0.00474973	2.3592
4930524B17Rik	1431544_at	0.00135309	0.0047644	3.04264
Ccl24	1450488_at	0.00136207	0.00479603	1.71442
Olfr1509	1422384_at	0.00136774	0.00481598	1.63106
Clcn1	1427591_at	0.00139186	0.0049009	1.72929
Cytl1	1456793_at	0.00147154	0.00518146	-1.64228
Lce1b	1419409_at	0.00149636	0.00526887	2.07152
Spn-ps	1432479_at	0.00151659	0.00534012	1.40458
Prl8a8	1424387_at	0.00152874	0.00538291	1.66494
Fam26f	1436576_at	0.00154455	0.00543857	-1.28125
Cdc20b	1454577_at	0.00157843	0.00555783	-1.05397
Mroh4	1429365_at	0.00158353	0.00557579	-1.51901
4930507D10Rik	1432244_at	0.00159884	0.00562973	2.46382
Aif1	1418204_s_at	0.00165836	0.00583931	-2.92287
Azgp1	1417776_at	0.00167963	0.0059142	-1.87808
AU015247	1445050_at	0.00168237	0.00592382	-1.61498
Dusp13	1450198_at	0.00168378	0.00592881	1.13041
Mei1	1429929_at	0.00168442	0.00593107	1.69346
Igkv6-15	1427859_at	0.00170291	0.00599617	-1.91456
Olfr70	1422367_at	0.00172887	0.00608756	-2.37845
Eomes	1426001_at	0.001759	0.00619367	-1.07839
4930554G24Rik	1453990_at	0.00177267	0.00624181	-2.36783
9430032J07Rik	1432777_at	0.00181152	0.0063786	-1.38606
Trav12n-1	1449644_at	0.00181561	0.00639301	-1.23832
A930017K11Rik	1457531_a_at	0.00182332	0.00642016	-1.74173
1700016G14Rik	1436439_at	0.00183134	0.00644838	2.66042
Macc1	1457044_at	0.00186756	0.00657591	-1.42568
Ambp	1416649_at	0.00188244	0.00662831	-1.13386
Ccr6	1450357_a_at	0.00189021	0.00665566	2.04164
Atp6v0a4	1422030_at	0.00190413	0.00670469	-1.92795
Tbxa2r	1419222_at	0.00193405	0.00681003	1.0719
Orm2	1420438_at	0.00194071	0.0068335	-2.47865
Nrl	1450946_at	0.00195559	0.00688589	-2.18671
Kif15	1431718_at	0.00200539	0.00706124	1.10414
Rhbg	1419134_at	0.00200797	0.0070703	-1.78934
G6pd2	1422326_at	0.002038	0.00717606	2.1574
Tmem239	1453597_at	0.00205021	0.00721904	2.53651
Luzp2	1441913_at	0.00205919	0.00725067	2.81491
St6gal2	1434819_at	0.00206671	0.00727713	-3.41353
Hils1	1448512_at	0.00208554	0.00734345	-1.74289
D12Ertd208e	1458792_at	0.00209979	0.00739364	-2.21843
Cyp27b1	1427372_at	0.00212222	0.00747262	1.32942
A830091E24	1443044_at	0.00214827	0.00756433	-1.49086
4930591A17Rik	1450305_at	0.00217163	0.00764658	-2.05271
Gm9933	1446515_at	0.00218335	0.00768784	-1.44626
4930470P17Rik	1450302_at	0.00219912	0.00774339	1.23789
Ccdc88b	1440245_at	0.00221086	0.00778472	-1.22894
Spinkl	1455909_at	0.00223462	0.00786839	-2.85685
D19Ertd79e	1459533_at	0.00224444	0.00790295	1.16578
Stac	1418957_at	0.00226821	0.00798666	1.91385
Hoxd11	1450584_at	0.0022778	0.00802042	3.33319
Grm3	1430136_at	0.00233399	0.00821829	-1.07451
Spink8	1435999_at	0.00236368	0.00832282	1.86187
Gm7788	1447892_at	0.00236776	0.00833719	-1.17367
C030013G03Rik	1442754_at	0.00237447	0.00836081	2.42398
4930543N07Rik	1432274_at	0.00238853	0.00841033	1.27459
Eppin	1420588_at	0.00242063	0.00852335	-1.77805
4931417E11Rik	1449384_at	0.00245979	0.00866122	-1.67251
2610528J11Rik	1450947_at	0.00247772	0.00872436	-1.02146
Lipn	1431492_at	0.00247971	0.00873139	-1.05163
Tyrobp	1450792_at	0.00248108	0.00873621	-1.11333
Samt3	1449985_at	0.00250754	0.00882939	-2.32222
C78128	1458734_at	0.00252139	0.00887812	-1.98155
D15Ertd529e	1444846_at	0.00252386	0.00888684	-1.63088
B230110C06Rik	1453705_at	0.0025324	0.0089169	-1.40763
Cdhr5	1426014_a_at	0.0025578	0.00900633	-1.54531
Plxna4os1	1446116_at	0.00258671	0.00910813	-1.32781
6030460B20Rik	1433339_at	0.00259711	0.00914474	-1.41953
C78344	1443001_at	0.00260098	0.00915836	2.71288
Guca2b	1460233_at	0.00262496	0.00924281	1.15468
Tgm6	1437702_at	0.00264425	0.00931074	-2.48429
Cnga2	1422181_at	0.00266648	0.00938903	1.06328
1700023A20Rik	1453974_at	0.00270094	0.00951034	-1.22886
1810065E05Rik	1424439_at	0.0027731	0.00976445	1.03274
4933402C05Rik	1430883_at	0.00278504	0.00980647	-1.21576
Sec14l4	1424676_s_at	0.00281773	0.00992159	1.92633
Gm11651	1430740_at	0.0028335	0.00997711	-3.30586
Cldn23	1424409_at	0.00284614	0.0100216	2.39661
Krtap19-3	1425430_at	0.002853	0.0100458	2.17093
Wnt10a	1460657_at	0.00285333	0.0100469	-2.40347
Hoxd12	1450553_at	0.00285971	0.0100694	1.31323
Clec7a	1420699_at	0.00290424	0.0102262	-1.01752
H3f3b	1430357_at	0.00296434	0.0104378	1.16438
Dbx1	1457012_at	0.00307609	0.0108313	-1.14229
4930588J15Rik	1431290_at	0.00307648	0.0108327	2.13432
5430427O19Rik	1430373_at	0.00309226	0.0108883	1.29769
Mybpc3	1418551_at	0.0031128	0.0109606	1.37076
Foxj1	1425291_at	0.00313203	0.0110283	-1.94114
4933409D19Rik	1454085_at	0.00322115	0.0113421	1.70687
LOC552873	1457886_at	0.00323904	0.0114051	-1.3405
Defb13	1427784_at	0.00325571	0.0114638	-2.06845
4831407H17Rik	1432224_at	0.00325769	0.0114707	-2.08754
Lce1d	1420332_x_at	0.00337039	0.0118676	1.48664
5530401A14Rik	1430922_at	0.00337594	0.0118871	-2.03043
Tfec	1419537_at	0.00338208	0.0119087	-1.51143
Gjb2	1423271_at	0.0034865	0.0122764	1.47744
LOC102642155	1432595_at	0.00349365	0.0123016	-1.2921
Stmn4	1418105_at	0.0035325	0.0124384	-1.28443
Pf4	1448995_at	0.00354638	0.0124872	-1.32925
Ccr7	1423466_at	0.003549	0.0124965	-2.29688
Hoxc10	1439798_at	0.00355559	0.0125197	2.93809
Als2cr11	1437659_at	0.00356092	0.0125384	2.03299
Adprhl1	1455952_at	0.00356954	0.0125688	-1.94024
Tgm5	1430142_at	0.0035715	0.0125757	1.42272
Slamf8	1425294_at	0.00361523	0.0127297	-1.7968
Fam166a	1453026_at	0.00362093	0.0127497	1.60854
Pdlim3	1449178_at	0.00363001	0.0127817	-1.26254
Bcl2l15	1452614_at	0.00363051	0.0127835	-1.93349
1810028F09Rik	1430027_at	0.00365692	0.0128765	2.46363
C77583	1446575_at	0.00369919	0.0130253	-2.43205
AU022749	1446881_at	0.00370183	0.0130346	-2.68371
D730005E14Rik	1458362_at	0.00371223	0.0130712	1.1284
Prkag2os1	1432407_at	0.00371812	0.013092	1.48793
Smad9	1450265_at	0.00372352	0.013111	1.26752
Hmx1	1422152_at	0.00376842	0.0132691	-1.04073
G730013B05Rik	1442957_at	0.00377342	0.0132867	-2.28572
Cdh26	1456937_at	0.00382239	0.0134591	-1.68484
Cyp1a1	1422217_a_at	0.00383502	0.0135036	-1.53548
Ifnb1	1422305_at	0.00385815	0.013585	-2.09077
1700011H14Rik	1419294_at	0.00385951	0.0135898	-1.93387
1700084K02Rik	1433406_at	0.00387045	0.0136283	-1.27088
Slc7a10	1421093_at	0.00387109	0.0136306	-1.84667
Gm13648	1443736_at	0.00388293	0.0136723	-1.05109
Mybphl	1430269_at	0.00388529	0.0136806	-1.77836
2310007B03Rik	1453511_at	0.00389911	0.0137293	-1.88819
Clec5a	1421366_at	0.00395747	0.0139347	-1.05281
Ugt2a3	1450133_at	0.00397418	0.0139936	-2.7885
A930005N03Rik	1430065_at	0.00398374	0.0140272	-1.07442
Cd226	1445388_at	0.00406023	0.0142966	1.94795
9530036M11Rik	1454146_at	0.00406255	0.0143047	2.74239
B3gnt6	1456680_at	0.00406681	0.0143197	1.47168
Clec3b	1449466_at	0.0042476	0.0149563	1.48459
1700006F04Rik	1457663_at	0.00431673	0.0151997	-2.31612
Itih1	1417973_at	0.00434182	0.0152881	-1.2935
C530025M09Rik	1442232_at	0.00438441	0.0154381	2.65531
C78891	1458854_at	0.00450855	0.0158752	-1.16474
C87487	1444840_at	0.00451395	0.0158942	3.41587
Reg3g	1448872_at	0.00457448	0.0161073	-2.00433
Gm5219	1458237_at	0.0046474	0.0163641	-2.53041
Rsph10b	1445576_at	0.00465092	0.0163765	-1.55592
Wfdc18	1417160_s_at	0.00465987	0.016408	-2.08136
Rgs9bp	1440256_at	0.00466615	0.0164301	1.82771
9530086O07Rik	1430392_at	0.00473724	0.0166804	-1.50984
Tectb	1430912_a_at	0.00477658	0.016819	-2.0104
1700024J04Rik	1430261_at	0.00479002	0.0168663	2.51476
4733401D01Rik	1453845_at	0.0047969	0.0168905	1.03537
Vgll2	1436361_at	0.00490668	0.017277	-1.92599
Slc22a19	1425038_at	0.00494081	0.0173972	-2.92731
Gm3716	1449600_at	0.00494971	0.0174286	1.93622
D830016K09Rik	1446559_at	0.00497375	0.0175132	-2.02485
1700123L14Rik	1428486_at	0.0049744	0.0175155	2.23096
Hepacam2	1435939_s_at	0.00504107	0.0177503	-1.54966
Lrrn4	1435648_at	0.00504217	0.0177541	-1.11842
Chst4	1453393_a_at	0.00505464	0.017798	-1.30983
9530047P18Rik	1432213_at	0.00507472	0.0178687	-1.79806
Tmc2	1421707_at	0.00519399	0.0182887	-1.03576
1500017E21Rik	1438596_at	0.00521785	0.0183727	-1.54429
4933421D24Rik	1431579_at	0.00522074	0.0183829	1.43436
1700007K09Rik	1430169_at	0.00522925	0.0184128	-1.65066
Igk-V21	1427858_at	0.00524089	0.0184538	2.62856
Stk32c	1423530_at	0.00524913	0.0184828	1.42512
Cidec	1452260_at	0.00527279	0.0185661	1.79542
2310007J06Rik	1453829_at	0.00535124	0.0188424	2.17327
Gm17244	1441582_at	0.00540011	0.0190145	-1.78012
Gpr65	1449175_at	0.00545938	0.0192232	-1.13479
Gm9748	1432491_at	0.00552957	0.0194703	1.47137
Fut2	1434862_at	0.00555265	0.0195516	-1.8584
Cd1d2	1421647_at	0.00556186	0.019584	2.14061
3110018I06Rik	1432396_at	0.00562703	0.0198135	1.4723
St18	1436793_at	0.00565628	0.0199165	-1.44528
2600006K01Rik	1432448_at	0.00566196	0.0199365	1.01274
Map3k7cl	1451810_at	0.00573847	0.0202059	-1.38267
Pnck	1422711_a_at	0.00574577	0.0202316	1.16948
Kcns2	1457325_at	0.00575587	0.0202672	-1.46278
Gcm1	1420601_at	0.00576901	0.0203134	-1.67838
Itgam	1422046_at	0.00578187	0.0203587	-1.03731
Trh	1418756_at	0.00580767	0.0204495	-1.97916
1700054K19Rik	1440775_at	0.00581719	0.0204831	1.83904
Defa15	1427873_at	0.00582395	0.0205069	2.3569
Ugt2b38	1423397_at	0.00588106	0.020708	-2.17455
2310046K23Rik	1454264_at	0.00589045	0.020741	-1.9309
Il6	1450297_at	0.00589883	0.0207705	-1.04152
Lgals2	1417079_s_at	0.00592154	0.0208505	-1.20276
Sh3rf2	1456640_at	0.0059454	0.0209345	1.2362
Col24a1	1453418_at	0.00596703	0.0210107	2.02989
AU022121	1459504_at	0.00600532	0.0211455	1.39451
9630015K15Rik	1454272_at	0.00603874	0.0212632	-1.10686
Ppef2	1422159_at	0.00605153	0.0213082	-2.30149
4930442P07Rik	1430223_at	0.00608202	0.0214155	-1.51967
2900006B11Rik	1430253_at	0.00613677	0.0216083	-2.06316
C78532	1444829_at	0.00614934	0.0216526	-2.12096
Tuba3b	1438611_at	0.00621213	0.0218737	-2.22786
C78142	1449596_at	0.00629265	0.0221572	-2.62344
Cyp2f2	1448792_a_at	0.00630645	0.0222058	-1.12783
2900072G11Rik	1429702_at	0.00633746	0.022315	-1.18284
Colec10	1457871_at	0.00634789	0.0223517	-1.83424
Mmp13	1417256_at	0.00635857	0.0223893	-2.99258
Gjb5	1449204_at	0.0063751	0.0224475	-1.12738
AU022882	1458993_at	0.00639499	0.0225176	-2.29136
C79329	1441401_at	0.00639643	0.0225227	-1.33899
Ly9	1449156_at	0.00642093	0.0226089	-1.91461
Krt85	1460185_at	0.00642602	0.0226268	-2.2847
2900084O13Rik	1453456_at	0.00646219	0.0227542	1.14779
Acot5	1425257_at	0.00647954	0.0228153	-2.11021
Celf3	1452851_at	0.00651421	0.0229374	-1.39449
4930434J08Rik	1430557_at	0.00652296	0.0229682	-1.07388
Htr6	1421757_at	0.00658685	0.0231931	-1.17307
BC038268	1427627_at	0.00660501	0.0232571	1.53141
Slc35g3	1418958_at	0.00664539	0.0233992	-2.1967
C430039J16Rik	1454207_at	0.00666694	0.0234751	-1.35919
Krt25	1418173_at	0.00667374	0.0234991	1.0748
0710001A04Rik	1454126_at	0.00670925	0.0236241	-1.08424
Gm3227	1458475_at	0.0067386	0.0237275	-1.73974
4933416E03Rik	1430711_at	0.00674408	0.0237468	1.67518
Gpr162	1418611_at	0.00677641	0.0238606	-1.1108
Gm13032	1441031_at	0.00679294	0.0239188	-1.05761
Clec18a	1436474_at	0.00683829	0.0240785	-2.31806
Slc5a7	1421428_at	0.00686455	0.024171	1.08834
1300017J02Rik	1424722_at	0.00687784	0.0242178	-1.22959
Popdc3	1423856_at	0.00690177	0.024302	1.37918
Cps1	1455540_at	0.00691215	0.0243386	-2.40402
Ccl7	1421228_at	0.00692963	0.0244001	-1.0663
Smc2os	1441142_at	0.0069454	0.0244556	-1.39067
Ccl6	1420249_s_at	0.00696776	0.0245344	-1.77881
4930426I24Rik	1430832_at	0.00700522	0.0246663	-2.01762
Adig	1424729_at	0.00702384	0.0247318	1.99392
Dcdc2a	1441503_at	0.00705425	0.0248389	-1.01413
Myh8	1426650_at	0.00709205	0.024972	1.81732
4930431F12Rik	1454029_at	0.00719197	0.0253238	-1.75285
B230311B06Rik	1445281_a_at	0.00719256	0.0253259	1.30846
D730001G18Rik	1431171_at	0.00724802	0.0255212	1.5949
BC059050	1444497_at	0.00727211	0.025606	1.73839
Kctd16	1429666_at	0.00728631	0.025656	1.77295
Mt4	1450645_at	0.00731829	0.0257686	-1.02975
Angptl7	1451478_at	0.00732825	0.0258037	-1.0579
4931432P07Rik	1443415_at	0.00742056	0.0261287	1.07499
Cyp2b13	1449479_at	0.00746298	0.0262781	-2.33791
Defb4	1419600_at	0.00746464	0.026284	-2.47982
4933426K07Rik	1430794_at	0.00750942	0.0264416	1.3575
Serpinb2	1419082_at	0.00750967	0.0264425	-1.17828
Depdc1a	1424292_at	0.00770153	0.0271181	-1.35946
Ctsq	1422289_a_at	0.00778243	0.0274029	1.75481
Il1b	1449399_a_at	0.00778562	0.0274142	-2.31252
Ptf1a	1419424_at	0.00783349	0.0275827	-1.18403
Magea4	1450594_at	0.00788298	0.027757	-2.26543
4933405L10Rik	1453521_at	0.00790622	0.0278388	1.03503
Meiob	1431648_at	0.0079143	0.0278673	1.29784
Gm10399	1445150_at	0.0079213	0.0278919	1.10935
4921521C08Rik	1432684_at	0.00793831	0.0279518	1.63335
Klhl1	1449241_at	0.00797676	0.0280872	-1.2195
Slc11a1	1420361_at	0.00801368	0.0282172	-1.09335
Fcgr4	1425225_at	0.00803378	0.028288	-1.46586
LOC102633357	1443553_at	0.00809302	0.0284965	-2.25874
Rtn1	1429761_at	0.00810584	0.0285417	-1.11597
Gpc2	1429293_at	0.00812363	0.0286043	1.04147
LOC432459	1443136_at	0.0081847	0.0288194	1.02832
Ankrd66	1440451_at	0.00819539	0.028857	2.41436
1700065I16Rik	1440839_x_at	0.00820346	0.0288854	-1.68476
2310045N14Rik	1433296_at	0.00822277	0.0289534	-2.09771
Orm3	1450611_at	0.00822704	0.0289684	1.22492
4930505M18Rik	1453835_at	0.00825008	0.0290496	-2.13823
1700011I03Rik	1429644_at	0.00825746	0.0290756	-2.17364
A930037O16Rik	1453847_at	0.00826395	0.0290984	2.13342
Fgf10	1420690_at	0.00826663	0.0291079	1.20245
Sprr1b	1422672_at	0.00829855	0.0292202	-2.10765
C1qtnf9	1442033_at	0.00833523	0.0293494	1.82696
Sit1	1418751_at	0.00840488	0.0295947	-1.17033
4930511J24Rik	1431565_at	0.0084746	0.0298401	-1.80489
5730437C12Rik	1453444_at	0.00849575	0.0299146	-2.93017
9130214F15Rik	1432753_at	0.00852997	0.0300351	2.23958
AA517545	1448098_at	0.00854159	0.030076	-1.4611
9430047L24Rik	1458811_at	0.00856389	0.0301545	-1.4909
Sema3d	1429459_at	0.0086206	0.0303542	1.09133
4930407I10Rik	1440600_at	0.0086525	0.0304665	-1.57395
Olfr16	1422382_at	0.00870315	0.0306449	1.48423
Gp6	1446554_at	0.00870748	0.0306601	1.69851
Gpr27	1422154_at	0.00871287	0.0306791	-1.12301
Iyd	1451547_at	0.00875617	0.0308316	-1.27675
Slfn4	1427102_at	0.00876389	0.0308588	1.34514
A930007I19Rik	1453892_at	0.00878534	0.0309343	-1.31139
Phf21b	1454999_at	0.00884801	0.031155	-1.6793
4921507P07Rik	1453142_at	0.00888494	0.031285	1.75803
Ankrd34b	1435307_at	0.00889148	0.031308	-2.5182
4930505O19Rik	1432710_at	0.00894234	0.0314871	-1.75626
Tnmd	1417979_at	0.00895119	0.0315183	-2.3658
Rgs8	1453060_at	0.00897237	0.0315929	-1.74375
4930545L23Rik	1430481_at	0.00898935	0.0316526	-2.67455
Klra17	1425888_at	0.00900803	0.0317184	1.97929
Ghrhr	1427611_at	0.00901618	0.0317471	1.63391
AU045094	1441379_at	0.00912779	0.0321401	2.21596
Ccdc81	1431839_a_at	0.00920208	0.0324017	-2.3208
A830021M18Rik	1445721_at	0.00922114	0.0324688	1.7854
Fam71f1	1437228_at	0.00922966	0.0324988	1.51211
9430041J12Rik	1453671_at	0.00926654	0.0326287	-1.23861
9330185C12Rik	1454220_at	0.00932993	0.0328519	3.17275
3110039C02Rik	1430952_at	0.00934853	0.0329174	2.36697
Iglon5	1456463_at	0.00939966	0.0330974	2.12818
Capns2	1429067_at	0.00940283	0.0331085	-1.8932
4930522N08Rik	1432434_at	0.0094107	0.0331363	-1.32564
Clec4d	1420804_s_at	0.00943297	0.0332147	-1.26524
4931415C17Rik	1431538_at	0.00945023	0.0332755	-1.9121
Clec4a3	1429954_at	0.00945545	0.0332938	-2.71989
Mmp10	1420450_at	0.00948698	0.0334049	-2.11756
Cacng3	1450520_at	0.00956266	0.0336713	-1.14936
Ugt2b1	1424934_at	0.00957551	0.0337166	-2.15353
D5Ertd422e	1460161_at	0.00963649	0.0339313	1.49298
Gprc5d	1420538_at	0.00970064	0.0341572	-1.65143
1700057D03Rik	1453340_at	0.00974756	0.0343224	-1.33494
Slc6a18	1451879_a_at	0.00976258	0.0343753	-1.17268
AA409368	1457466_at	0.00976384	0.0343797	1.42636
2610035F20Rik	1430350_at	0.00977633	0.0344237	-1.24816
Ly6h	1422625_at	0.00980682	0.0345311	1.67352
Cd209b	1426157_a_at	0.0098103	0.0345433	-1.78534
Gm5142	1445441_at	0.00982882	0.0346085	1.56755
Kcng2	1434838_at	0.00983815	0.0346414	-1.209
Abcg5	1419393_at	0.00984444	0.0346635	1.74612
Kel	1449057_at	0.00984656	0.034671	1.79802
Vmn1r53	1450599_at	0.00987633	0.0347758	-2.63409
Spata4	1417020_at	0.00990161	0.0348648	1.59756
Astn1	1418615_at	0.00993712	0.0349899	1.64263
AU022899	1446403_at	0.00995123	0.0350396	-1.29639
Agrp	1421690_s_at	0.0100152	0.0352648	-1.23682
B3gat2	1442991_at	0.0100445	0.0353679	-2.09187
Rimbp2	1441625_at	0.0100784	0.0354872	1.13618
Hmx2	1425804_at	0.010084	0.0355072	-1.76602
Tmem8c	1419050_at	0.0100881	0.0355216	1.36376
Hyal6	1430049_at	0.0101169	0.0356228	1.52688
Serpinb9g	1418422_at	0.0101179	0.0356265	2.36241
A530058O07Rik	1457764_at	0.0101182	0.0356273	-2.38559
Csn1s2b	1418221_at	0.0101598	0.0357741	1.70566
Tmem190	1432550_at	0.0101741	0.0358243	-1.43855
4930556H04Rik	1453543_at	0.0102377	0.0360481	2.60826
Trpm8	1421617_at	0.0102544	0.0361072	2.45655
1700066D14Rik	1439525_at	0.0103278	0.0363653	-1.14286
Adh6-ps1	1431817_at	0.010342	0.0364155	1.06655
Muc1	1449199_at	0.0103678	0.0365062	-1.19423
C9	1422815_at	0.0103921	0.036592	1.58417
Bex6	1459923_at	0.0104339	0.0367391	-1.59425
Gm364	1440692_at	0.0104565	0.0368186	2.55313
Scgb3a2	1425218_a_at	0.0104823	0.0369095	-1.42572
Cpa2	1454623_at	0.010484	0.0369154	1.40143
Fcgr3	1448620_at	0.0105043	0.0369869	-1.04167
Pcsk1	1421396_at	0.0105792	0.0372508	-2.04479
Trbv1	1433108_at	0.010589	0.0372854	2.07313
4933416A02Rik	1432925_at	0.0106163	0.0373812	-1.1004
Fam170a	1456560_at	0.0106302	0.0374302	1.88849
Ltb4r1	1420407_at	0.0106366	0.0374527	-1.63985
4930544F09Rik	1431949_at	0.0106856	0.0376252	-1.61307
Gipc3	1426150_at	0.0108188	0.0380942	1.34738
Serpina1b	1451513_x_at	0.0108301	0.0381343	-1.32675
Ackr1	1432273_a_at	0.010871	0.0382781	-1.20677
Cyp21a1	1422333_at	0.0108729	0.038285	1.70168
Sucnr1	1418804_at	0.0108974	0.0383711	1.31516
Psma8	1427170_at	0.010961	0.0385951	1.58764
C76793	1444824_at	0.010964	0.0386058	1.81781
Gzmn	1425165_at	0.0109845	0.0386779	2.04726
Hoxd1	1420573_at	0.0110089	0.0387637	1.72172
Lingo3	1456838_at	0.0110093	0.0387652	-1.8513
AU022804	1445140_at	0.011038	0.0388664	-2.53984
E030047P09Rik	1441355_at	0.0110455	0.0388924	1.10473
Cdrt4os1	1432279_at	0.011056	0.0389297	-1.91213
Gm17753	1457363_at	0.0110666	0.0389669	1.26184
Serpina3i	1430751_at	0.0110775	0.0390053	-1.61376
Ly6f	1450562_at	0.0110857	0.0390341	1.45728
Zfp264	1427684_at	0.0111414	0.0392304	1.61955
4933424H11Rik	1454413_at	0.0111702	0.0393318	-1.47677
1700102J08Rik	1432239_at	0.0111958	0.0394217	1.78242
Tmed11	1418111_at	0.0112405	0.0395791	1.94208
AU021884	1458815_at	0.0112475	0.039604	1.31194
4833428L15Rik	1431488_at	0.0113663	0.0400221	-1.64019
Rln1	1448074_at	0.0114297	0.0402453	1.65094
Podxl2	1455622_at	0.0114724	0.0403958	1.46107
Cyp3a11	1416809_at	0.0114912	0.0404618	-2.17465
D730045A05Rik	1432168_at	0.0116338	0.0409641	-1.55233
1700106J12Rik	1457006_at	0.0116565	0.041044	1.54706
Gcgr	1450127_a_at	0.0117601	0.0414089	1.61967
Dusp15	1426189_at	0.0117837	0.041492	-1.19566
Itgb2	1450678_at	0.0118142	0.0415994	-1.14886
Rnf138rt1	1449239_at	0.0118455	0.0417095	-1.36819
Trim29	1424162_at	0.011881	0.0418347	-1.02881
Adcyap1	1441778_at	0.0118905	0.0418678	-1.03783
Aym1	1426190_at	0.0118918	0.0418724	-1.25609
Gm10710	1441468_at	0.0118934	0.0418783	1.75208
C1qc	1449401_at	0.0119067	0.0419249	-1.44018
4931431B13Rik	1430416_at	0.0119488	0.0420732	-1.55741
Smcp	1418358_at	0.01198	0.0421829	1.37199
Fam43b	1435063_at	0.0120513	0.0424342	1.30133
Shc3	1450326_at	0.0120652	0.0424832	-1.93193
Gm5148	1443541_at	0.0121114	0.0426457	-1.42345
Kcnf1	1454768_at	0.0121213	0.0426806	-2.01926
Qrfpr	1457048_at	0.0121634	0.0428288	-2.66314
Pifo	1453320_at	0.0122054	0.0429769	-1.336
4931400O07Rik	1431532_at	0.0122257	0.0430482	1.23136
Lrit1	1441110_at	0.0122462	0.0431203	2.52567
Hormad1	1450292_a_at	0.0123266	0.0434035	-2.40333
Gm14133	1443190_at	0.0123317	0.0434214	-1.2527
Scg2	1450708_at	0.0123319	0.0434223	1.24471
Atp1a4	1437321_at	0.0123434	0.0434625	-1.55466
D3Ertd797e	1446728_at	0.0123865	0.0436143	-1.60273
Il1bos	1446631_at	0.0123987	0.0436573	1.7536
2310057N15Rik	1421575_at	0.0124553	0.0438566	-2.22969
Chil1	1451537_at	0.0124865	0.0439667	-1.49176
Cyp3a25	1424973_at	0.0125854	0.0443149	-2.51709
Tex16	1421700_at	0.0126001	0.0443667	1.50789
Crb1	1441330_at	0.0126102	0.0444022	2.61533
Sh2d1a	1449393_at	0.012625	0.0444541	-1.6261
1700018C11Rik	1429853_at	0.0126877	0.0446752	1.81119
Ak1	1423988_at	0.0127543	0.0449095	1.66941
Cyp17a1	1417017_at	0.0127949	0.0450526	-1.95266
1110019B22Rik	1431884_at	0.0128786	0.045347	-1.50814
BC059841	1444696_at	0.0129065	0.0454455	1.83754
H2-D4	1422405_at	0.0129068	0.0454464	-1.44327
Sox5os1	1432009_at	0.0129823	0.0457124	1.32882
Igk-V28	1425871_a_at	0.0129902	0.0457401	-1.71825
4930550L24Rik	1450793_at	0.0130413	0.04592	-2.23228
Gria1	1448972_at	0.0130638	0.0459993	-1.16751
Mapk12	1447823_x_at	0.0130791	0.0460532	-1.178
Tmprss15	1421510_at	0.0130982	0.0461206	1.63599
8030423J24Rik	1432450_at	0.0131235	0.0462094	1.81635
S100g	1448964_at	0.0131323	0.0462406	-1.22362
Vwa3b	1453250_at	0.0131448	0.0462845	-1.63782
6030419C18Rik	1439001_at	0.0131683	0.0463674	1.12988
E330013P04Rik	1440000_at	0.0131943	0.0464589	-1.00937
Ptcra	1421760_at	0.0132735	0.0467376	-1.43231
D730002M21Rik	1458422_at	0.0132787	0.0467559	-1.51717
C77805	1445490_at	0.0133373	0.0469622	-1.11157
Ksr2	1446312_at	0.0133667	0.0470658	1.53175
Abcg8	1420656_at	0.0134247	0.04727	1.2194
Ceacam12	1416777_at	0.0135121	0.0475778	-2.05024
Vmn1r45	1427675_at	0.0135308	0.0476437	1.5018
Gipr	1445790_at	0.0135314	0.0476456	1.26475
Cbln2	1434779_at	0.0135686	0.0477767	2.22284
Nron	1457187_at	0.0135777	0.0478088	1.11955
2900076A13Rik	1458869_at	0.013582	0.0478238	-1.55319
Onecut3	1428040_at	0.013609	0.0479191	-1.45812
Cd200r4	1435313_at	0.0136227	0.0479673	-3.13271
Aldh3b2	1456317_at	0.0136785	0.0481638	1.18581
A830018L16Rik	1438213_at	0.0137101	0.0482751	-2.30273
Rimklb	1429982_at	0.0137858	0.0485415	1.025
Tnfsf11	1419083_at	0.01379	0.0485563	1.02244
4933405E24Rik	1431617_at	0.0138449	0.0487496	-1.04096
Ntn3	1422056_at	0.0138657	0.0488228	1.52628
Lce1c	1453218_at	0.0139502	0.0491205	1.80509
Spib	1460407_at	0.0139583	0.0491491	-1.18836
Trpm2	1459482_at	0.0139678	0.0491824	1.39796
Wnt7b	1420891_at	0.0139841	0.0492397	-1.15156
Olfr658	1440599_at	0.0139927	0.04927	1.61512
Anxa13	1424959_at	0.0140026	0.049305	1.30739
2610203C22Rik	1453958_at	0.0140578	0.0494992	1.80833
Klhdc8a	1441940_x_at	0.0140788	0.0495734	-1.02366
Scgb2b27	1425032_at	0.0141041	0.0496625	-2.29864
4931423N10Rik	1431911_at	0.0141636	0.0498717	1.37307
5930435M05Rik	1456751_x_at	0.0141968	0.0499887	-1.20833

## Sheet: 24h-50-diff
Gene.symbol	ID	P.Val	adj.P.Val	logFC
Cd5l	1449193_at	9.17e-06	3.228e-05	-2.57707
4932702P03Rik	1453353_at	1.15e-05	4.034e-05	2.50232
Tubb1	1444214_at	2.07e-05	7.285e-05	-2.75595
Magea7-ps	1422423_at	2.3e-05	8.1135e-05	-2.36205
Fam71f1	1437228_at	5.17e-05	0.00018191	2.71378
B3gat2	1442991_at	5.62e-05	0.00019779	-2.30682
Tfec	1419537_at	5.72e-05	0.0002014	-2.93444
Olfr70	1422367_at	6.86e-05	0.00024165	-3.01321
Gipc3	1426150_at	7.02e-05	0.00024703	2.65499
Frem2	1457038_at	8.11e-05	0.000285615	-1.72872
Hoxd12	1450553_at	8.22e-05	0.000289325	2.29209
Chrm4	1450575_at	8.26e-05	0.00029088	-2.75971
Pet2	1421566_at	8.26e-05	0.00029092	3.13875
9130009I01Rik	1430498_at	8.9e-05	0.00031324	-1.28231
Plxna4os1	1446116_at	0.000102811	0.00036201	-1.32438
Clcn1	1427591_at	0.00010368	0.00036507	2.42508
Atp6v0a4	1422030_at	0.000103984	0.00036614	-2.22303
Enthd1	1441250_at	0.000110281	0.000388315	2.66869
Ces4a	1451615_at	0.000126217	0.000444425	1.24273
Hyal3	1425877_at	0.00013086	0.000460775	-2.21167
5430427M07Rik	1431427_at	0.000153459	0.00054035	-2.07139
2900006B11Rik	1430253_at	0.000166569	0.00058651	-2.39229
Bcl2l15	1452614_at	0.000169449	0.00059665	-1.33746
Cdx4	1421552_at	0.000175346	0.000617415	-2.64837
9130214F15Rik	1432753_at	0.000181577	0.000639355	2.999
Tgm6	1437702_at	0.000202148	0.00071179	-3.2193
Gm19395	1438813_at	0.000226508	0.000797565	2.7136
4933437F24Rik	1431512_at	0.000229319	0.00080746	-1.39485
Ppy	1420440_at	0.000248416	0.000874705	-1.97901
Gucy2c	1436370_at	0.000253463	0.000892475	-2.65802
AU021720	1440705_at	0.000253802	0.00089367	-3.03231
5930435M05Rik	1456751_x_at	0.000258308	0.000909535	-2.09765
0610005C13Rik	1434906_at	0.000260086	0.000915795	-2.81138
4930588J15Rik	1431290_at	0.000267359	0.000941405	2.60337
2610317O13Rik	1430011_at	0.00027706	0.000975565	-1.28356
Neurod6	1418047_at	0.000283882	0.000999585	-2.48135
Gm5547	1446745_at	0.000285873	0.0010066	-2.49534
Slc22a14	1440058_at	0.000286641	0.0010093	2.21687
Acot5	1425257_at	0.000287355	0.00101181	-1.74483
Ccdc150	1430754_at	0.000290451	0.00102271	-1.50723
Gprc6a	1428053_at	0.00029751	0.00104757	-1.94498
Klrc3	1421794_at	0.00029942	0.0010543	3.30118
Lmod2	1452345_at	0.000300505	0.00105812	-2.5761
Slc18a2	1437079_at	0.000316535	0.00111456	-1.2764
Lrrc69	1453536_at	0.000326461	0.00114951	1.44196
Olfr1509	1422384_at	0.000334971	0.00117947	2.89302
4833405L11Rik	1430709_at	0.000350936	0.00123569	-3.28441
Sucnr1	1418804_at	0.000356078	0.0012538	3.43838
Ampd1	1434722_at	0.000356201	0.00125423	-1.94337
Def6	1452796_at	0.000384674	0.00135449	1.00008
9430078K24Rik	1432317_at	0.00039919	0.0014056	-2.39261
Lactbl1	1438141_at	0.000406378	0.00143091	-2.93815
Vnn3	1420723_at	0.000420526	0.00148073	2.42759
Klk1b3	1427380_at	0.000443149	0.00156039	-1.5787
Cxcl1	1441855_x_at	0.000448057	0.00157767	-1.65393
1700029F12Rik	1419715_at	0.000467322	0.0016455	-2.11718
Krt85	1460185_at	0.000471444	0.00166001	-2.57087
Svs3a	1417993_at	0.000491871	0.00173194	-2.23038
A4gnt	1458930_at	0.000505514	0.00177998	2.59051
C78505	1446941_at	0.000505803	0.001781	-1.33912
Nrl	1450946_at	0.000519936	0.00183076	-2.69741
Prss21	1419623_at	0.000552695	0.00194611	1.27319
1700102J08Rik	1432239_at	0.000557158	0.00196182	2.36944
3110079O15Rik	1453089_at	0.000562855	0.00198189	1.59545
Morc2b	1439222_at	0.000575333	0.00202582	2.46078
Klra15	1450551_x_at	0.000587217	0.00206767	-3.77767
5530401A14Rik	1430922_at	0.000590216	0.00207822	-3.01204
Cyp2c68	1423244_at	0.000613491	0.00216018	-2.61085
4932434E15Rik	1431794_at	0.000631823	0.00222473	-1.86751
Ccdc87	1456441_at	0.000666943	0.00234839	-1.12577
4930425O10Rik	1432085_at	0.000667468	0.00235024	-3.45594
Gm17753	1457363_at	0.000670464	0.00236079	1.78702
Adh4	1422070_at	0.000676052	0.00238047	2.12259
Muc16	1432358_at	0.000705196	0.00248308	-1.42737
C78200	1446752_at	0.000717208	0.00252538	2.75517
Gfi1	1417679_at	0.000752779	0.00265063	1.33862
D4Ertd58e	1448089_at	0.000758605	0.00267115	-1.07607
Trbv1	1433108_at	0.000762835	0.00268604	3.24642
Hoxa11	1420414_at	0.000792391	0.00279011	1.94601
AY702102	1447542_at	0.000814051	0.00286637	-1.21055
Rgs9bp	1440256_at	0.000847115	0.0029828	1.27476
Wnt16	1422941_at	0.000857466	0.00301924	1.32639
A430091L06Rik	1446788_at	0.000863367	0.00304003	-1.29657
4933402J15Rik	1431977_at	0.000867345	0.00305403	-1.97954
Ifna11	1422332_at	0.000894403	0.0031493	-3.11658
3200001D21Rik	1431850_at	0.000922281	0.00324747	2.12286
1700106J12Rik	1457006_at	0.000930239	0.00327549	2.24402
4833419O12Rik	1432338_at	0.00094745	0.00333609	-1.29994
AI662270	1434067_at	0.000965041	0.00339803	-1.36873
S100g	1448964_at	0.000970965	0.00341889	-1.87028
Gm20083	1442377_at	0.000982475	0.00345942	-2.36913
Gm17250	1458750_at	0.00101339	0.00356829	1.37996
Igkv8-30	1452463_x_at	0.00101354	0.00356881	-2.95554
Tmprss11g	1438337_x_at	0.00103251	0.0036356	-2.92151
Gpr27	1422154_at	0.00103665	0.00365016	-1.85079
Defa15	1427873_at	0.00103822	0.0036557	3.34283
Tmem27	1435064_a_at	0.00105975	0.00373153	-1.04364
A730089K16Rik	1437263_at	0.00107132	0.00377225	2.2018
Unc5d	1440484_at	0.00107263	0.00377686	1.94756
Vmn1r14	1450602_at	0.00107448	0.00378338	-1.7138
Wap	1448386_a_at	0.00109738	0.00386402	-1.57744
Sybu	1438667_at	0.00112176	0.00394986	-2.1983
Tlx3	1450806_at	0.00114613	0.00403565	-1.4924
Rasd1	1423619_at	0.00116168	0.00409043	-1.32471
Clec2l	1433764_at	0.00117471	0.00413629	1.07726
Pbld1	1425057_at	0.00121063	0.00426278	1.40096
Htr6	1421757_at	0.00121447	0.0042763	-2.0228
BC038268	1427627_at	0.00122678	0.00431966	2.30273
Igkv6-15	1427859_at	0.00124925	0.00439876	-1.39209
Kcnk15	1447972_at	0.00127945	0.0045051	1.3894
Lrguk	1430217_at	0.00130396	0.00459139	-3.40329
4933430A20Rik	1432025_at	0.0013514	0.00475846	-1.3248
Slain1os	1430948_at	0.00141776	0.0049921	-1.1896
Spata4	1417020_at	0.00141982	0.00499937	2.27109
Blnk	1451780_at	0.00143396	0.00504915	-1.00002
Sit1	1418751_at	0.00144056	0.00507238	-1.40618
Cdh26	1456937_at	0.0014876	0.00523803	-1.36257
4933424C09Rik	1432617_at	0.00149462	0.00526274	2.13476
4933431G14Rik	1453656_a_at	0.00152509	0.00537004	-1.41289
A230065C20Rik	1443358_at	0.00153478	0.00540417	-2.05047
Psg18	1421658_x_at	0.00154897	0.00545413	-1.97402
1700007K09Rik	1430169_at	0.00154914	0.00545472	-1.24677
1700040D17Rik	1439559_at	0.00155764	0.00548464	-1.06556
A230106O10Rik	1447169_at	0.0015939	0.00561231	-2.39641
Popdc3	1423856_at	0.00159731	0.00562435	1.72433
Alx3	1420555_at	0.00163247	0.00574814	2.02738
Wnt10b	1426091_a_at	0.00166542	0.00586415	1.32732
Gcg	1425952_a_at	0.00166831	0.00587434	1.07138
Wfdc17	1436530_at	0.00167345	0.00589243	-1.95573
Ankrd55	1432428_at	0.00169968	0.00598477	2.59154
C80198	1444918_at	0.00170072	0.00598844	-1.71728
AI043046	1443594_at	0.00170075	0.00598858	-1.10971
Sprr1b	1422672_at	0.00174347	0.00613899	-4.41414
Fmo3	1449525_at	0.0017593	0.00619471	-1.54519
Sprr2j-ps	1450811_at	0.00177566	0.00625231	2.27972
1700067P10Rik	1420724_at	0.00178576	0.00628789	1.72466
Pof1b	1427492_at	0.00181754	0.00639978	-1.31452
Pifo	1453320_at	0.00182067	0.0064108	-2.05136
Dcst1	1432545_at	0.00183209	0.00645102	-1.55612
C77681	1442526_at	0.00185198	0.00652106	-1.67744
Actrt2	1449247_at	0.00187707	0.0066094	1.47666
C130090I23Rik	1442490_at	0.00188851	0.0066497	-1.18409
Trim31	1425308_at	0.00189629	0.00667709	-2.54982
Tyrobp	1450792_at	0.00189928	0.0066876	-1.2502
Foxq1	1438558_x_at	0.00190165	0.00669596	-2.50608
Apoc4	1418708_at	0.00197082	0.0069395	-1.92329
4930524O08Rik	1454108_at	0.00197954	0.00697022	-1.52231
AI836737	1440864_at	0.00198608	0.00699324	-2.06232
Chst4	1453393_a_at	0.00202625	0.00713468	-1.88535
AU045094	1441379_at	0.00202739	0.00713871	2.50369
Fam3b	1425122_at	0.0020428	0.00719296	-2.10614
Adamts19	1442459_at	0.00204359	0.00719573	-1.49163
Mcpt4	1425967_a_at	0.00211112	0.00743352	1.93369
Tm4sf5	1424445_at	0.00218994	0.00771104	-1.39951
Krtap4-16	1451774_at	0.00220828	0.00777564	-2.92561
Dnah12	1446424_at	0.00221511	0.00779968	-1.29871
Pde6c	1450830_a_at	0.00223548	0.00787139	2.04829
Rimbp2	1441625_at	0.00227339	0.0080049	-2.09057
C77805	1445490_at	0.00230839	0.00812814	-1.04516
Fam26f	1436576_at	0.0023148	0.00815068	-1.33874
4930588G05Rik	1430175_at	0.00234379	0.0082528	-1.32571
AI481207	1444587_at	0.00238669	0.00840384	-1.30157
Gjd4	1427601_at	0.00244455	0.00860757	1.01388
Trap1a	1460226_at	0.00246169	0.00866794	-1.64172
Gm11346	1436491_at	0.0024774	0.00872324	-2.47433
Ccdc96	1419306_at	0.00248467	0.00874882	-2.40389
Egfl6	1419332_at	0.00249006	0.00876782	-1.07078
Fer1l4	1453794_at	0.00250248	0.00881156	-2.1752
Wdr63	1436675_at	0.00250654	0.00882585	-1.02461
1700007E05Rik	1430199_at	0.0025301	0.00890882	-1.04308
Pkhd1l1	1421696_at	0.00255903	0.00901067	-1.09053
Svopl	1457352_x_at	0.00258997	0.00911962	-1.97584
4921521C08Rik	1432684_at	0.00262335	0.00923714	1.45844
Lrrc10b	1457132_at	0.00263882	0.00929161	-1.16234
Gm10482	1442812_at	0.00267508	0.00941929	-1.08886
Wfdc18	1417160_s_at	0.00272611	0.00959897	-2.66109
2900092C05Rik	1429854_at	0.00274951	0.00968137	1.84737
Ctag2	1429928_at	0.00275824	0.00971211	-1.63233
C85319	1447267_at	0.0027806	0.00979085	2.12717
Syt10	1450347_at	0.00278957	0.00982242	-2.22591
4933411E08Rik	1431965_at	0.00282724	0.00995508	1.69524
4930570B17Rik	1432204_at	0.00283979	0.00999925	-2.0505
LOC102642155	1432595_at	0.00289235	0.0101843	-1.28374
2810474C18Rik	1432542_at	0.00292897	0.0103133	1.0078
Gc	1426547_at	0.00296888	0.0104538	-2.4664
Vtcn1	1458070_at	0.00297472	0.0104744	-1.06972
C79329	1441401_at	0.00298052	0.0104948	-2.43158
4930413E15Rik	1454128_at	0.00299756	0.0105548	2.29925
Cyp2d34	1425069_at	0.00301684	0.0106227	1.81016
Mei1	1429929_at	0.00303302	0.0106797	1.87113
Acaa1b	1424451_at	0.00313622	0.011043	-1.04542
D6Ertd588e	1458531_at	0.00314194	0.0110632	-1.25959
Cxcr2	1421734_at	0.00314891	0.0110877	-2.41423
D2Ertd337e	1446005_at	0.00315613	0.0111131	1.12798
Gsdmcl-ps	1454049_at	0.00316099	0.0111302	-1.83037
Gm5463	1446741_at	0.0031758	0.0111824	-2.21979
Col24a1	1453418_at	0.00317612	0.0111835	2.25223
Tmprss4	1426302_at	0.00319096	0.0112358	2.41941
2610528J11Rik	1450947_at	0.00320753	0.0112941	-1.00988
Tnmd	1417979_at	0.00320977	0.011302	-2.35803
BB187676	1455716_at	0.00322338	0.0113499	-1.78438
1810058N15Rik	1454307_at	0.00323846	0.011403	-1.70506
Aoc1	1424600_at	0.0032443	0.0114236	-1.28122
C030017B01Rik	1441369_at	0.00326204	0.0114861	2.40695
Muc1	1449199_at	0.00327305	0.0115248	-1.78806
Bmp6	1450759_at	0.00328121	0.0115535	-1.18282
D8Ertd503e	1459178_at	0.00328645	0.011572	2.52482
Lcn9	1432468_at	0.00336718	0.0118563	1.02577
Wfdc12	1449191_at	0.00337275	0.0118759	-1.86
Trim15	1451916_s_at	0.00337346	0.0118784	-1.93208
Fez1	1454674_at	0.00342956	0.0120759	1.04115
4930415O20Rik	1430211_at	0.00343698	0.012102	-1.5407
Gm5891	1446890_at	0.00345547	0.0121671	2.07029
Gm20556	1443499_at	0.0034736	0.012231	-1.11613
Dbx1	1457012_at	0.00351147	0.0123643	-1.26935
Igsf6	1421408_at	0.00351786	0.0123868	-1.39993
Rgs8	1453060_at	0.00355621	0.0125219	-1.26805
Klk1b24	1420770_at	0.0036285	0.0127764	-2.25007
2700068H02Rik	1431906_at	0.00366373	0.0129004	1.79011
Fut2	1434862_at	0.00368153	0.0129631	-1.72615
Clec4d	1420804_s_at	0.00368267	0.0129672	-1.3355
D11Ertd518e	1445036_at	0.00370778	0.0130556	1.0783
1700016C15Rik	1430674_at	0.00371322	0.0130747	-1.27504
C78142	1449596_at	0.00374545	0.0131882	-1.8795
4930426I24Rik	1430832_at	0.00375886	0.0132354	-1.32907
Onecut3	1428040_at	0.00390334	0.0137441	-1.44981
D17Ertd763e	1445261_at	0.00391786	0.0137953	-1.20746
Vmn1r13	1422390_at	0.00391851	0.0137976	1.80868
9330169B04Rik	1458554_at	0.00398036	0.0140153	1.57571
D430033H22Rik	1442111_at	0.00398183	0.0140205	-2.86833
Lce3f	1456248_at	0.00401176	0.0141259	-3.04053
AU022245	1446858_at	0.00402192	0.0141617	-1.0189
AU015148	1458945_at	0.004041	0.0142289	-1.40306
Kis2	1446494_at	0.00404389	0.014239	2.03883
Npy4r	1422271_at	0.00407737	0.0143569	-1.01632
C77534	1444467_at	0.00408646	0.0143889	-1.1665
Dnah6	1442894_at	0.00409926	0.014434	-1.36123
9430041J12Rik	1453671_at	0.00411944	0.0145051	1.18247
AU021001	1443399_at	0.00412058	0.0145091	-1.09652
Ly9	1449156_at	0.0041426	0.0145866	-1.49224
4930518J20Rik	1430342_at	0.00419807	0.0147819	-1.58331
Olfr1264	1422385_at	0.00421042	0.0148254	-2.28605
Pate4	1422515_at	0.0042145	0.0148398	-1.12811
Pou2f3	1450507_at	0.00422473	0.0148758	-1.07612
AA407107	1445535_at	0.00430609	0.0151623	-1.34979
Tbx1	1425779_a_at	0.00431577	0.0151964	-1.30113
Pgm5	1437871_at	0.00434912	0.0153138	-1.88868
1700001O22Rik	1424795_a_at	0.00435821	0.0153458	1.63912
Cd209e	1420582_at	0.00436428	0.0153672	1.52224
Hoxb1	1453501_at	0.00439858	0.015488	2.37831
3110038A09Rik	1430279_at	0.00440706	0.0155178	-2.00385
Hoxa13	1422336_at	0.00442965	0.0155973	-1.51438
1700111N16Rik	1432256_at	0.00444325	0.0156452	1.17244
4631423B10Rik	1440028_at	0.00444806	0.0156622	-1.04749
Bdkrb1	1450586_at	0.0044806	0.0157768	-2.37697
Clec4b1	1421685_at	0.00448901	0.0158064	2.50782
Ceacam9	1418218_at	0.00449777	0.0158372	1.44015
Dlx5	1449863_a_at	0.00451312	0.0158913	1.03391
Mep1b	1418215_at	0.00452752	0.015942	-1.00325
E330013P04Rik	1440000_at	0.0045301	0.0159511	-1.38236
A930011G23Rik	1459349_at	0.00453442	0.0159663	-1.94327
Fam187a	1421585_at	0.00454091	0.0159891	-2.19125
Gm1305	1444916_at	0.00455033	0.0160223	-1.24697
4733401D01Rik	1453845_at	0.00455678	0.016045	1.14105
Hunk	1418260_at	0.0045602	0.016057	-1.03155
4933428M09Rik	1454210_at	0.00456243	0.0160649	1.46242
Prox1	1457432_at	0.00460311	0.0162081	-1.14022
4930533B01Rik	1432373_at	0.0046573	0.0163989	-1.24662
Ano1	1426571_at	0.00468651	0.0165018	-1.36544
C79242	1442494_at	0.00473987	0.0166897	-1.08702
9130007G19Rik	1430222_at	0.0047511	0.0167292	-2.52776
Gm20161	1458609_at	0.00475277	0.0167351	-1.32892
Cidec	1452260_at	0.00476391	0.0167744	1.85758
9030601B04Rik	1453445_at	0.00482732	0.0169976	-1.2799
Trh	1418756_at	0.00483303	0.0170177	-1.9153
Gm17244	1441582_at	0.0048335	0.0170194	-2.37921
Hcrtr2	1444223_at	0.00484692	0.0170666	-1.76499
Fgf20	1421677_at	0.00487016	0.0171484	-1.47795
Btbd18	1438273_at	0.0048916	0.0172239	-2.41266
Rdh9	1427963_s_at	0.00489982	0.0172529	-1.22015
B3gnt6	1456680_at	0.00493245	0.0173678	1.32916
Slc22a13	1419129_at	0.00494039	0.0173957	-1.15595
Kcnv2	1440537_at	0.00502059	0.0176781	2.22776
Gm4926	1441000_at	0.0050357	0.0177313	-1.77124
Prtn3	1419669_at	0.00505824	0.0178107	1.0401
Fam71b	1437602_at	0.00516424	0.018184	-1.09306
BC089597	1451681_at	0.00516585	0.0181896	-1.12078
2310043M15Rik	1453442_at	0.00519283	0.0182846	2.01053
Mrgprb1	1437529_at	0.00525744	0.0185121	-1.67618
Gpr65	1449175_at	0.00525747	0.0185122	-1.82612
Tssk1	1417989_at	0.00526782	0.0185487	-1.43955
Rab17	1450516_a_at	0.00532734	0.0187582	-2.17688
D8Ertd620e	1458780_at	0.00536378	0.0188865	-1.01939
Vipr1	1423004_at	0.00537305	0.0189192	1.21878
4933416E03Rik	1430711_at	0.0054112	0.0190535	2.05329
Pdc	1449179_at	0.0054155	0.0190687	-1.02773
Syngr4	1418875_at	0.00542583	0.019105	1.36635
Prl7c1	1421423_at	0.00543622	0.0191416	2.32062
4930558J22Rik	1431615_at	0.00543813	0.0191484	1.55055
Creb3l4	1424218_a_at	0.00545434	0.0192054	-1.04799
Gm19835	1457291_at	0.00545486	0.0192072	2.75955
D730001G18Rik	1431171_at	0.00549791	0.0193588	2.19945
Ppef2	1422159_at	0.00551557	0.019421	-2.2914
Gdf2	1425882_at	0.00552539	0.0194556	-1.6518
2310050P20Rik	1453841_at	0.00560361	0.019731	-1.00602
P2rx5	1449433_at	0.00562488	0.0198059	-1.62362
Igf1it	1436497_at	0.00575144	0.0202515	-2.2538
6030487A22Rik	1441195_at	0.00581174	0.0204639	-1.01884
Acsbg2	1439000_at	0.00587723	0.0206945	1.66889
Slc22a29	1425222_x_at	0.0059965	0.0211144	-2.92385
Fa2h	1426960_a_at	0.00601041	0.0211634	-1.2777
Bex6	1459923_at	0.00606529	0.0213567	-2.44943
4930557A04Rik	1431673_at	0.00609432	0.0214589	1.79665
Tmc2	1421707_at	0.00610073	0.0214814	-1.36768
AU022882	1458993_at	0.0061144	0.0215296	-1.03711
Slc22a19	1425038_at	0.006132	0.0215916	-1.69082
Actn3	1418677_at	0.00613417	0.0215992	-1.18646
Vmn1r148	1450315_at	0.00617649	0.0217482	-1.17593
Hyal6	1430049_at	0.00620182	0.0218374	1.61793
Hoxd1	1420573_at	0.00624029	0.0219728	2.02081
St8sia1	1419694_at	0.0062417	0.0219778	-1.26411
Spib	1460407_at	0.00630053	0.022185	-1.91888
Insl5	1449493_at	0.00632587	0.0222742	2.33719
1700016D06Rik	1425657_at	0.00634407	0.0223383	-2.01044
Gm550	1456549_at	0.00637891	0.022461	1.68337
Aadac	1448813_at	0.00638249	0.0224736	-2.60962
Anxa13	1424959_at	0.00639566	0.0225199	-1.62845
Grhl3	1436932_at	0.00641345	0.0225826	-1.20726
C77137	1447287_at	0.00641871	0.0226011	1.71919
4933402C05Rik	1430883_at	0.00641938	0.0226034	-2.03575
Epyc	1421114_a_at	0.00642125	0.02261	2.07815
BC002189	1451883_at	0.00646626	0.0227685	-1.5108
Pnoc	1425892_a_at	0.00648863	0.0228473	1.08174
2310005A03Rik	1432093_at	0.00650005	0.0228875	-1.95457
Ildr1	1423276_at	0.00650701	0.022912	-2.07053
Nhlh2	1436888_at	0.00655406	0.0230777	-1.01778
Igk-V1	1452537_at	0.00656576	0.0231189	1.02852
Fam216b	1458500_at	0.0065787	0.0231644	-1.58052
4632411P08Rik	1430691_at	0.00663963	0.023379	-2.16853
Panx2	1440350_at	0.00664834	0.0234097	-1.53737
Cd6	1451910_a_at	0.00670219	0.0235993	2.12534
Il17a	1421672_at	0.00670278	0.0236013	-1.15809
Fabp7	1450779_at	0.00671388	0.0236404	-1.05306
4930560O18Rik	1433018_at	0.00671582	0.0236473	2.71162
Elfn1	1442101_at	0.006718	0.0236549	1.67113
Krtap6-2	1449919_at	0.00673279	0.023707	1.17191
Vmn1r40	1422378_at	0.00676842	0.0238325	1.50812
Dnajb7	1450991_at	0.00679743	0.0239346	-1.6643
Klkb1	1449034_at	0.00680267	0.0239531	2.03156
Stap1	1421098_at	0.00686018	0.0241556	-1.1828
Gucy2g	1430336_at	0.00695218	0.0244795	-1.15853
Ap3b2	1426927_at	0.00701586	0.0247037	1.77861
A230051N06Rik	1440843_at	0.00708342	0.0249416	-1.59793
Prr15l	1433870_at	0.00708986	0.0249643	-1.17945
1700123L14Rik	1428486_at	0.00714339	0.0251528	2.63636
C78532	1444829_at	0.00717442	0.0252621	-1.81315
Mgam	1456777_at	0.00719733	0.0253427	3.09576
Lrrn4	1435648_at	0.00726553	0.0255829	-1.07429
Foxj1	1425291_at	0.00731883	0.0257705	-1.87075
9930024M15Rik	1457801_at	0.00734688	0.0258693	-1.21811
4931403G20Rik	1453606_at	0.00737485	0.0259678	-1.30089
Slc30a8	1444027_at	0.00737736	0.0259766	2.0042
4933405E24Rik	1431617_at	0.00738759	0.0260126	-1.11485
Gabrr2	1420735_at	0.00739378	0.0260345	-1.58301
Astn2	1450309_at	0.00743334	0.0261737	1.16511
Gm4349	1443245_at	0.00746767	0.0262946	-1.01762
4930558J18Rik	1441527_at	0.00749378	0.0263865	-1.66722
Prkcq	1426044_a_at	0.00751126	0.0264481	-1.54085
Gm10044	1459683_at	0.00755511	0.0266025	-1.25944
4933430N04Rik	1430958_at	0.0076069	0.0267848	-1.82439
A930005N03Rik	1430065_at	0.00761375	0.026809	-1.46715
Gm4665	1442713_at	0.00763128	0.0268707	2.01015
Htr3b	1421652_at	0.00764438	0.0269168	-2.47773
Gm19816	1445106_at	0.00769109	0.0270813	-1.13004
4930455H04Rik	1432123_at	0.00769296	0.0270879	-1.06231
Krtap19-5	1421689_at	0.00769514	0.0270956	-1.14065
Gjb2	1423271_at	0.00769905	0.0271093	2.15523
1700016G14Rik	1436439_at	0.00770688	0.0271369	1.89878
Veph1	1432088_at	0.00771447	0.0271636	1.1671
Mettl21e	1458635_at	0.0077234	0.0271951	-2.01875
4930431C11Rik	1431954_x_at	0.00777887	0.0273904	-1.09471
Efcab10	1453558_at	0.00779129	0.0274341	2.06952
Spinkl	1455909_at	0.00780265	0.0274741	-2.7019
Cacna1s	1420442_at	0.00783541	0.0275895	1.26015
Defb21	1447395_at	0.00784371	0.0276187	-1.33268
Eppin	1420588_at	0.00790513	0.027835	-1.27328
Cd96	1419226_at	0.00792192	0.0278941	-2.02626
Pvalb	1417653_at	0.00799301	0.0281444	1.63931
C77406	1442500_at	0.00801089	0.0282074	-2.51007
C030026M15Rik	1431418_at	0.00803857	0.0283048	-2.62443
D12Ertd125e	1444864_at	0.00805398	0.0283591	-2.58449
Otx1	1437601_at	0.00805454	0.0283611	-1.14427
5330439K02Rik	1431847_at	0.00806284	0.0283903	-2.39019
Rab11fip4os1	1446370_at	0.00807979	0.02845	1.15418
Ampd3	1422573_at	0.00815758	0.0287239	-1.01232
Obox3	1452634_at	0.00818988	0.0288376	1.04003
Aqp5	1418818_at	0.00822722	0.0289691	-1.1286
Krt75	1427378_at	0.00822964	0.0289776	1.31492
2700005E23Rik	1444776_at	0.00826545	0.0291037	1.12317
Gm17455	1439667_at	0.00830893	0.0292568	1.48673
H2-T18	1460418_x_at	0.00830992	0.0292603	2.09687
Ctrb1	1448220_at	0.00834069	0.0293686	1.60042
Gm11738	1443060_at	0.00837378	0.0294851	-1.64963
Fgf8	1451882_a_at	0.00840205	0.0295847	-2.21335
Myo15	1421615_at	0.00841246	0.0296213	-1.61372
Ambp	1416649_at	0.00844731	0.0297441	-1.22987
2810471M01Rik	1432002_at	0.00845239	0.029762	2.28635
Mtnr1a	1450352_at	0.00848487	0.0298763	-1.5972
4933440J02Rik	1430960_at	0.00849475	0.0299111	1.00742
D330005C11Rik	1440566_at	0.00850322	0.0299409	-1.37155
Ass1	1459937_at	0.00850955	0.0299632	1.24045
1700057D03Rik	1453340_at	0.00856208	0.0301482	1.63057
Spanxn4	1438384_at	0.00860641	0.0303043	-1.26063
Ubash3a	1431698_at	0.00864111	0.0304264	-1.23116
Pnck	1422711_a_at	0.00864354	0.030435	1.01529
Depdc1a	1424292_at	0.00866552	0.0305124	-1.24597
Gm10266	1454306_at	0.00873212	0.0307469	-1.59869
A830080L01Rik	1457388_at	0.00874177	0.0307809	-1.04787
A530021J07Rik	1458977_at	0.00877169	0.0308862	-2.97277
Gp6	1446554_at	0.00877999	0.0309154	1.87191
Cngb3	1450492_at	0.00889208	0.0313101	2.49016
Syt16	1434429_at	0.00889967	0.0313369	-1.81779
AA407175	1459578_at	0.00894543	0.031498	-1.73269
5930409G06Rik	1430745_at	0.00899947	0.0316883	2.16956
Khdrbs2	1422117_s_at	0.00900487	0.0317073	1.58096
Gm3458	1439921_at	0.00900546	0.0317094	2.17118
Jakmip2	1453812_at	0.00901359	0.031738	-2.34036
Pou5f1	1417945_at	0.00905536	0.0318851	-2.40343
Fbxw14	1427575_at	0.00908148	0.031977	-1.33909
Prl3b1	1415835_at	0.00908475	0.0319886	-1.74751
BB031773	1443094_at	0.00908766	0.0319988	-2.78246
Ncr1	1422089_at	0.00908865	0.0320023	-2.01695
2900005J15Rik	1453655_at	0.00921023	0.0324304	-1.42545
Slc34a1	1423279_at	0.00921273	0.0324392	-1.43922
AU022852	1444888_at	0.00922425	0.0324798	-2.15108
Naaladl1	1457068_at	0.00922981	0.0324993	1.56817
4930556H04Rik	1453543_at	0.00923241	0.0325085	2.45302
4930564D02Rik	1431660_at	0.00927321	0.0326522	-1.55185
Avpr1b	1422204_at	0.00932883	0.032848	1.88932
4930544F09Rik	1431949_at	0.00935423	0.0329374	-2.08053
Ecel1	1422586_at	0.00936668	0.0329813	1.19572
Ppp1r17	1449240_at	0.00940224	0.0331065	1.91209
Ern2	1450139_at	0.00941862	0.0331641	-1.7332
Azgp1	1417776_at	0.00943537	0.0332231	-1.48782
Ccr7	1423466_at	0.00950341	0.0334627	-1.96255
Lyz2	1423547_at	0.00951917	0.0335182	-1.15524
Spaca3	1443825_x_at	0.00952052	0.033523	1.64627
4930504O13Rik	1440460_at	0.00956799	0.0336901	-2.16985
Mettl7b	1416980_at	0.00959319	0.0337788	1.4533
Hrnr	1451613_at	0.00959707	0.0337925	2.16247
Sycp1	1427291_at	0.00961902	0.0338698	-2.78747
Exph5	1441214_at	0.00966915	0.0340463	-1.05963
Ctcflos	1430377_at	0.00967294	0.0340597	-1.05341
C79122	1442597_at	0.00969963	0.0341536	-1.43698
C77583	1446575_at	0.00971326	0.0342016	-1.44127
2010109K09Rik	1442945_at	0.0097298	0.0342599	-1.17801
Npb	1440240_at	0.00976302	0.0343768	1.97466
Gas2l2	1443582_at	0.00977256	0.0344104	-1.12561
D9Ertd338e	1459458_at	0.00978488	0.0344538	-1.0447
C87312	1444857_at	0.00979064	0.0344741	-1.59182
Apobec4	1454089_at	0.00983261	0.0346219	1.90688
AU024605	1444945_at	0.0098871	0.0348137	-2.20593
Gm10419	1436265_at	0.0098947	0.0348405	-2.45209
Ptx4	1430194_at	0.00989958	0.0348577	2.11671
Slitrk1	1428089_at	0.00991514	0.0349125	-2.29084
Ubqln3	1436903_at	0.00995485	0.0350523	2.43912
4933406J09Rik	1431520_at	0.00995615	0.0350569	1.02183
Gm9933	1446515_at	0.0100081	0.0352398	-1.72115
H2-M9	1450529_at	0.0100105	0.0352483	1.26363
Serpina1c	1448680_at	0.0100608	0.0354254	-3.7031
Kprp	1428980_at	0.0100929	0.0355384	1.78367
Cyp3a11	1416809_at	0.0101324	0.0356774	-1.66884
4930442E04Rik	1431915_at	0.0101405	0.0357059	1.49841
LOC552911	1441321_at	0.0101484	0.0357338	-1.28327
C79685	1445491_at	0.0101795	0.0358432	-1.78333
9630009C16	1445848_at	0.010225	0.0360037	-1.22535
4930458D05Rik	1453488_at	0.0103259	0.0363588	-2.17636
Grm3	1430136_at	0.0103395	0.0364068	-1.65287
Nr0b1	1417760_at	0.0103486	0.0364386	-1.23117
A330049N07Rik	1457993_at	0.010362	0.0364859	1.81312
Prg2	1422873_at	0.0104371	0.0367505	-1.73857
A330001L22Rik	1444734_at	0.0104549	0.036813	-1.65718
C76132	1441146_at	0.0104865	0.0369244	-1.68323
C130080G10Rik	1443470_at	0.0105083	0.0370011	2.24668
Rasal1	1417858_at	0.0105399	0.0371123	-1.20735
Pom121l12	1438522_at	0.0105416	0.0371182	1.38191
Tnfrsf13b	1423182_at	0.010543	0.0371231	-1.87892
AI594671	1449603_at	0.0105606	0.0371852	-1.02549
Cyp27b1	1427372_at	0.0105949	0.037306	2.28754
Olig3	1421728_at	0.0107015	0.0376814	2.12245
Ptpn6	1460188_at	0.0107208	0.0377494	-1.26322
Sema3d	1453148_at	0.0107226	0.0377555	1.11817
D15Ertd180e	1444814_at	0.0107471	0.037842	-1.14662
Ubd	1419762_at	0.0107526	0.0378614	-1.74833
Mei4	1437935_at	0.0107544	0.0378675	-1.51807
Srpx	1451939_a_at	0.0107815	0.0379631	1.20185
D3Ertd229e	1441147_at	0.0107878	0.0379854	1.84349
Hoxc10	1439798_at	0.0108046	0.0380442	2.55269
1700019L13Rik	1433001_at	0.0108481	0.0381976	-1.11195
Dlx2	1448877_at	0.0108591	0.0382362	-1.32127
5330425B07Rik	1433372_at	0.0108616	0.038245	1.59596
Kel	1449057_at	0.0108651	0.0382572	1.81731
1300017J02Rik	1424722_at	0.0109219	0.0384574	-1.0586
4921507P07Rik	1453142_at	0.0109315	0.038491	1.43589
Vwa2	1438567_at	0.010934	0.0385001	-1.16438
Kif4	1450692_at	0.0109374	0.0385118	-1.10257
Clrn3	1434345_at	0.0109435	0.0385336	-1.71607
C78948	1446790_at	0.0110092	0.0387649	1.36452
1810053B23Rik	1431742_at	0.0110184	0.0387972	1.70267
U90926	1460667_at	0.0110185	0.0387975	-2.0648
Krtap5-4	1422958_at	0.01102	0.0388027	-1.55844
Pla2g2a	1450128_at	0.0110878	0.0390416	1.33204
Lce1h	1449959_x_at	0.0110928	0.0390591	1.68097
9130208D14Rik	1440922_at	0.0111142	0.0391345	-1.81181
AI465300	1443972_at	0.0111321	0.0391976	-1.14596
AU021933	1441395_at	0.0111606	0.0392978	-1.05269
AI606473	1456935_at	0.011184	0.0393804	-1.66073
2810404M03Rik	1453940_at	0.0112115	0.039477	2.2836
4921523P09Rik	1432253_at	0.0112367	0.0395659	1.0527
E130304I02Rik	1454261_at	0.0112461	0.0395988	-1.0194
C77631	1445195_at	0.0113134	0.039836	1.78914
4930522N08Rik	1432434_at	0.0113341	0.039909	-1.50854
Rassf6	1429262_at	0.0113673	0.0400259	-2.27891
4930480K23Rik	1453716_at	0.0114157	0.0401961	-1.18015
Nxf7	1427399_a_at	0.0114384	0.0402762	-1.45839
Smc1b	1449253_at	0.0114456	0.0403013	-2.60675
Mmp12	1449153_at	0.0114545	0.0403328	-1.22343
A630023P12Rik	1455370_at	0.0114898	0.0404571	-1.51922
Gm12863	1442020_at	0.0114909	0.040461	1.65224
9130001E16Rik	1431543_at	0.0115011	0.0404968	-2.10066
C78444	1459891_at	0.0115247	0.0405799	-1.96949
Armc12	1423541_at	0.0115479	0.0406616	1.53582
F2rl1	1448931_at	0.0116098	0.0408797	-1.05855
2610035F20Rik	1430350_at	0.0116553	0.0410398	-1.43125
BC037039	1437444_at	0.011698	0.0411902	1.42757
Faim2	1429518_at	0.0117344	0.0413184	-1.37081
Cpa3	1448730_at	0.0117705	0.0414453	1.56779
4831440E17Rik	1458913_at	0.0117739	0.0414573	1.78894
Otop1	1438448_at	0.0117747	0.0414603	2.85233
Prl5a1	1422657_at	0.011796	0.0415351	2.60073
St8sia3	1440029_at	0.0118021	0.0415565	-1.80126
P2ry13	1428700_at	0.011809	0.0415811	-2.16366
Hsd17b2	1418352_at	0.0118261	0.0416412	-1.2203
Tchhl1	1429944_at	0.0118683	0.0417899	-1.41029
4933436F18Rik	1431499_at	0.0118788	0.0418268	-2.72495
Flg	1427268_at	0.0119275	0.0419982	-1.52459
6430500C12Rik	1453402_at	0.0119449	0.0420595	-1.9872
4930432O09Rik	1453965_at	0.0119463	0.0420644	1.23728
Cadps	1448955_s_at	0.011972	0.0421549	-1.45467
5330411O13Rik	1454088_at	0.0119976	0.0422449	2.04322
6330575P09Rik	1431242_at	0.0120145	0.0423044	-1.63247
Slc35f1	1436719_at	0.0120443	0.0424094	-2.05114
Nrtn	1449281_at	0.0120684	0.0424943	-1.48306
Sowahb	1438408_at	0.0120916	0.0425762	-1.82952
Plekhg3	1434680_at	0.0120953	0.042589	-1.03104
Krt73	1436557_at	0.012118	0.0426692	2.05853
Cc2d2b	1445822_at	0.0121474	0.0427726	1.74399
C77626	1444972_at	0.0122319	0.0430702	-1.01771
Rln1	1448074_at	0.0122468	0.0431227	1.7953
9430065F17Rik	1432320_at	0.0122679	0.0431969	-1.01348
Otor	1425083_at	0.0122704	0.0432056	-1.84622
4931402G19Rik	1431467_at	0.0123466	0.0434739	-1.19009
C630001G18Rik	1440711_at	0.0123703	0.0435574	-1.43906
D1Ertd185e	1459280_at	0.0123765	0.0435792	2.47476
Snord116	1427598_at	0.0124293	0.043765	1.31531
4930532I03Rik	1431952_at	0.0124383	0.0437967	-1.48398
Oprd1	1422121_at	0.0124814	0.0439485	-1.3124
Podn	1435180_at	0.0124933	0.0439904	-1.52135
Btnl2	1442199_at	0.0125616	0.0442311	2.59194
Tnfrsf13c	1419307_at	0.0125844	0.0443114	1.4242
Corin	1419017_at	0.0126102	0.0444022	-1.06504
Kctd16	1429666_at	0.0127225	0.0447976	2.13837
Lhx1	1421951_at	0.0127428	0.0448689	1.6976
2510042H12Rik	1431679_at	0.0127808	0.0450028	-1.62804
Tex101	1449103_at	0.0128117	0.0451116	-1.10951
Fbxw10	1437135_at	0.01283	0.045176	-2.0546
Cgn	1430329_at	0.0128895	0.0453857	-1.02764
Otx2	1425926_a_at	0.0129	0.0454227	-1.67099
Fam19a1	1457092_at	0.0129587	0.0456294	-1.36983
Sec14l4	1424676_s_at	0.012961	0.0456373	1.20426
1700028I16Rik	1453459_at	0.0131046	0.0461431	1.37768
Colec10	1457871_at	0.013232	0.0465917	-1.65392
Podxl2	1455622_at	0.0132668	0.0467141	1.39166
4833447I15Rik	1431485_at	0.0133013	0.0468356	-1.01011
4930591A17Rik	1450305_at	0.013363	0.0470527	-1.23942
Tcfl5	1456515_s_at	0.0134219	0.0472601	-1.1615
Ltb4r1	1420407_at	0.0134371	0.0473138	-1.27878
Fam47c	1431445_at	0.0134374	0.0473147	2.04751
C76554	1441394_at	0.0134519	0.0473659	-1.79625
Sfrp4	1451031_at	0.0135495	0.0477095	1.19496
Gykl1	1423514_at	0.0136244	0.0479732	-1.08499
Ppp1r2-ps9	1419541_at	0.0136824	0.0481776	-1.43335
A730056A06Rik	1455415_at	0.0136983	0.0482334	-2.48629
Cplx4	1451590_at	0.0137099	0.0482742	1.2017
Mkrn2os	1440916_at	0.0137441	0.0483948	1.2463
Cd226	1445388_at	0.0137494	0.0484135	2.23476
Stac	1418957_at	0.0138426	0.0487416	1.33737
LOC102633357	1443553_at	0.0138839	0.0488871	-1.96783
Srms	1449287_at	0.0139373	0.0490749	-1.2592
C730036E19Rik	1442612_at	0.0139377	0.0490765	-1.94467
D630039A03Rik	1437085_at	0.0140062	0.0493176	-1.35049
Ccdc65	1451578_at	0.0140485	0.0494664	-1.68157
4930467D21Rik	1453877_at	0.0140559	0.0494928	-1.05118
Ms4a13	1429576_at	0.0140846	0.0495937	-1.39466
Abca16	1445033_at	0.0140903	0.0496137	-1.69234
Clec4a3	1429954_at	0.0141298	0.0497528	-2.00691
Tat	1451557_at	0.0141397	0.0497876	-1.65208
