# Supplementary material for: Transcriptome profiling of anti-müllerian hormone treated preantral/small antral mouse ovary follicles
Source: Oncotarget. 2018 Jul 13;9(54):30253–67. doi: 10.18632/oncotarget.25572 (PMC6084392; doi:10.18632/oncotarget.25572)
Supplement: Supplementary file 4 [file oncotarget-09-30253-s004.xls]

## Sheet: logFC-a&b
Gene	LogFC-a	LogFC-b
1700029P11RIK	2.14579	2.69181
1700034E13RIK	-1.65371	-1.25033
1700061N14RIK	2.19696	2.9618
1700063K16RIK	2.84713	3.00082
1810006J02RIK	2.49767	4.34781
2010106E10RIK	2.47285	2.99377
3110039C02RIK	3.16377	3.81593
4833403J16RIK	-3.49685	-2.29309
4833432E10RIK	-2.56001	-1.99315
4921513I03RIK	-1.72037	2.24716
4921518K17RIK	2.69187	2.91753
4921524L21RIK	1.93278	2.09273
4930415O11RIK	2.3006	3.11126
4930431P03RIK	3.00057	3.60668
4930470B04RIK	1.32039	3.55268
4930518J20RIK	-2.65783	-2.13412
4930563D23RIK	1.90903	2.52186
4932434E15RIK	2.75717	2.30734
4933402E13RIK	2.07025	2.88803
4933421H06RIK	1.05086	1.86519
4933427I22RIK	2.60812	2.50577
4933435E02RIK	2.47387	3.1293
4933438B17RIK	1.79288	3.02521
4933440K10RIK	4.23366	4.21435
5730409N24RIK	1.03404	2.15509
5730419F03RIK	2.25864	2.18528
5730433K22RIK	1.46073	1.88817
9130231A04RIK	1.9475	2.61054
9330118I20RIK	2.41966	3.26351
9430064I24RIK	1.4565	1.7287
A130009E19RIK	2.12065	2.48293
A430105J06RIK	1.26769	2.43005
A530079E22RIK	2.0033	3.2073
A630012P03RIK	1.90198	2.10967
A830018L16RIK	2.41056	2.70287
A930037O16RIK	2.56489	2.60558
ABCC6	2.31826	3.29318
AU021880	1.58838	2.51877
AU022479	1.6268	1.65655
AY702103	1.82931	1.89877
B830004H01RIK	1.50016	1.74152
BANF2	1.19876	2.45509
BC028777	2.62703	2.62611
BMX	3.15266	1.80915
BRINP2	2.51511	3.13711
C78024	2.89125	4.6709
C78344	2.69261	3.67558
C81608	1.84216	3.20315
C86371	3.82402	3.78201
C87312	2.66803	2.82255
C87490	2.71975	2.66738
CCL20	1.83721	2.47377
CDH18	3.31898	5.58235
CLEC7A	-1.08934	-1.42102
CNGA1	2.00297	3.30564
CYP4X1	2.55564	4.20651
D17ERTD657E	2.77525	3.67287
D1ERTD273E	2.45786	3.18922
D1ERTD507E	-1.68782	2.55796
D3ERTD108E	2.58059	3.43019
D4ERTD199E	1.35649	2.58111
D5ERTD301E	2.10662	2.82716
D8ERTD268E	1.44665	2.2537
DHRS7C	2.67508	2.24505
DRD2	1.65521	2.46808
DSG1A	2.68095	3.18806
EN2	2.92795	2.3164
F9	2.84415	4.343
FAM228A	1.5171	2.25403
FAM71F1	1.48657	2.3362
FOLH1	2.94438	3.23952
FOXI1	1.26953	1.77953
GABRR1	2.79057	3.09347
GALR2	1.07301	1.75374
GBP2B	1.16748	3.04172
GIP	1.1755	3.13089
GKN2	2.09221	2.11872
GM10229	1.76463	3.08792
GM20383	-2.19612	-1.1056
GM9898	1.41683	3.89608
GPR34	2.34083	2.77467
GSDMCL-PS	3.91108	3.10673
GUCY2E	2.58715	2.58854
HBA-A1	2.12843	1.67762
HOXB13	1.95054	3.1922
HTR3B	1.35891	5.36713
IGKV4-72	1.46898	3.93508
IL9R	3.13978	4.62997
IQUB	2.68228	1.93758
KLRE1	2.05896	2.60629
KRT73	2.54665	2.69231
KRTAP21-1	3.39033	3.82714
LECT2	1.0569	1.37914
LIPF	2.00798	2.10067
LIPI	2.84111	3.11613
LMO3	3.40751	2.64498
LYPD8	2.20539	3.59076
MCF2	3.26956	3.96185
MESP1	1.99446	2.22578
METTL11B	1.14934	2.20375
NEUROD6	4.06871	2.76234
NLRP12	3.22276	2.4731
NMUR2	1.82043	2.49042
OLFR65	2.5045	2.60756
PANCT2	1.38564	3.1405
PCDHB18	-1.14765	-1.37608
PSG-PS1	1.42767	2.14279
PTPN20	2.24269	3.24394
SERPINA6	-2.29184	-1.49508
SFRP2	-1.05747	-1.93282
SIX2	1.94657	2.15213
SLC7A10	2.18335	2.02208
SPEER6-PS1	2.36636	2.34598
SPN-PS	2.67519	2.89968
TMEM82	2.01618	2.74018
TMPRSS13	-2.81429	-2.81032
TSGA13	1.21088	2.70062
UBD	2.49429	3.09424
UNC13A	1.43441	1.87541
WAP	2.4968	2.20126
ZAN	1.95253	1.94716

## Sheet: logFCc&d
Gene	logFC-c	logFC-d
1300017J02RIK	-1.22959	-1.0586
1700007E05RIK	-1.40868	-1.04308
1700007K09RIK	-1.65066	-1.24677
1700016G14RIK	2.66042	1.89878
1700057D03RIK	-1.33494	1.63057
1700102J08RIK	1.78242	2.36944
1700106J12RIK	1.54706	2.24402
1700123L14RIK	2.23096	2.63636
2610035F20RIK	-1.24816	-1.43125
2610528J11RIK	-1.02146	-1.00988
2900006B11RIK	-2.06316	-2.39229
3200001D21RIK	1.96483	2.12286
4733401D01RIK	1.03537	1.14105
4921507P07RIK	1.75803	1.43589
4921521C08RIK	1.63335	1.45844
4930425O10RIK	-2.83191	-3.45594
4930426I24RIK	-2.01762	-1.32907
4930442E04RIK	2.11704	1.49841
4930522N08RIK	-1.32564	-1.50854
4930524O08RIK	-2.72457	-1.52231
4930544F09RIK	-1.61307	-2.08053
4930556H04RIK	2.60826	2.45302
4930588J15RIK	2.13432	2.60337
4930591A17RIK	-2.05271	-1.23942
4932434E15RIK	-1.58305	-1.86751
4933402C05RIK	-1.21576	-2.03575
4933405E24RIK	-1.04096	-1.11485
4933416E03RIK	1.67518	2.05329
4933430N04RIK	-1.709	-1.82439
5530401A14RIK	-2.03043	-3.01204
5930435M05RIK	-1.20833	-2.09765
9130214F15RIK	2.23958	2.999
9330169B04RIK	2.2331	1.57571
9430041J12RIK	-1.23861	1.18247
A930005N03RIK	-1.07442	-1.46715
ACOT5	-2.11021	-1.74483
AMBP	-1.13386	-1.22987
AMPD1	-2.16648	-1.94337
ANXA13	1.30739	-1.62845
AOC1	-2.96635	-1.28122
APOBEC4	3.68025	1.90688
ATP6V0A4	-1.92795	-2.22303
AU022882	-2.29136	-1.03711
AU045094	2.21596	2.50369
AZGP1	-1.87808	-1.48782
B3GAT2	-2.09187	-2.30682
B3GNT6	1.47168	1.32916
BB187676	-1.06397	-1.78438
BC037039	1.8838	1.42757
BC038268	1.53141	2.30273
BCL2L15	-1.93349	-1.33746
BEX6	-1.59425	-2.44943
BLNK	-1.52674	-1.00002
C130080G10RIK	3.6019	2.24668
C77583	-2.43205	-1.44127
C77681	-1.64036	-1.67744
C77805	-1.11157	-1.04516
C78142	-2.62344	-1.8795
C78532	-2.12096	-1.81315
C79329	-1.33899	-2.43158
CCR7	-2.29688	-1.96255
CD209E	1.81498	1.52224
CD226	1.94795	2.23476
CD5L	-2.38115	-2.57707
CDH26	-1.68484	-1.36257
CES4A	2.06816	1.24273
CHRM4	-2.39476	-2.75971
CHST4	-1.30983	-1.88535
CIDEC	1.79542	1.85758
CLCN1	1.72929	2.42508
CLEC4A3	-2.71989	-2.00691
CLEC4D	-1.26524	-1.3355
COL24A1	2.02989	2.25223
COLEC10	-1.83424	-1.65392
CXCR2	-3.092	-2.41423
CYP27B1	1.32942	2.28754
CYP3A11	-2.17465	-1.66884
D730001G18RIK	1.5949	2.19945
D8ERTD503E	2.7441	2.52482
DBX1	-1.14229	-1.26935
DEFA15	2.3569	3.34283
DEPDC1A	-1.35946	-1.24597
E330013P04RIK	-1.00937	-1.38236
EFCAB10	3.05559	2.06952
ENTHD1	1.88071	2.66869
EPPIN	-1.77805	-1.27328
FAM26F	-1.28125	-1.33874
FAM71F1	1.51211	2.71378
FOXJ1	-1.94114	-1.87075
FUT2	-1.8584	-1.72615
GIPC3	1.34738	2.65499
GJB2	1.47744	2.15523
GM17244	-1.78012	-2.37921
GM17753	1.26184	1.78702
GM5463	-2.53499	-2.21979
GM5547	-3.57773	-2.49534
GM9933	-1.44626	-1.72115
GP6	1.69851	1.87191
GPR27	-1.12301	-1.85079
GPR65	-1.13479	-1.82612
GRM3	-1.07451	-1.65287
HOXA11	1.63143	1.94601
HOXC10	2.93809	2.55269
HOXD1	1.72172	2.02081
HOXD12	1.31323	2.29209
HTR6	-1.17307	-2.0228
HYAL6	1.52688	1.61793
IGKV6-15	-1.91456	-1.39209
KCNV2	2.47149	2.22776
KCTD16	1.77295	2.13837
KEL	1.79802	1.81731
KLK1B3	-3.13787	-1.5787
KRT85	-2.2847	-2.57087
LOC102633357	-2.25874	-1.96783
LOC102642155	-1.2921	-1.28374
LRRN4	-1.11842	-1.07429
LTB4R1	-1.63985	-1.27878
LY9	-1.91461	-1.49224
MEI1	1.69346	1.87113
METTL7B	2.36115	1.4533
MUC1	-1.19423	-1.78806
MUC16	-1.26239	-1.42737
NRL	-2.18671	-2.69741
OLFR1509	1.63106	2.89302
OLFR70	-2.37845	-3.01321
ONECUT3	-1.45812	-1.44981
PIFO	-1.336	-2.05136
PKHD1L1	-1.13386	-1.09053
PLXNA4OS1	-1.32781	-1.32438
PNCK	1.16948	1.01529
PODXL2	1.46107	1.39166
POPDC3	1.37918	1.72433
POU2F3	-1.339	-1.07612
PPEF2	-2.30149	-2.2914
RGS8	-1.74375	-1.26805
RGS9BP	1.82771	1.27476
RIMBP2	1.13618	-2.09057
RLN1	1.65094	1.7953
S100G	-1.22362	-1.87028
SEC14L4	1.92633	1.20426
SEMA3D	1.09133	1.11817
SIT1	-1.17033	-1.40618
SLC22A19	-2.92731	-1.69082
SLC22A29	-1.39409	-2.92385
SPATA4	1.59756	2.27109
SPIB	-1.18836	-1.91888
SPINKL	-2.85685	-2.7019
SPRR1B	-2.10765	-4.41414
STAC	1.91385	1.33737
SUCNR1	1.31516	3.43838
TFEC	-1.51143	-2.93444
TGM6	-2.48429	-3.2193
TMC2	-1.03576	-1.36768
TNMD	-2.3658	-2.35803
TRBV1	2.07313	3.24642
TRH	-1.97916	-1.9153
TYROBP	-1.11333	-1.2502
UBQLN3	3.49721	2.43912
VMN1R14	-2.47457	-1.7138
VNN3	2.58001	2.42759
WFDC17	-2.14052	-1.95573
WFDC18	-2.08136	-2.66109

## Sheet: logFCa&c
Gene	logFC-a	logFC-c
TMEM212	3.89898	3.05559
A830018L16RIK	2.41056	2.30273
WFDC17	2.51726	2.14052
VMN1R14	2.13726	2.47457
WNT10A	2.14629	2.40347
TMED11	1.94246	2.62849
COL24A1	-2.45964	-2.02989
2310046K23RIK	2.47102	-1.9309
STAC	-2.43222	-1.94208
4932434E15RIK	2.75717	-1.58305
A830021M18RIK	-2.43237	-1.7854
PCSK1	2.06988	-1.7968
EFCAB10	-2.35001	-1.51211
4930511J24RIK	1.92593	1.80489
HTR4	1.80452	1.88331
HMX2	-1.43577	-2.32499
1700011H14RIK	-1.65352	-1.93387
VWA3B	-1.93064	-1.63782
GM13648	-2.45826	1.26184
1300017J02RIK	2.4795	1.22959
AU015247	1.87146	1.61498
GM17753	-1.5193	-1.93622
ADH6-PS1	-2.69495	-1.06655
CEACAM12	1.40162	2.05024
4930470P17RIK	-2.29947	-1.23789
4930505M18RIK	1.25606	2.13823
ZFP264	-1.45525	-1.61955
9430041J12RIK	1.76524	1.23861
GM3716	-1.12234	-1.76602
D730005E14RIK	1.72486	1.1284
FAM71F1	1.48657	1.05109
ALDH3B2	-1.09282	-1.18581
2600006K01RIK	1.10096	1.01274
CLEC7A	-1.08934	-1.01752
DUSP13	1.10542	1.13041
ABCG8	1.32796	1.2194
A830091E24	-1.15816	-1.49086
ITGBL1	1.08684	1.79802
4930442P07RIK	-1.48642	-1.51967
SMAD9	1.64402	1.40458
SLC7A10	2.18335	1.26752
3200001D21RIK	1.61563	1.96483
SLAMF8	-1.76234	-1.84667
4931431B13RIK	-2.14108	-1.55741
D19ERTD79E	2.90766	1.16578
CD5L	-1.61348	-2.38115
KEL	-1.88038	-2.04479
CCR6	2.22737	2.04164
TMPRSS15	3.01327	1.63599
SPN-PS	2.67519	1.91385
A930037O16RIK	2.56489	2.13342
9330169B04RIK	2.76771	2.2331
C78344	2.69261	2.71288
BMX	3.15266	2.3561
3110039C02RIK	3.16377	2.36697
4930545L23RIK	-2.89211	-2.67455

## Sheet: logFCb&d
Gene	logFC-b	logFC-d
HTR3B	-5.36713	-2.47773
CDX4	-3.78765	-2.64837
PRL7C1	-3.57947	-2.32062
NEUROD6	2.76234	2.48135
LCE3F	2.20669	3.04053
GSDMCL-PS	3.10673	1.83037
UBD	3.09424	1.74833
MRGPRB1	3.12463	1.67618
GM9933	2.93784	1.72115
GM5547	2.01457	2.49534
SLC34A1	3.45186	1.43922
4930455H04RIK	4.59576	1.06231
PRL3B1	2.70187	1.74751
4930544F09RIK	2.25297	2.08053
9130208D14RIK	2.57867	1.81181
5930435M05RIK	2.21666	2.09765
GPR27	2.48338	1.85079
AZGP1	3.0629	1.48782
MAGEA7-PS	1.92487	2.36205
C87312	2.82255	1.59182
4932434E15RIK	2.30734	1.86751
LOC102633357	2.13488	1.96783
GM17244	1.73983	2.37921
WAP	2.20126	1.57744
PRKCQ	2.22885	1.54085
FAM19A1	-2.48242	-1.36983
TRIM31	-1.31014	-2.54982
KHDRBS2	-2.11257	1.58096
PSG18	1.62106	1.97402
D330005C11RIK	-1.96092	-1.37155
KCNK15	-1.92178	1.3894
ACOT5	1.49754	1.74483
EPPIN	1.69535	-1.27328
1700040D17RIK	2.00809	-1.06556
D15ERTD180E	1.65928	-1.14662
NHLH2	1.71858	-1.01778
9930024M15RIK	-1.49123	-1.21811
CPLX4	1.65861	1.2017
GFI1	1.66909	1.33862
GJD4	2.20481	1.01388
CLEC2L	2.1362	1.07726
2610317O13RIK	-2.22571	-1.28356
CC2D2B	1.67161	1.74399
1700028I16RIK	2.26399	1.37768
B3GNT6	2.51444	1.32916
4930518J20RIK	-2.13412	-1.58331
C77631	1.99062	1.78914
KCTD16	1.95995	2.13837
SLC30A8	2.10199	2.0042
GP6	2.39945	1.87191
ACSBG2	2.75662	1.66889
1810053B23RIK	2.71122	1.70267
CTRB1	3.34963	1.60042
KRT73	2.69231	2.05853
FAM71F1	2.3362	2.71378
CYP2D34	3.52497	1.81016
FAM47C	3.13217	2.04751
1700123L14RIK	2.63624	2.63636
D430033H22RIK	-2.44697	-2.86833
PPP1R17	3.75517	1.91209
INSL5	4.14904	2.33719
PET2	3.67053	3.13875
ANKRD55	5.76702	2.59154
