# Supplementary material for: Transcriptome profiling of anti-müllerian hormone treated preantral/small antral mouse ovary follicles
Source: Oncotarget. 2018 Jul 13;9(54):30253–67. doi: 10.18632/oncotarget.25572 (PMC6084392; doi:10.18632/oncotarget.25572)
Supplement: Supplementary file 5 [file oncotarget-09-30253-s005.xls]

## Sheet: geneset1-cor1-0.8
LRRN4	HYAL6	-0.941371
HYAL6	LRRN4	-0.941371
4833403J16RIK	FUT2	-0.907057
FUT2	4833403J16RIK	-0.907057
4833403J16RIK	2610528J11RIK	-0.897547
2610528J11RIK	4833403J16RIK	-0.897547
LRRN4	C77681	-0.882746
C77681	LRRN4	-0.882746
LRRN4	A930005N03RIK	-0.882435
A930005N03RIK	LRRN4	-0.882435
SFRP2	D4ERTD199E	-0.880629
D4ERTD199E	SFRP2	-0.880629
POPDC3	FUT2	-0.876752
FUT2	POPDC3	-0.876752
PODXL2	BCL2L15	-0.869305
BCL2L15	PODXL2	-0.869305
MEI1	LRRN4	-0.868761
LRRN4	MEI1	-0.868761
1700016G14RIK	POU2F3	-0.868298
POU2F3	1700016G14RIK	-0.868298
MUC1	EPPIN	-0.864365
EPPIN	MUC1	-0.864365
STAC	DEPDC1A	-0.863721
DEPDC1A	STAC	-0.863721
4933427I22RIK	4833432E10RIK	-0.860921
4833432E10RIK	4933427I22RIK	-0.860921
DEFA15	CHST4	-0.860756
CHST4	DEFA15	-0.860756
SFRP2	RLN1	-0.853761
RLN1	SFRP2	-0.853761
SFRP2	GM9898	-0.853501
GM9898	SFRP2	-0.853501
TMC2	BCL2L15	-0.850467
BCL2L15	TMC2	-0.850467
MUC1	DEFA15	-0.849742
DEFA15	MUC1	-0.849742
4833403J16RIK	WFDC17	-0.848522
WFDC17	4833403J16RIK	-0.848522
HYAL6	BCL2L15	-0.84814
BCL2L15	HYAL6	-0.84814
4933427I22RIK	SFRP2	-0.84621
SFRP2	4933427I22RIK	-0.84621
2610528J11RIK	POPDC3	-0.845834
POPDC3	2610528J11RIK	-0.845834
4833403J16RIK	BLNK	-0.844409
BLNK	4833403J16RIK	-0.844409
4833432E10RIK	ATP6V0A4	-0.842462
ATP6V0A4	4833432E10RIK	-0.842462
LY9	LRRN4	-0.842012
LRRN4	LY9	-0.842012
OLFR70	LRRN4	-0.840422
LRRN4	OLFR70	-0.840422
SFRP2	C78024	-0.838422
C78024	SFRP2	-0.838422
4833403J16RIK	PLXNA4OS1	-0.837422
PLXNA4OS1	4833403J16RIK	-0.837422
CYP27B1	C130080G10RIK	-0.835959
C130080G10RIK	CYP27B1	-0.835959
SFRP2	NRL	-0.834644
NRL	SFRP2	-0.834644
LRRN4	GM17753	-0.833273
GM17753	LRRN4	-0.833273
POPDC3	BLNK	-0.83148
BLNK	POPDC3	-0.83148
4833432E10RIK	FOXJ1	-0.830621
FOXJ1	4833432E10RIK	-0.830621
FUT2	FAM26F	-0.829416
FAM26F	FUT2	-0.829416
POPDC3	PLXNA4OS1	-0.82793
PLXNA4OS1	POPDC3	-0.82793
9430064I24RIK	5730409N24RIK	-0.823055
5730409N24RIK	9430064I24RIK	-0.823055
SFRP2	ATP6V0A4	-0.822755
ATP6V0A4	SFRP2	-0.822755
SFRP2	B3GAT2	-0.819618
B3GAT2	SFRP2	-0.819618
UBQLN3	CLEC7A	-0.818571
CLEC7A	UBQLN3	-0.818571
LRRN4	CHRM4	-0.815623
CHRM4	LRRN4	-0.815623
SFRP2	KRTAP21-1	-0.814459
KRTAP21-1	SFRP2	-0.814459
POU2F3	A930005N03RIK	-0.814308
A930005N03RIK	POU2F3	-0.814308
MUC1	COL24A1	-0.813358
COL24A1	MUC1	-0.813358
SFRP2	LYPD8	-0.811664
LYPD8	SFRP2	-0.811664
1700016G14RIK	BCL2L15	-0.810414
BCL2L15	1700016G14RIK	-0.810414
4933438B17RIK	SFRP2	-0.81018
SFRP2	4933438B17RIK	-0.81018
TGM6	SFRP2	-0.809237
SFRP2	TGM6	-0.809237
LRRN4	GRM3	-0.807502
GRM3	LRRN4	-0.807502
POU2F3	DEFA15	-0.807052
DEFA15	POU2F3	-0.807052
4833403J16RIK	PKHD1L1	-0.806881
PKHD1L1	4833403J16RIK	-0.806881
SFRP2	LECT2	-0.805804
LECT2	SFRP2	-0.805804
LRRN4	HTR6	-0.804803
HTR6	LRRN4	-0.804803
4930415O11RIK	SFRP2	-0.804489
SFRP2	4930415O11RIK	-0.804489
SFRP2	GPR27	-0.804035
GPR27	SFRP2	-0.804035
POU2F3	HYAL6	-0.80312
HYAL6	POU2F3	-0.80312
TMEM82	DEPDC1A	-0.802051
DEPDC1A	TMEM82	-0.802051
SFRP2	CXCR2	-0.80146
CXCR2	SFRP2	-0.80146
4933435E02RIK	SFRP2	-0.801176
SFRP2	4933435E02RIK	-0.801176
SFRP2	LOC102642155	-0.800619
LOC102642155	SFRP2	-0.800619
WFDC17	BLNK	0.820063
BLNK	WFDC17	0.820063
RLN1	DBX1	0.820101
DBX1	RLN1	0.820101
KLK1B3	CXCR2	0.820165
CXCR2	KLK1B3	0.820165
5730409N24RIK	GIPC3	0.820169
GIPC3	5730409N24RIK	0.820169
IL9R	DBX1	0.820195
DBX1	IL9R	0.820195
4933421H06RIK	GPR27	0.820209
GPR27	4933421H06RIK	0.820209
1700007E05RIK	ABCC6	0.820231
ABCC6	1700007E05RIK	0.820231
TMEM82	COLEC10	0.820234
COLEC10	TMEM82	0.820234
4930415O11RIK	PSG-PS1	0.820245
PSG-PS1	4930415O11RIK	0.820245
TSGA13	GALR2	0.820357
GALR2	TSGA13	0.820357
GP6	D5ERTD301E	0.820399
D5ERTD301E	GP6	0.820399
1700057D03RIK	HOXA11	0.820435
HOXA11	1700057D03RIK	0.820435
NRL	AMPD1	0.820467
AMPD1	NRL	0.820467
1700007E05RIK	LY9	0.820731
LY9	1700007E05RIK	0.820731
WFDC18	LIPI	0.820741
LIPI	WFDC18	0.820741
1300017J02RIK	HTR6	0.821101
HTR6	1300017J02RIK	0.821101
RLN1	METTL7B	0.821244
METTL7B	RLN1	0.821244
METTL7B	A930037O16RIK	0.821258
A930037O16RIK	METTL7B	0.821258
4930425O10RIK	FOXJ1	0.821275
FOXJ1	4930425O10RIK	0.821275
TMC2	GRM3	0.821318
GRM3	TMC2	0.821318
SPINKL	D3ERTD108E	0.821326
D3ERTD108E	SPINKL	0.821326
TMC2	HOXA11	0.821327
HOXA11	TMC2	0.821327
VMN1R14	RGS8	0.821328
RGS8	VMN1R14	0.821328
D3ERTD108E	BEX6	0.821332
BEX6	D3ERTD108E	0.821332
LYPD8	AMBP	0.82146
AMBP	LYPD8	0.82146
1300017J02RIK	KRT85	0.821491
KRT85	1300017J02RIK	0.821491
1700061N14RIK	ATP6V0A4	0.821514
ATP6V0A4	1700061N14RIK	0.821514
4933438B17RIK	F9	0.821542
F9	4933438B17RIK	0.821542
4930544F09RIK	C77681	0.821542
C77681	4930544F09RIK	0.821542
9330118I20RIK	KRTAP21-1	0.821587
KRTAP21-1	9330118I20RIK	0.821587
HOXD12	CIDEC	0.82175
CIDEC	HOXD12	0.82175
VNN3	D730001G18RIK	0.821768
D730001G18RIK	VNN3	0.821768
1700061N14RIK	GM9898	0.821774
GM9898	1700061N14RIK	0.821774
4933427I22RIK	2010106E10RIK	0.82189
2010106E10RIK	4933427I22RIK	0.82189
SPATA4	CYP3A11	0.821902
CYP3A11	SPATA4	0.821902
4930591A17RIK	LOC102642155	0.821933
LOC102642155	4930591A17RIK	0.821933
KLK1B3	GM9898	0.821979
GM9898	KLK1B3	0.821979
SLC22A29	AZGP1	0.82198
AZGP1	SLC22A29	0.82198
HYAL6	GM17753	0.822119
GM17753	HYAL6	0.822119
4933402C05RIK	AZGP1	0.822122
AZGP1	4933402C05RIK	0.822122
LOC102642155	HOXD1	0.822192
HOXD1	LOC102642155	0.822192
4921507P07RIK	A930037O16RIK	0.822227
A930037O16RIK	4921507P07RIK	0.822227
GPR27	GM9933	0.822244
GM9933	GPR27	0.822244
PSG-PS1	A630012P03RIK	0.822328
A630012P03RIK	PSG-PS1	0.822328
HTR6	HOXB13	0.822329
HOXB13	HTR6	0.822329
GM17753	CYP3A11	0.822445
CYP3A11	GM17753	0.822445
4930588J15RIK	1300017J02RIK	0.822524
1300017J02RIK	4930588J15RIK	0.822524
IGKV4-72	D3ERTD108E	0.822651
D3ERTD108E	IGKV4-72	0.822651
GALR2	A830018L16RIK	0.822668
A830018L16RIK	GALR2	0.822668
LY9	HYAL6	0.822699
HYAL6	LY9	0.822699
MUC16	DBX1	0.822735
DBX1	MUC16	0.822735
2900006B11RIK	GPR27	0.822889
GPR27	2900006B11RIK	0.822889
1700057D03RIK	1700007E05RIK	0.823046
1700007E05RIK	1700057D03RIK	0.823046
4921518K17RIK	1700061N14RIK	0.823099
1700061N14RIK	4921518K17RIK	0.823099
2610528J11RIK	PKHD1L1	0.823145
PKHD1L1	2610528J11RIK	0.823145
4733401D01RIK	HOXD12	0.823223
HOXD12	4733401D01RIK	0.823223
4921507P07RIK	DBX1	0.823482
DBX1	4921507P07RIK	0.823482
1700123L14RIK	HOXD1	0.823613
HOXD1	1700123L14RIK	0.823613
2010106E10RIK	GM9898	0.823639
GM9898	2010106E10RIK	0.823639
LOC102642155	C78024	0.823772
C78024	LOC102642155	0.823772
4921518K17RIK	A830018L16RIK	0.823912
A830018L16RIK	4921518K17RIK	0.823912
GM9898	ABCC6	0.824047
ABCC6	GM9898	0.824047
2010106E10RIK	SPEER6-PS1	0.824206
SPEER6-PS1	2010106E10RIK	0.824206
MESP1	DBX1	0.824299
DBX1	MESP1	0.824299
2610035F20RIK	D3ERTD108E	0.82433
D3ERTD108E	2610035F20RIK	0.82433
HOXD1	GM5463	0.824417
GM5463	HOXD1	0.824417
D3ERTD108E	CD5L	0.824456
CD5L	D3ERTD108E	0.824456
LYPD8	IGKV6-15	0.824468
IGKV6-15	LYPD8	0.824468
HOXB13	CHRM4	0.82452
CHRM4	HOXB13	0.82452
1700007E05RIK	HTR6	0.824602
HTR6	1700007E05RIK	0.824602
TGM6	PSG-PS1	0.824616
PSG-PS1	TGM6	0.824616
LMO3	ATP6V0A4	0.824677
ATP6V0A4	LMO3	0.824677
GALR2	CXCR2	0.824711
CXCR2	GALR2	0.824711
2900006B11RIK	SIX2	0.824853
SIX2	2900006B11RIK	0.824853
4930563D23RIK	D3ERTD108E	0.824893
D3ERTD108E	4930563D23RIK	0.824893
DBX1	ATP6V0A4	0.824915
ATP6V0A4	DBX1	0.824915
1700007E05RIK	ATP6V0A4	0.824964
ATP6V0A4	1700007E05RIK	0.824964
RLN1	FOXJ1	0.824986
FOXJ1	RLN1	0.824986
9430041J12RIK	9330118I20RIK	0.824993
9330118I20RIK	9430041J12RIK	0.824993
IGKV6-15	D8ERTD268E	0.825002
D8ERTD268E	IGKV6-15	0.825002
KLK1B3	ABCC6	0.825286
ABCC6	KLK1B3	0.825286
1700007E05RIK	D5ERTD301E	0.825359
D5ERTD301E	1700007E05RIK	0.825359
4930425O10RIK	SIT1	0.825398
SIT1	4930425O10RIK	0.825398
4933421H06RIK	D4ERTD199E	0.825463
D4ERTD199E	4933421H06RIK	0.825463
9430041J12RIK	1300017J02RIK	0.825705
1300017J02RIK	9430041J12RIK	0.825705
4921518K17RIK	B830004H01RIK	0.825711
B830004H01RIK	4921518K17RIK	0.825711
VMN1R14	BEX6	0.825876
BEX6	VMN1R14	0.825876
9130231A04RIK	PSG-PS1	0.826023
PSG-PS1	9130231A04RIK	0.826023
METTL11B	C81608	0.826064
C81608	METTL11B	0.826064
1700102J08RIK	OLFR70	0.826106
OLFR70	1700102J08RIK	0.826106
2010106E10RIK	ATP6V0A4	0.826137
ATP6V0A4	2010106E10RIK	0.826137
4930425O10RIK	CXCR2	0.826141
CXCR2	4930425O10RIK	0.826141
4930415O11RIK	C78024	0.82629
C78024	4930415O11RIK	0.82629
4930556H04RIK	ONECUT3	0.826336
ONECUT3	4930556H04RIK	0.826336
HOXD12	CD209E	0.826375
CD209E	HOXD12	0.826375
RLN1	B3GAT2	0.826474
B3GAT2	RLN1	0.826474
4921521C08RIK	C77583	0.826479
C77583	4921521C08RIK	0.826479
LY9	D8ERTD268E	0.826631
D8ERTD268E	LY9	0.826631
4933438B17RIK	4930415O11RIK	0.826722
4930415O11RIK	4933438B17RIK	0.826722
SIX2	A630012P03RIK	0.826751
A630012P03RIK	SIX2	0.826751
1700061N14RIK	RLN1	0.827021
RLN1	1700061N14RIK	0.827021
4930426I24RIK	SLC7A10	0.827035
SLC7A10	4930426I24RIK	0.827035
LIPF	DSG1A	0.827054
DSG1A	LIPF	0.827054
1700061N14RIK	VMN1R14	0.827315
VMN1R14	1700061N14RIK	0.827315
4933435E02RIK	LYPD8	0.827441
LYPD8	4933435E02RIK	0.827441
4933427I22RIK	SPEER6-PS1	0.827496
SPEER6-PS1	4933427I22RIK	0.827496
C77583	A630012P03RIK	0.827689
A630012P03RIK	C77583	0.827689
HTR3B	C78024	0.827703
C78024	HTR3B	0.827703
SIT1	GSDMCL-PS	0.827747
GSDMCL-PS	SIT1	0.827747
9330118I20RIK	PTPN20	0.827758
PTPN20	9330118I20RIK	0.827758
LYPD8	ATP6V0A4	0.827794
ATP6V0A4	LYPD8	0.827794
4933416E03RIK	GRM3	0.827839
GRM3	4933416E03RIK	0.827839
HOXD12	ENTHD1	0.827877
ENTHD1	HOXD12	0.827877
GM9933	C81608	0.827877
C81608	GM9933	0.827877
4930415O11RIK	KRTAP21-1	0.827916
KRTAP21-1	4930415O11RIK	0.827916
1700007E05RIK	C77681	0.828059
C77681	1700007E05RIK	0.828059
2900006B11RIK	A630012P03RIK	0.828093
A630012P03RIK	2900006B11RIK	0.828093
4930563D23RIK	IGKV6-15	0.828182
IGKV6-15	4930563D23RIK	0.828182
4933435E02RIK	COLEC10	0.828317
COLEC10	4933435E02RIK	0.828317
LECT2	GM5463	0.82839
GM5463	LECT2	0.82839
PSG-PS1	D3ERTD108E	0.828413
D3ERTD108E	PSG-PS1	0.828413
SLC22A29	KCTD16	0.82843
KCTD16	SLC22A29	0.82843
SPEER6-PS1	CLEC4A3	0.828485
CLEC4A3	SPEER6-PS1	0.828485
1700057D03RIK	DSG1A	0.828503
DSG1A	1700057D03RIK	0.828503
MEI1	HOXD1	0.828565
HOXD1	MEI1	0.828565
IL9R	D3ERTD108E	0.828608
D3ERTD108E	IL9R	0.828608
4930425O10RIK	SLC22A29	0.828672
SLC22A29	4930425O10RIK	0.828672
4933421H06RIK	MCF2	0.828837
MCF2	4933421H06RIK	0.828837
4930588J15RIK	4930563D23RIK	0.82911
4930563D23RIK	4930588J15RIK	0.82911
1700007E05RIK	GM5547	0.829243
GM5547	1700007E05RIK	0.829243
1700061N14RIK	IL9R	0.829308
IL9R	1700061N14RIK	0.829308
DBX1	CXCR2	0.829508
CXCR2	DBX1	0.829508
D17ERTD657E	A830018L16RIK	0.829517
A830018L16RIK	D17ERTD657E	0.829517
SLC22A29	PSG-PS1	0.82966
PSG-PS1	SLC22A29	0.82966
4933421H06RIK	MESP1	0.829678
MESP1	4933421H06RIK	0.829678
PANCT2	GM9933	0.829797
GM9933	PANCT2	0.829797
LOC102642155	BB187676	0.829895
BB187676	LOC102642155	0.829895
1700007E05RIK	HOXB13	0.830029
HOXB13	1700007E05RIK	0.830029
4933438B17RIK	NRL	0.830052
NRL	4933438B17RIK	0.830052
4921518K17RIK	A630012P03RIK	0.830106
A630012P03RIK	4921518K17RIK	0.830106
4930425O10RIK	KLK1B3	0.830487
KLK1B3	4930425O10RIK	0.830487
1700061N14RIK	COLEC10	0.830622
COLEC10	1700061N14RIK	0.830622
SIX2	C87490	0.830644
C87490	SIX2	0.830644
4933402C05RIK	1700102J08RIK	0.830651
1700102J08RIK	4933402C05RIK	0.830651
4933435E02RIK	RLN1	0.830661
RLN1	4933435E02RIK	0.830661
GPR27	B3GAT2	0.830811
B3GAT2	GPR27	0.830811
SPEER6-PS1	B830004H01RIK	0.830818
B830004H01RIK	SPEER6-PS1	0.830818
IL9R	HOXD1	0.830834
HOXD1	IL9R	0.830834
SUCNR1	DSG1A	0.830862
DSG1A	SUCNR1	0.830862
POU2F3	FUT2	0.831016
FUT2	POU2F3	0.831016
OLFR70	GM17244	0.831443
GM17244	OLFR70	0.831443
4933421H06RIK	B3GAT2	0.831561
B3GAT2	4933421H06RIK	0.831561
9330118I20RIK	KCTD16	0.831589
KCTD16	9330118I20RIK	0.831589
IGKV4-72	B3GAT2	0.831694
B3GAT2	IGKV4-72	0.831694
DRD2	D3ERTD108E	0.831843
D3ERTD108E	DRD2	0.831843
4933421H06RIK	PTPN20	0.831944
PTPN20	4933421H06RIK	0.831944
PTPN20	A530079E22RIK	0.832042
A530079E22RIK	PTPN20	0.832042
4930425O10RIK	IL9R	0.832177
IL9R	4930425O10RIK	0.832177
LOC102642155	IGKV4-72	0.832238
IGKV4-72	LOC102642155	0.832238
GM9898	DRD2	0.83233
DRD2	GM9898	0.83233
GM9933	BC038268	0.832393
BC038268	GM9933	0.832393
1700102J08RIK	ONECUT3	0.832463
ONECUT3	1700102J08RIK	0.832463
4930415O11RIK	SLC22A29	0.832612
SLC22A29	4930415O11RIK	0.832612
UBD	AMPD1	0.832868
AMPD1	UBD	0.832868
TRH	GBP2B	0.8329
GBP2B	TRH	0.8329
TNMD	PIFO	0.833042
PIFO	TNMD	0.833042
OLFR70	LOC102642155	0.83311
LOC102642155	OLFR70	0.83311
IGKV6-15	D3ERTD108E	0.833267
D3ERTD108E	IGKV6-15	0.833267
LMO3	BC028777	0.833322
BC028777	LMO3	0.833322
1700007E05RIK	GM9898	0.833443
GM9898	1700007E05RIK	0.833443
TSGA13	A530079E22RIK	0.833472
A530079E22RIK	TSGA13	0.833472
1700061N14RIK	1700007E05RIK	0.83349
1700007E05RIK	1700061N14RIK	0.83349
2610528J11RIK	PLXNA4OS1	0.833496
PLXNA4OS1	2610528J11RIK	0.833496
4933402E13RIK	BANF2	0.83356
BANF2	4933402E13RIK	0.83356
RGS8	PSG-PS1	0.833569
PSG-PS1	RGS8	0.833569
VMN1R14	SIX2	0.83365
SIX2	VMN1R14	0.83365
VMN1R14	BB187676	0.834374
BB187676	VMN1R14	0.834374
1700007E05RIK	NRL	0.834426
NRL	1700007E05RIK	0.834426
4921513I03RIK	B3GNT6	0.834704
B3GNT6	4921513I03RIK	0.834704
4930415O11RIK	A930037O16RIK	0.834874
A930037O16RIK	4930415O11RIK	0.834874
OLFR70	CDH18	0.834897
CDH18	OLFR70	0.834897
SPEER6-PS1	BC038268	0.834926
BC038268	SPEER6-PS1	0.834926
POU2F3	BCL2L15	0.835095
BCL2L15	POU2F3	0.835095
PIFO	GM9933	0.835206
GM9933	PIFO	0.835206
LYPD8	A630012P03RIK	0.835282
A630012P03RIK	LYPD8	0.835282
1700007E05RIK	KRTAP21-1	0.835577
KRTAP21-1	1700007E05RIK	0.835577
D5ERTD301E	D3ERTD108E	0.83568
D3ERTD108E	D5ERTD301E	0.83568
IGKV6-15	A630012P03RIK	0.835737
A630012P03RIK	IGKV6-15	0.835737
BC028777	ATP6V0A4	0.835863
ATP6V0A4	BC028777	0.835863
CXCR2	A530079E22RIK	0.835917
A530079E22RIK	CXCR2	0.835917
4930522N08RIK	1700106J12RIK	0.835955
1700106J12RIK	4930522N08RIK	0.835955
4930425O10RIK	LYPD8	0.836151
LYPD8	4930425O10RIK	0.836151
1300017J02RIK	LOC102642155	0.836316
LOC102642155	1300017J02RIK	0.836316
2610035F20RIK	HTR6	0.836323
HTR6	2610035F20RIK	0.836323
TRH	GABRR1	0.836328
GABRR1	TRH	0.836328
RLN1	D3ERTD108E	0.836458
D3ERTD108E	RLN1	0.836458
LOC102642155	GM9898	0.836508
GM9898	LOC102642155	0.836508
SPINKL	HTR6	0.836512
HTR6	SPINKL	0.836512
1700007E05RIK	1300017J02RIK	0.836614
1300017J02RIK	1700007E05RIK	0.836614
LOC102642155	IGKV6-15	0.836708
IGKV6-15	LOC102642155	0.836708
1700007E05RIK	CXCR2	0.836745
CXCR2	1700007E05RIK	0.836745
4930426I24RIK	FAM71F1	0.836753
4930426I24RIK	FAM71F1-1	0.836753
FAM71F1	4930426I24RIK	0.836753
FAM71F1-1	4930426I24RIK	0.836753
LOC102633357	GM17244	0.836759
GM17244	LOC102633357	0.836759
B3GAT2	A630012P03RIK	0.836764
A630012P03RIK	B3GAT2	0.836764
HBA-A1	FOXJ1	0.83677
FOXJ1	HBA-A1	0.83677
4930544F09RIK	HOXB13	0.836811
HOXB13	4930544F09RIK	0.836811
BC028777	A630012P03RIK	0.836813
A630012P03RIK	BC028777	0.836813
MUC16	CD5L	0.836842
CD5L	MUC16	0.836842
TRH	C81608	0.837048
C81608	TRH	0.837048
4930425O10RIK	BC028777	0.837057
BC028777	4930425O10RIK	0.837057
1700061N14RIK	SIT1	0.837117
SIT1	1700061N14RIK	0.837117
4933435E02RIK	BB187676	0.837539
BB187676	4933435E02RIK	0.837539
4930544F09RIK	CHRM4	0.837563
CHRM4	4930544F09RIK	0.837563
1700061N14RIK	MESP1	0.837584
MESP1	1700061N14RIK	0.837584
FOXJ1	A830018L16RIK	0.837585
A830018L16RIK	FOXJ1	0.837585
9330118I20RIK	D8ERTD268E	0.837593
D8ERTD268E	9330118I20RIK	0.837593
3110039C02RIK	D4ERTD199E	0.837651
D4ERTD199E	3110039C02RIK	0.837651
PANCT2	METTL11B	0.837816
METTL11B	PANCT2	0.837816
9330118I20RIK	NRL	0.837823
NRL	9330118I20RIK	0.837823
KCTD16	GALR2	0.837824
GALR2	KCTD16	0.837824
GM9898	B3GAT2	0.837858
B3GAT2	GM9898	0.837858
HYAL6	HOXD1	0.838083
HOXD1	HYAL6	0.838083
2010106E10RIK	LMO3	0.838092
LMO3	2010106E10RIK	0.838092
GBP2B	C81608	0.838104
C81608	GBP2B	0.838104
DEFA15	CIDEC	0.838118
CIDEC	DEFA15	0.838118
4933421H06RIK	1700061N14RIK	0.838431
1700061N14RIK	4933421H06RIK	0.838431
SLC22A29	C78024	0.838522
C78024	SLC22A29	0.838522
GM9898	D3ERTD108E	0.838647
D3ERTD108E	GM9898	0.838647
4930588J15RIK	HOXD12	0.838718
HOXD12	4930588J15RIK	0.838718
GM17753	C77583	0.838758
C77583	GM17753	0.838758
NRL	D5ERTD301E	0.838907
D5ERTD301E	NRL	0.838907
LYPD8	GPR27	0.838959
GPR27	LYPD8	0.838959
UBD	HTR6	0.83908
HTR6	UBD	0.83908
GSDMCL-PS	A630012P03RIK	0.839192
A630012P03RIK	GSDMCL-PS	0.839192
F9	BC028777	0.839252
BC028777	F9	0.839252
UBD	TNMD	0.839256
TNMD	UBD	0.839256
D17ERTD657E	B3GAT2	0.839301
B3GAT2	D17ERTD657E	0.839301
RLN1	GALR2	0.839317
GALR2	RLN1	0.839317
4921507P07RIK	1700061N14RIK	0.839368
1700061N14RIK	4921507P07RIK	0.839368
2010106E10RIK	MCF2	0.839437
MCF2	2010106E10RIK	0.839437
PIFO	METTL11B	0.83949
METTL11B	PIFO	0.83949
IGKV4-72	DBX1	0.839511
DBX1	IGKV4-72	0.839511
9330118I20RIK	1700057D03RIK	0.839613
1700057D03RIK	9330118I20RIK	0.839613
LIPF	KLRE1	0.839689
KLRE1	LIPF	0.839689
4933427I22RIK	NRL	0.839803
NRL	4933427I22RIK	0.839803
4933435E02RIK	IGKV6-15	0.840192
IGKV6-15	4933435E02RIK	0.840192
LYPD8	FOXJ1	0.840253
FOXJ1	LYPD8	0.840253
DBX1	B3GAT2	0.840386
B3GAT2	DBX1	0.840386
4921521C08RIK	CYP3A11	0.840507
CYP3A11	4921521C08RIK	0.840507
GM9898	CXCR2	0.840537
CXCR2	GM9898	0.840537
4933402C05RIK	C78024	0.840577
C78024	4933402C05RIK	0.840577
ATP6V0A4	A630012P03RIK	0.840715
A630012P03RIK	ATP6V0A4	0.840715
4933435E02RIK	AMBP	0.840777
AMBP	4933435E02RIK	0.840777
IGKV6-15	ATP6V0A4	0.840786
ATP6V0A4	IGKV6-15	0.840786
EPPIN	COL24A1	0.84079
COL24A1	EPPIN	0.84079
2610035F20RIK	CES4A	0.840822
CES4A	2610035F20RIK	0.840822
KRTAP21-1	HOXB13	0.840851
HOXB13	KRTAP21-1	0.840851
9430041J12RIK	1700057D03RIK	0.840853
1700057D03RIK	9430041J12RIK	0.840853
ONECUT3	MCF2	0.840893
MCF2	ONECUT3	0.840893
4921507P07RIK	A630012P03RIK	0.840953
A630012P03RIK	4921507P07RIK	0.840953
4930588J15RIK	D3ERTD108E	0.841005
D3ERTD108E	4930588J15RIK	0.841005
4930431P03RIK	GUCY2E	0.841174
GUCY2E	4930431P03RIK	0.841174
GM9898	GM5463	0.841229
GM5463	GM9898	0.841229
LOC102642155	HTR6	0.841506
HTR6	LOC102642155	0.841506
4933435E02RIK	VMN1R14	0.84162
VMN1R14	4933435E02RIK	0.84162
KCTD16	FOXI1	0.841683
FOXI1	KCTD16	0.841683
4930425O10RIK	4930415O11RIK	0.841945
4930415O11RIK	4930425O10RIK	0.841945
4930544F09RIK	4930431P03RIK	0.842221
4930431P03RIK	4930544F09RIK	0.842221
DRD2	A630012P03RIK	0.842562
A630012P03RIK	DRD2	0.842562
TNMD	HTR6	0.842573
HTR6	TNMD	0.842573
1810006J02RIK	CHRM4	0.842605
CHRM4	1810006J02RIK	0.842605
UBD	AU021880	0.842627
AU021880	UBD	0.842627
SPINKL	BANF2	0.842718
BANF2	SPINKL	0.842718
STAC	CD209E	0.842996
CD209E	STAC	0.842996
KRTAP21-1	F9	0.843028
F9	KRTAP21-1	0.843028
HOXB13	D4ERTD199E	0.843071
D4ERTD199E	HOXB13	0.843071
9330118I20RIK	4933438B17RIK	0.843229
4933438B17RIK	9330118I20RIK	0.843229
OLFR70	LY9	0.843243
LY9	OLFR70	0.843243
D8ERTD268E	ATP6V0A4	0.843294
ATP6V0A4	D8ERTD268E	0.843294
SPINKL	B830004H01RIK	0.843391
B830004H01RIK	SPINKL	0.843391
BC038268	AMPD1	0.843642
AMPD1	BC038268	0.843642
4933421H06RIK	PSG-PS1	0.843791
PSG-PS1	4933421H06RIK	0.843791
IGKV6-15	HOXD12	0.843847
HOXD12	IGKV6-15	0.843847
4930563D23RIK	DBX1	0.843942
DBX1	4930563D23RIK	0.843942
GM5463	CD5L	0.84399
CD5L	GM5463	0.84399
FOXJ1	AMPD1	0.844188
AMPD1	FOXJ1	0.844188
LY9	LOC102642155	0.844358
LOC102642155	LY9	0.844358
2010106E10RIK	HOXB13	0.844368
HOXB13	2010106E10RIK	0.844368
VMN1R14	KLK1B3	0.844654
KLK1B3	VMN1R14	0.844654
AMPD1	A830018L16RIK	0.844723
A830018L16RIK	AMPD1	0.844723
PSG-PS1	DRD2	0.844817
DRD2	PSG-PS1	0.844817
VMN1R14	D3ERTD108E	0.844884
D3ERTD108E	VMN1R14	0.844884
GPR27	GM9898	0.844959
GM9898	GPR27	0.844959
NRL	GM9898	0.845285
GM9898	NRL	0.845285
IGKV6-15	DBX1	0.845308
DBX1	IGKV6-15	0.845308
UBQLN3	COLEC10	0.845394
COLEC10	UBQLN3	0.845394
PSG-PS1	C78024	0.845541
C78024	PSG-PS1	0.845541
1700007E05RIK	CDH18	0.845684
CDH18	1700007E05RIK	0.845684
KLRE1	ACOT5	0.845851
ACOT5	KLRE1	0.845851
2010106E10RIK	TSGA13	0.845935
TSGA13	2010106E10RIK	0.845935
9330118I20RIK	TSGA13	0.845975
TSGA13	9330118I20RIK	0.845975
LECT2	D8ERTD268E	0.846
D8ERTD268E	LECT2	0.846
GRM3	CHRM4	0.846057
CHRM4	GRM3	0.846057
1700061N14RIK	AMBP	0.846155
AMBP	1700061N14RIK	0.846155
4933421H06RIK	C77583	0.846468
C77583	4933421H06RIK	0.846468
LY9	CHRM4	0.846551
CHRM4	LY9	0.846551
HOXB13	FOXI1	0.846651
FOXI1	HOXB13	0.846651
4933438B17RIK	1300017J02RIK	0.846675
1300017J02RIK	4933438B17RIK	0.846675
F9	CDH18	0.846747
CDH18	F9	0.846747
4933435E02RIK	4933421H06RIK	0.846767
4933421H06RIK	4933435E02RIK	0.846767
PTPN20	C77583	0.846842
C77583	PTPN20	0.846842
MUC1	CHST4	0.847195
CHST4	MUC1	0.847195
D5ERTD301E	A930037O16RIK	0.847198
A930037O16RIK	D5ERTD301E	0.847198
4933430N04RIK	GP6	0.847206
GP6	4933430N04RIK	0.847206
IGKV6-15	GM17753	0.847527
GM17753	IGKV6-15	0.847527
MESP1	A630012P03RIK	0.847546
A630012P03RIK	MESP1	0.847546
GPR27	ABCC6	0.847559
ABCC6	GPR27	0.847559
HTR6	D5ERTD301E	0.847674
D5ERTD301E	HTR6	0.847674
9330169B04RIK	SEC14L4	0.847731
SEC14L4	9330169B04RIK	0.847731
4933435E02RIK	BC028777	0.847762
BC028777	4933435E02RIK	0.847762
9330118I20RIK	1700061N14RIK	0.847767
1700061N14RIK	9330118I20RIK	0.847767
KRT85	C77681	0.847933
C77681	KRT85	0.847933
CHRM4	CDH18	0.848069
CDH18	CHRM4	0.848069
HTR6	C81608	0.848103
C81608	HTR6	0.848103
TMC2	HOXD1	0.848269
HOXD1	TMC2	0.848269
9330118I20RIK	LECT2	0.848369
LECT2	9330118I20RIK	0.848369
D17ERTD657E	B830004H01RIK	0.848403
B830004H01RIK	D17ERTD657E	0.848403
C79329	BB187676	0.848513
BB187676	C79329	0.848513
9330118I20RIK	LOC102642155	0.848546
LOC102642155	9330118I20RIK	0.848546
GM9933	D8ERTD268E	0.848915
D8ERTD268E	GM9933	0.848915
MCF2	A530079E22RIK	0.848923
A530079E22RIK	MCF2	0.848923
2900006B11RIK	AMBP	0.849068
AMBP	2900006B11RIK	0.849068
METTL7B	KRTAP21-1	0.849161
KRTAP21-1	METTL7B	0.849161
1700007E05RIK	C77583	0.8492
C77583	1700007E05RIK	0.8492
4930563D23RIK	1700061N14RIK	0.849212
1700061N14RIK	4930563D23RIK	0.849212
KEL	COL24A1	0.849549
COL24A1	KEL	0.849549
1700061N14RIK	LYPD8	0.849595
LYPD8	1700061N14RIK	0.849595
C77583	ATP6V0A4	0.849643
ATP6V0A4	C77583	0.849643
4921507P07RIK	AMBP	0.84999
AMBP	4921507P07RIK	0.84999
4933421H06RIK	4930425O10RIK	0.85014
4930425O10RIK	4933421H06RIK	0.85014
1700061N14RIK	C77583	0.850376
C77583	1700061N14RIK	0.850376
HOXD1	D3ERTD108E	0.850435
D3ERTD108E	HOXD1	0.850435
LECT2	GM9898	0.850444
GM9898	LECT2	0.850444
CD5L	C79329	0.850452
C79329	CD5L	0.850452
LECT2	ABCC6	0.850564
ABCC6	LECT2	0.850564
FOXI1	D1ERTD273E	0.850606
D1ERTD273E	FOXI1	0.850606
LMO3	KRTAP21-1	0.850618
KRTAP21-1	LMO3	0.850618
1700007E05RIK	CHRM4	0.850791
CHRM4	1700007E05RIK	0.850791
1700061N14RIK	BC028777	0.850956
BC028777	1700061N14RIK	0.850956
4933421H06RIK	CYP3A11	0.851039
CYP3A11	4933421H06RIK	0.851039
1700057D03RIK	D3ERTD108E	0.851054
D3ERTD108E	1700057D03RIK	0.851054
1810006J02RIK	LOC102633357	0.851122
LOC102633357	1810006J02RIK	0.851122
1300017J02RIK	DBX1	0.85113
DBX1	1300017J02RIK	0.85113
TRH	TNMD	0.851147
TNMD	TRH	0.851147
4933438B17RIK	D5ERTD301E	0.851152
D5ERTD301E	4933438B17RIK	0.851152
GM9933	CD226	0.851341
CD226	GM9933	0.851341
1700007E05RIK	KCTD16	0.851424
KCTD16	1700007E05RIK	0.851424
FUT2	CHST4	0.851496
CHST4	FUT2	0.851496
PIFO	C77681	0.85151
C77681	PIFO	0.85151
4933438B17RIK	LY9	0.85155
LY9	4933438B17RIK	0.85155
RLN1	LOC102642155	0.851638
LOC102642155	RLN1	0.851638
LYPD8	LECT2	0.851915
LECT2	LYPD8	0.851915
2010106E10RIK	PTPN20	0.851953
PTPN20	2010106E10RIK	0.851953
4921507P07RIK	COLEC10	0.852077
COLEC10	4921507P07RIK	0.852077
MUC16	AMBP	0.852184
AMBP	MUC16	0.852184
4933438B17RIK	C78024	0.852261
C78024	4933438B17RIK	0.852261
IGKV6-15	CYP3A11	0.852288
CYP3A11	IGKV6-15	0.852288
METTL11B	DRD2	0.852485
DRD2	METTL11B	0.852485
9330118I20RIK	1300017J02RIK	0.852579
1300017J02RIK	9330118I20RIK	0.852579
NLRP12	B830004H01RIK	0.852989
B830004H01RIK	NLRP12	0.852989
HYAL6	CIDEC	0.853356
CIDEC	HYAL6	0.853356
PIFO	KRT85	0.853665
KRT85	PIFO	0.853665
1700007E05RIK	TSGA13	0.853761
TSGA13	1700007E05RIK	0.853761
FAM228A	BRINP2	0.854014
BRINP2	FAM228A	0.854014
HOXB13	GALR2	0.854201
GALR2	HOXB13	0.854201
1700007E05RIK	IGKV6-15	0.85448
IGKV6-15	1700007E05RIK	0.85448
IGKV4-72	GM9898	0.85452
GM9898	IGKV4-72	0.85452
2610035F20RIK	GBP2B	0.854558
GBP2B	2610035F20RIK	0.854558
FOXJ1	ABCC6	0.854892
ABCC6	FOXJ1	0.854892
GIP	CDH18	0.854983
CDH18	GIP	0.854983
TSGA13	GIP	0.855082
GIP	TSGA13	0.855082
CDH18	C77681	0.855082
C77681	CDH18	0.855082
KRTAP21-1	D5ERTD301E	0.855217
D5ERTD301E	KRTAP21-1	0.855217
PIFO	C81608	0.855341
C81608	PIFO	0.855341
ZAN	CDH26	0.855382
CDH26	ZAN	0.855382
ONECUT3	IGKV4-72	0.855425
IGKV4-72	ONECUT3	0.855425
RLN1	D4ERTD199E	0.855532
D4ERTD199E	RLN1	0.855532
2900006B11RIK	DRD2	0.855642
DRD2	2900006B11RIK	0.855642
UBD	C81608	0.856047
C81608	UBD	0.856047
4933421H06RIK	KRT85	0.856099
KRT85	4933421H06RIK	0.856099
LIPI	D1ERTD273E	0.856267
D1ERTD273E	LIPI	0.856267
1300017J02RIK	D3ERTD108E	0.856345
D3ERTD108E	1300017J02RIK	0.856345
4930556H04RIK	GP6	0.856469
GP6	4930556H04RIK	0.856469
SIX2	B830004H01RIK	0.856504
B830004H01RIK	SIX2	0.856504
LYPD8	KLK1B3	0.856561
KLK1B3	LYPD8	0.856561
9330118I20RIK	RLN1	0.856889
RLN1	9330118I20RIK	0.856889
4930415O11RIK	BC028777	0.856927
BC028777	4930415O11RIK	0.856927
POU2F3	LRRN4	0.857056
LRRN4	POU2F3	0.857056
NRL	ATP6V0A4	0.857094
ATP6V0A4	NRL	0.857094
KLK1B3	FOXJ1	0.857115
FOXJ1	KLK1B3	0.857115
9130231A04RIK	B830004H01RIK	0.857158
B830004H01RIK	9130231A04RIK	0.857158
HOXB13	C77681	0.857253
C77681	HOXB13	0.857253
4921507P07RIK	C79329	0.857317
C79329	4921507P07RIK	0.857317
RLN1	GM9898	0.85734
GM9898	RLN1	0.85734
B3GAT2	AMBP	0.857699
AMBP	B3GAT2	0.857699
D3ERTD108E	A930037O16RIK	0.857719
A930037O16RIK	D3ERTD108E	0.857719
PTPN20	D17ERTD657E	0.857958
D17ERTD657E	PTPN20	0.857958
5730433K22RIK	GM9933	0.858006
GM9933	5730433K22RIK	0.858006
GM10229	FOLH1	0.858092
FOLH1	GM10229	0.858092
POU2F3	CLCN1	0.858234
CLCN1	POU2F3	0.858234
MESP1	AMBP	0.858819
AMBP	MESP1	0.858819
4933438B17RIK	1700061N14RIK	0.859006
1700061N14RIK	4933438B17RIK	0.859006
4933402C05RIK	CES4A	0.859111
CES4A	4933402C05RIK	0.859111
4930522N08RIK	TMC2	0.859253
TMC2	4930522N08RIK	0.859253
RLN1	KRTAP21-1	0.859419
KRTAP21-1	RLN1	0.859419
MEI1	CHRM4	0.859436
CHRM4	MEI1	0.859436
SPINKL	FOLH1	0.859452
FOLH1	SPINKL	0.859452
UBD	BC038268	0.859454
BC038268	UBD	0.859454
HOXD1	HOXA11	0.85974
HOXA11	HOXD1	0.85974
1700061N14RIK	DRD2	0.859925
DRD2	1700061N14RIK	0.859925
GIP	CXCR2	0.860041
CXCR2	GIP	0.860041
4930522N08RIK	GRM3	0.860259
GRM3	4930522N08RIK	0.860259
2610528J11RIK	CHST4	0.860469
CHST4	2610528J11RIK	0.860469
RLN1	IGKV6-15	0.860717
IGKV6-15	RLN1	0.860717
4933438B17RIK	HTR6	0.860727
HTR6	4933438B17RIK	0.860727
SIT1	DBX1	0.860811
DBX1	SIT1	0.860811
NRL	LYPD8	0.861001
LYPD8	NRL	0.861001
4933435E02RIK	4930425O10RIK	0.861065
4930425O10RIK	4933435E02RIK	0.861065
2900006B11RIK	RGS8	0.861184
RGS8	2900006B11RIK	0.861184
SPEER6-PS1	D17ERTD657E	0.861818
D17ERTD657E	SPEER6-PS1	0.861818
SPINKL	NMUR2	0.861836
NMUR2	SPINKL	0.861836
RLN1	A930037O16RIK	0.861885
A930037O16RIK	RLN1	0.861885
1300017J02RIK	BEX6	0.861929
BEX6	1300017J02RIK	0.861929
1810006J02RIK	TSGA13	0.862349
TSGA13	1810006J02RIK	0.862349
4933435E02RIK	4930415O11RIK	0.862435
4930415O11RIK	4933435E02RIK	0.862435
D5ERTD301E	CDH18	0.862679
CDH18	D5ERTD301E	0.862679
MCF2	CYP3A11	0.862736
CYP3A11	MCF2	0.862736
1300017J02RIK	KLK1B3	0.862817
KLK1B3	1300017J02RIK	0.862817
FOXI1	CXCR2	0.862928
CXCR2	FOXI1	0.862928
TSGA13	KRTAP21-1	0.86302
KRTAP21-1	TSGA13	0.86302
9330118I20RIK	MCF2	0.863075
MCF2	9330118I20RIK	0.863075
4933435E02RIK	TGM6	0.86322
TGM6	4933435E02RIK	0.86322
PTPN20	B830004H01RIK	0.86343
B830004H01RIK	PTPN20	0.86343
4733401D01RIK	CD209E	0.863458
CD209E	4733401D01RIK	0.863458
LIPF	HOXB13	0.8635
HOXB13	LIPF	0.8635
1300017J02RIK	ATP6V0A4	0.863735
ATP6V0A4	1300017J02RIK	0.863735
GALR2	D4ERTD199E	0.863865
D4ERTD199E	GALR2	0.863865
C81608	BC038268	0.864004
BC038268	C81608	0.864004
PSG-PS1	AZGP1	0.864142
AZGP1	PSG-PS1	0.864142
SIT1	RGS8	0.864173
RGS8	SIT1	0.864173
DRD2	DBX1	0.864336
DBX1	DRD2	0.864336
GPR27	DBX1	0.864543
DBX1	GPR27	0.864543
BRINP2	APOBEC4	0.864737
APOBEC4	BRINP2	0.864737
GPR27	ATP6V0A4	0.864745
ATP6V0A4	GPR27	0.864745
WFDC17	PLXNA4OS1	0.864756
PLXNA4OS1	WFDC17	0.864756
9330118I20RIK	ABCC6	0.864776
ABCC6	9330118I20RIK	0.864776
C81608	AU021880	0.864815
AU021880	C81608	0.864815
2900006B11RIK	DBX1	0.865256
DBX1	2900006B11RIK	0.865256
2010106E10RIK	KCTD16	0.865354
KCTD16	2010106E10RIK	0.865354
4921507P07RIK	MUC16	0.865484
MUC16	4921507P07RIK	0.865484
9330118I20RIK	GM9898	0.865797
GM9898	9330118I20RIK	0.865797
UBD	PIFO	0.86586
PIFO	UBD	0.86586
9330118I20RIK	LYPD8	0.865867
LYPD8	9330118I20RIK	0.865867
TRH	OLFR70	0.866009
OLFR70	TRH	0.866009
MEI1	C77681	0.866234
C77681	MEI1	0.866234
4933402C05RIK	SLC22A29	0.866362
SLC22A29	4933402C05RIK	0.866362
IGKV4-72	GM5463	0.866462
GM5463	IGKV4-72	0.866462
PSG-PS1	B830004H01RIK	0.866534
B830004H01RIK	PSG-PS1	0.866534
4933421H06RIK	A630012P03RIK	0.866544
A630012P03RIK	4933421H06RIK	0.866544
4930415O11RIK	D5ERTD301E	0.866625
D5ERTD301E	4930415O11RIK	0.866625
5530401A14RIK	LMO3	0.866632
LMO3	5530401A14RIK	0.866632
4930588J15RIK	IGKV6-15	0.8667
IGKV6-15	4930588J15RIK	0.8667
4930425O10RIK	GPR27	0.86694
GPR27	4930425O10RIK	0.86694
KLK1B3	DBX1	0.867257
DBX1	KLK1B3	0.867257
F9	ABCC6	0.867525
ABCC6	F9	0.867525
4933438B17RIK	GM9898	0.867752
GM9898	4933438B17RIK	0.867752
OLFR70	HTR6	0.867788
HTR6	OLFR70	0.867788
4930588J15RIK	BEX6	0.86809
BEX6	4930588J15RIK	0.86809
4933438B17RIK	2610035F20RIK	0.868175
2610035F20RIK	4933438B17RIK	0.868175
CXCR2	ATP6V0A4	0.868244
ATP6V0A4	CXCR2	0.868244
NRL	GPR27	0.868386
GPR27	NRL	0.868386
KLK1B3	BLNK	0.868403
BLNK	KLK1B3	0.868403
SLC22A29	D4ERTD199E	0.868785
D4ERTD199E	SLC22A29	0.868785
9330118I20RIK	CXCR2	0.868956
CXCR2	9330118I20RIK	0.868956
1300017J02RIK	BC028777	0.869042
BC028777	1300017J02RIK	0.869042
TMEM82	BRINP2	0.869238
BRINP2	TMEM82	0.869238
4933438B17RIK	DRD2	0.869449
DRD2	4933438B17RIK	0.869449
4933402E13RIK	CYP4X1	0.869613
CYP4X1	4933402E13RIK	0.869613
9330118I20RIK	C77583	0.869667
C77583	9330118I20RIK	0.869667
2010106E10RIK	A530079E22RIK	0.869917
A530079E22RIK	2010106E10RIK	0.869917
4833403J16RIK	POPDC3	0.87077
POPDC3	4833403J16RIK	0.87077
C79329	A930037O16RIK	0.870864
A930037O16RIK	C79329	0.870864
DBX1	D3ERTD108E	0.871101
D3ERTD108E	DBX1	0.871101
1700061N14RIK	KLK1B3	0.87113
KLK1B3	1700061N14RIK	0.87113
4933402C05RIK	PSG-PS1	0.871246
PSG-PS1	4933402C05RIK	0.871246
9330118I20RIK	IGKV6-15	0.871695
IGKV6-15	9330118I20RIK	0.871695
PSG-PS1	OLFR65	0.872068
OLFR65	PSG-PS1	0.872068
2610035F20RIK	LY9	0.87208
LY9	2610035F20RIK	0.87208
4930470B04RIK	GM9898	0.872116
GM9898	4930470B04RIK	0.872116
1300017J02RIK	A630012P03RIK	0.872499
A630012P03RIK	1300017J02RIK	0.872499
FOXJ1	B3GAT2	0.872841
B3GAT2	FOXJ1	0.872841
TSGA13	CXCR2	0.872935
CXCR2	TSGA13	0.872935
TRH	PIFO	0.87302
PIFO	TRH	0.87302
D3ERTD108E	COLEC10	0.873274
COLEC10	D3ERTD108E	0.873274
TNMD	BC038268	0.87329
BC038268	TNMD	0.87329
KRT85	CYP3A11	0.873531
CYP3A11	KRT85	0.873531
KCTD16	GIP	0.873611
GIP	KCTD16	0.873611
4932434E15RIK	GSDMCL-PS	0.873716
4932434E15RIK-1	GSDMCL-PS	0.873716
GSDMCL-PS	4932434E15RIK	0.873716
GSDMCL-PS	4932434E15RIK-1	0.873716
TRH	GM5547	0.873861
GM5547	TRH	0.873861
DRD2	C78024	0.874075
C78024	DRD2	0.874075
LOC102642155	DRD2	0.874198
DRD2	LOC102642155	0.874198
2010106E10RIK	RLN1	0.874316
RLN1	2010106E10RIK	0.874316
1300017J02RIK	FOXJ1	0.874833
FOXJ1	1300017J02RIK	0.874833
SIT1	DRD2	0.874841
DRD2	SIT1	0.874841
GIPC3	EPPIN	0.874927
EPPIN	GIPC3	0.874927
FOXJ1	A630012P03RIK	0.875023
A630012P03RIK	FOXJ1	0.875023
1700007E05RIK	MCF2	0.875111
MCF2	1700007E05RIK	0.875111
RLN1	C79329	0.875148
C79329	RLN1	0.875148
KEL	HOXD1	0.875194
HOXD1	KEL	0.875194
4933402E13RIK	SPINKL	0.8754
SPINKL	4933402E13RIK	0.8754
1300017J02RIK	RLN1	0.875633
RLN1	1300017J02RIK	0.875633
4933435E02RIK	1300017J02RIK	0.875702
1300017J02RIK	4933435E02RIK	0.875702
CCL20	C87312	0.87572
C87312	CCL20	0.87572
9330118I20RIK	F9	0.876271
F9	9330118I20RIK	0.876271
PLXNA4OS1	PKHD1L1	0.876517
PKHD1L1	PLXNA4OS1	0.876517
KRT85	IGKV6-15	0.876539
IGKV6-15	KRT85	0.876539
1700007E05RIK	PTPN20	0.876578
PTPN20	1700007E05RIK	0.876578
POU2F3	CHST4	0.876883
CHST4	POU2F3	0.876883
KLK1B3	ATP6V0A4	0.87712
ATP6V0A4	KLK1B3	0.87712
TMC2	MEI1	0.877206
MEI1	TMC2	0.877206
KCTD16	CXCR2	0.877423
CXCR2	KCTD16	0.877423
4933438B17RIK	CHRM4	0.878586
CHRM4	4933438B17RIK	0.878586
1700123L14RIK	KEL	0.878668
KEL	1700123L14RIK	0.878668
GRM3	A930005N03RIK	0.878802
A930005N03RIK	GRM3	0.878802
GPR27	CXCR2	0.879381
CXCR2	GPR27	0.879381
KCTD16	F9	0.880102
F9	KCTD16	0.880102
KCTD16	HOXB13	0.880459
HOXB13	KCTD16	0.880459
4933421H06RIK	D17ERTD657E	0.880624
D17ERTD657E	4933421H06RIK	0.880624
B830004H01RIK	A830018L16RIK	0.881809
A830018L16RIK	B830004H01RIK	0.881809
GPR65	CDH26	0.88202
CDH26	GPR65	0.88202
1810006J02RIK	CDH18	0.882159
CDH18	1810006J02RIK	0.882159
KRT85	HTR6	0.882306
HTR6	KRT85	0.882306
4933435E02RIK	4921507P07RIK	0.882337
4921507P07RIK	4933435E02RIK	0.882337
F9	D5ERTD301E	0.882897
D5ERTD301E	F9	0.882897
BEX6	A930037O16RIK	0.883478
A930037O16RIK	BEX6	0.883478
4933438B17RIK	4933435E02RIK	0.883675
4933435E02RIK	4933438B17RIK	0.883675
PTPN20	MCF2	0.883741
MCF2	PTPN20	0.883741
KEL	HOXA11	0.884115
HOXA11	KEL	0.884115
4933421H06RIK	B830004H01RIK	0.884408
B830004H01RIK	4933421H06RIK	0.884408
9330118I20RIK	ATP6V0A4	0.88449
ATP6V0A4	9330118I20RIK	0.88449
4930588J15RIK	HOXA11	0.884545
HOXA11	4930588J15RIK	0.884545
KCTD16	CDH18	0.885193
CDH18	KCTD16	0.885193
ZAN	GKN2	0.885298
GKN2	ZAN	0.885298
GM9898	DBX1	0.885777
DBX1	GM9898	0.885777
2010106E10RIK	KRTAP21-1	0.886529
KRTAP21-1	2010106E10RIK	0.886529
4933435E02RIK	C78024	0.887458
C78024	4933435E02RIK	0.887458
SPINKL	GM10229	0.887556
GM10229	SPINKL	0.887556
1700102J08RIK	COLEC10	0.888335
COLEC10	1700102J08RIK	0.888335
KLK1B3	A630012P03RIK	0.888768
A630012P03RIK	KLK1B3	0.888768
ATP6V0A4	ABCC6	0.889227
ABCC6	ATP6V0A4	0.889227
2010106E10RIK	1700007E05RIK	0.889418
1700007E05RIK	2010106E10RIK	0.889418
D8ERTD268E	CD226	0.890135
CD226	D8ERTD268E	0.890135
WAP	C87490	0.890217
C87490	WAP	0.890217
LOC102642155	GM5463	0.890476
GM5463	LOC102642155	0.890476
HOXA11	D3ERTD108E	0.890661
D3ERTD108E	HOXA11	0.890661
IGKV4-72	HOXD1	0.890904
HOXD1	IGKV4-72	0.890904
LOC102642155	D3ERTD108E	0.891367
D3ERTD108E	LOC102642155	0.891367
9330118I20RIK	KLK1B3	0.891441
KLK1B3	9330118I20RIK	0.891441
1700007E05RIK	F9	0.891607
F9	1700007E05RIK	0.891607
GM10229	A830018L16RIK	0.891781
A830018L16RIK	GM10229	0.891781
2010106E10RIK	CXCR2	0.892071
CXCR2	2010106E10RIK	0.892071
4921507P07RIK	RLN1	0.892185
RLN1	4921507P07RIK	0.892185
NRL	F9	0.8924
F9	NRL	0.8924
PLXNA4OS1	FUT2	0.892529
FUT2	PLXNA4OS1	0.892529
CYP3A11	C77583	0.89268
C77583	CYP3A11	0.89268
1700007E05RIK	LOC102642155	0.89295
LOC102642155	1700007E05RIK	0.89295
IGKV6-15	BB187676	0.893115
BB187676	IGKV6-15	0.893115
PIFO	AU021880	0.893211
AU021880	PIFO	0.893211
2900006B11RIK	SIT1	0.893782
SIT1	2900006B11RIK	0.893782
4933438B17RIK	D3ERTD108E	0.894293
D3ERTD108E	4933438B17RIK	0.894293
NRL	BC028777	0.895481
BC028777	NRL	0.895481
HOXB13	B830004H01RIK	0.895634
B830004H01RIK	HOXB13	0.895634
D5ERTD301E	CHRM4	0.896021
CHRM4	D5ERTD301E	0.896021
4933438B17RIK	1700007E05RIK	0.89616
1700007E05RIK	4933438B17RIK	0.89616
VNN3	EFCAB10	0.89619
EFCAB10	VNN3	0.89619
PKHD1L1	FUT2	0.897063
FUT2	PKHD1L1	0.897063
4933435E02RIK	DBX1	0.897408
DBX1	4933435E02RIK	0.897408
TSGA13	CDH18	0.897645
CDH18	TSGA13	0.897645
KRTAP21-1	KCTD16	0.897803
KCTD16	KRTAP21-1	0.897803
MCF2	KRTAP21-1	0.898022
KRTAP21-1	MCF2	0.898022
2610528J11RIK	BLNK	0.898484
BLNK	2610528J11RIK	0.898484
LYPD8	IGKV4-72	0.898843
IGKV4-72	LYPD8	0.898843
4930425O10RIK	MESP1	0.899565
MESP1	4930425O10RIK	0.899565
1700061N14RIK	IGKV6-15	0.899582
IGKV6-15	1700061N14RIK	0.899582
KRT85	C77583	0.899987
C77583	KRT85	0.899987
TRH	C77681	0.901914
C77681	TRH	0.901914
4933435E02RIK	D3ERTD108E	0.902021
D3ERTD108E	4933435E02RIK	0.902021
4930425O10RIK	AMBP	0.902478
AMBP	4930425O10RIK	0.902478
4933435E02RIK	DRD2	0.90249
DRD2	4933435E02RIK	0.90249
4933435E02RIK	LOC102642155	0.902542
LOC102642155	4933435E02RIK	0.902542
4930544F09RIK	MEI1	0.903341
MEI1	4930544F09RIK	0.903341
LYPD8	DBX1	0.903616
DBX1	LYPD8	0.903616
1300017J02RIK	BB187676	0.903647
BB187676	1300017J02RIK	0.903647
TMC2	PODXL2	0.903748
PODXL2	TMC2	0.903748
4930426I24RIK	KRT73	0.903895
KRT73	4930426I24RIK	0.903895
9130231A04RIK	NLRP12	0.905306
NLRP12	9130231A04RIK	0.905306
2610528J11RIK	FUT2	0.905834
FUT2	2610528J11RIK	0.905834
1700007E05RIK	A530079E22RIK	0.908226
A530079E22RIK	1700007E05RIK	0.908226
4933435E02RIK	PSG-PS1	0.908405
PSG-PS1	4933435E02RIK	0.908405
1700063K16RIK	GPR34	0.908562
GPR34	1700063K16RIK	0.908562
TSGA13	KCTD16	0.908646
KCTD16	TSGA13	0.908646
SIT1	A630012P03RIK	0.908949
A630012P03RIK	SIT1	0.908949
4933427I22RIK	ATP6V0A4	0.909268
ATP6V0A4	4933427I22RIK	0.909268
DBX1	AMBP	0.910342
AMBP	DBX1	0.910342
LOC102642155	CHRM4	0.911009
CHRM4	LOC102642155	0.911009
LYPD8	B3GAT2	0.911965
B3GAT2	LYPD8	0.911965
AMBP	A630012P03RIK	0.912285
A630012P03RIK	AMBP	0.912285
PTPN20	HOXB13	0.913748
HOXB13	PTPN20	0.913748
1300017J02RIK	VMN1R14	0.914227
VMN1R14	1300017J02RIK	0.914227
4933435E02RIK	A630012P03RIK	0.914292
A630012P03RIK	4933435E02RIK	0.914292
HTR6	CHRM4	0.91517
CHRM4	HTR6	0.91517
1700061N14RIK	D3ERTD108E	0.91525
D3ERTD108E	1700061N14RIK	0.91525
4930563D23RIK	HOXD12	0.915635
HOXD12	4930563D23RIK	0.915635
OLFR70	C77681	0.916229
C77681	OLFR70	0.916229
1300017J02RIK	C77583	0.916396
C77583	1300017J02RIK	0.916396
2610035F20RIK	TRH	0.916942
TRH	2610035F20RIK	0.916942
CHRM4	C77681	0.917426
C77681	CHRM4	0.917426
METTL11B	GM9933	0.917848
GM9933	METTL11B	0.917848
1700061N14RIK	1300017J02RIK	0.917948
1300017J02RIK	1700061N14RIK	0.917948
OLFR70	CHRM4	0.91856
CHRM4	OLFR70	0.91856
LYPD8	ABCC6	0.919018
ABCC6	LYPD8	0.919018
TRH	HTR6	0.91978
HTR6	TRH	0.91978
ONECUT3	HOXD1	0.921578
HOXD1	ONECUT3	0.921578
4933427I22RIK	AMPD1	0.922861
AMPD1	4933427I22RIK	0.922861
BC028777	ABCC6	0.92418
ABCC6	BC028777	0.92418
FOXJ1	BC028777	0.924492
BC028777	FOXJ1	0.924492
9330118I20RIK	2010106E10RIK	0.926645
2010106E10RIK	9330118I20RIK	0.926645
RGS8	DRD2	0.929139
DRD2	RGS8	0.929139
4933438B17RIK	LOC102642155	0.930095
LOC102642155	4933438B17RIK	0.930095
LYPD8	GM9898	0.931283
GM9898	LYPD8	0.931283
PANCT2	A930005N03RIK	0.932105
A930005N03RIK	PANCT2	0.932105
5730433K22RIK	METTL11B	0.932357
METTL11B	5730433K22RIK	0.932357
4933435E02RIK	1700061N14RIK	0.933473
1700061N14RIK	4933435E02RIK	0.933473
DBX1	A630012P03RIK	0.934835
A630012P03RIK	DBX1	0.934835
2010106E10RIK	FOXI1	0.93507
FOXI1	2010106E10RIK	0.93507
4930425O10RIK	1700061N14RIK	0.936489
1700061N14RIK	4930425O10RIK	0.936489
4930425O10RIK	A630012P03RIK	0.938832
A630012P03RIK	4930425O10RIK	0.938832
TNMD	C81608	0.939972
C81608	TNMD	0.939972
HTR6	C77681	0.942666
C77681	HTR6	0.942666
9330118I20RIK	A530079E22RIK	0.942682
A530079E22RIK	9330118I20RIK	0.942682
1700061N14RIK	A630012P03RIK	0.945
A630012P03RIK	1700061N14RIK	0.945
NRL	ABCC6	0.946223
ABCC6	NRL	0.946223
4921518K17RIK	SIX2	0.946625
SIX2	4921518K17RIK	0.946625
4930425O10RIK	DBX1	0.954907
DBX1	4930425O10RIK	0.954907
1300017J02RIK	IGKV6-15	0.961199
IGKV6-15	1300017J02RIK	0.961199
9330118I20RIK	1700007E05RIK	0.962739
1700007E05RIK	9330118I20RIK	0.962739
1700061N14RIK	DBX1	0.964188
DBX1	1700061N14RIK	0.964188
PIFO	HTR6	0.964555
HTR6	PIFO	0.964555
IGKV6-15	C77583	0.966799
C77583	IGKV6-15	0.966799

## Sheet: geneset2-cor1-0.8
GPR27	KCNK15	-0.948825
KCNK15	GPR27	-0.948825
SLC34A1	KCNK15	-0.946136
KCNK15	SLC34A1	-0.946136
X4932434E15RIK	X2600006K01RIK	-0.927346
X2600006K01RIK	X4932434E15RIK	-0.927346
X2600006K01RIK	X4932434E15RIK.1	-0.927346
X4932434E15RIK.1	X2600006K01RIK	-0.927346
TRIM31	KCNK15	-0.925712
KCNK15	TRIM31	-0.925712
X2600006K01RIK	WFDC17	-0.918282
WFDC17	X2600006K01RIK	-0.918282
HTR3B	KCNK15	-0.904424
KCNK15	HTR3B	-0.904424
X2600006K01RIK	VWA3B	-0.902094
VWA3B	X2600006K01RIK	-0.902094
CDX4	KCNK15	-0.901786
KCNK15	CDX4	-0.901786
UBD	KCNK15	-0.898331
KCNK15	UBD	-0.898331
X2600006K01RIK	GSDMCL.PS	-0.893547
GSDMCL.PS	X2600006K01RIK	-0.893547
CYP2D34	X9930024M15RIK	-0.891647
X9930024M15RIK	CYP2D34	-0.891647
X1700040D17RIK	KCNK15	-0.887743
KCNK15	X1700040D17RIK	-0.887743
PRL3B1	KCNK15	-0.877738
KCNK15	PRL3B1	-0.877738
STAC	CLEC7A	-0.875095
CLEC7A	STAC	-0.875095
CLEC7A	A930037O16RIK	-0.858238
A930037O16RIK	CLEC7A	-0.858238
GM9933	KCNK15	-0.854448
KCNK15	GM9933	-0.854448
ABCG8	CLEC7A	-0.852405
CLEC7A	ABCG8	-0.852405
X2600006K01RIK	HTR4	-0.851516
HTR4	X2600006K01RIK	-0.851516
ADH6.PS1	KCNK15	-0.831514
KCNK15	ADH6.PS1	-0.831514
X4930442P07RIK	X9930024M15RIK	-0.819334
X9930024M15RIK	X4930442P07RIK	-0.819334
CLEC7A	ALDH3B2	-0.816419
ALDH3B2	CLEC7A	-0.816419
CLEC7A	A830021M18RIK	-0.811014
A830021M18RIK	CLEC7A	-0.811014
CYP2D34	KCNK15	-0.802877
KCNK15	CYP2D34	-0.802877
X4930545L23RIK	GM9933	0.80018
GM9933	X4930545L23RIK	0.80018
ABCG8	SMAD9	0.80034
SMAD9	ABCG8	0.80034
PRL3B1	PSG18	0.800417
PSG18	PRL3B1	0.800417
CCR6	X9330169B04RIK	0.80052
X9330169B04RIK	CCR6	0.80052
COL24A1	ACSBG2	0.800532
ACSBG2	COL24A1	0.800532
ACOT5	D330005C11RIK	0.800564
D330005C11RIK	ACOT5	0.800564
ACOT5	PPP1R17	0.801028
PPP1R17	ACOT5	0.801028
X4930470P17RIK	CLEC2L	0.801258
CLEC2L	X4930470P17RIK	0.801258
VMN1R14	CYP2D34	0.801379
CYP2D34	VMN1R14	0.801379
HMX2	X4930442P07RIK	0.802149
X4930442P07RIK	HMX2	0.802149
GM3716	VWA3B	0.80223
VWA3B	GM3716	0.80223
SMAD9	X1810053B23RIK	0.802315
X1810053B23RIK	SMAD9	0.802315
D19ERTD79E	GSDMCL.PS	0.802315
GSDMCL.PS	D19ERTD79E	0.802315
ALDH3B2	FAM47C	0.802486
FAM47C	ALDH3B2	0.802486
KEL	PRKCQ	0.802806
PRKCQ	KEL	0.802806
X4930505M18RIK	GM9933	0.803373
GM9933	X4930505M18RIK	0.803373
X4930545L23RIK	CYP2D34	0.803712
CYP2D34	X4930545L23RIK	0.803712
HTR3B	PSG18	0.803976
PSG18	HTR3B	0.803976
ADH6.PS1	X4930470P17RIK	0.804113
X4930470P17RIK	ADH6.PS1	0.804113
KRT73	GP6	0.8044
GP6	KRT73	0.8044
ALDH3B2	KCTD16	0.804523
KCTD16	ALDH3B2	0.804523
CCR6	X4930505M18RIK	0.804877
X4930505M18RIK	CCR6	0.804877
SLC7A10	ACSBG2	0.805403
ACSBG2	SLC7A10	0.805403
KEL	B3GNT6	0.805414
B3GNT6	KEL	0.805414
ADH6.PS1	KEL	0.805455
KEL	ADH6.PS1	0.805455
ANKRD55	ACSBG2	0.8055
ACSBG2	ANKRD55	0.8055
CLEC2L	B3GNT6	0.805501
B3GNT6	CLEC2L	0.805501
X4930545L23RIK	X4930455H04RIK	0.805521
X4930455H04RIK	X4930545L23RIK	0.805521
VMN1R14	UBD	0.805724
UBD	VMN1R14	0.805724
CC2D2B	X1700028I16RIK	0.805954
X1700028I16RIK	CC2D2B	0.805954
HTR3B	KCTD16	0.806444
KCTD16	HTR3B	0.806444
VWA3B	D19ERTD79E	0.806528
D19ERTD79E	VWA3B	0.806528
CYP2D34	GM9933	0.807201
GM9933	CYP2D34	0.807201
ADH6.PS1	A930037O16RIK	0.807333
A930037O16RIK	ADH6.PS1	0.807333
X4930442P07RIK	CYP2D34	0.807759
CYP2D34	X4930442P07RIK	0.807759
HTR3B	ANKRD55	0.807994
ANKRD55	HTR3B	0.807994
ZFP264	PRL3B1	0.808063
PRL3B1	ZFP264	0.808063
AZGP1	HTR3B	0.808475
HTR3B	AZGP1	0.808475
KCTD16	X4930544F09RIK	0.808914
X4930544F09RIK	KCTD16	0.808914
COL24A1	X4930455H04RIK	0.809066
X4930455H04RIK	COL24A1	0.809066
SMAD9	X4930505M18RIK	0.809223
X4930505M18RIK	SMAD9	0.809223
X1700123L14RIK	FAM47C	0.809239
FAM47C	X1700123L14RIK	0.809239
ALDH3B2	CYP2D34	0.809285
CYP2D34	ALDH3B2	0.809285
VMN1R14	GSDMCL.PS	0.809339
GSDMCL.PS	VMN1R14	0.809339
GFI1	B3GNT6	0.809358
B3GNT6	GFI1	0.809358
GM13648	ALDH3B2	0.809836
ALDH3B2	GM13648	0.809836
X3110039C02RIK	LOC102633357	0.81032
LOC102633357	X3110039C02RIK	0.81032
CCR6	NEUROD6	0.810413
NEUROD6	CCR6	0.810413
A830021M18RIK	KEL	0.810694
KEL	A830021M18RIK	0.810694
HMX2	X1810053B23RIK	0.8107
X1810053B23RIK	HMX2	0.8107
X4930505M18RIK	X1810053B23RIK	0.810783
X1810053B23RIK	X4930505M18RIK	0.810783
VMN1R14	X1810053B23RIK	0.810864
X1810053B23RIK	VMN1R14	0.810864
GM3716	UBD	0.811681
UBD	GM3716	0.811681
ADH6.PS1	CDX4	0.811918
CDX4	ADH6.PS1	0.811918
VMN1R14	A930037O16RIK	0.811935
A930037O16RIK	VMN1R14	0.811935
A830018L16RIK	X1700040D17RIK	0.812054
X1700040D17RIK	A830018L16RIK	0.812054
VWA3B	X1810053B23RIK	0.812257
X1810053B23RIK	VWA3B	0.812257
AZGP1	KCTD16	0.812268
KCTD16	AZGP1	0.812268
AU015247	PPP1R17	0.812724
PPP1R17	AU015247	0.812724
X1810053B23RIK	CLEC2L	0.812784
CLEC2L	X1810053B23RIK	0.812784
GM3716	X1810053B23RIK	0.813143
X1810053B23RIK	GM3716	0.813143
X1300017J02RIK	C87312	0.814241
C87312	X1300017J02RIK	0.814241
CDX4	X1810053B23RIK	0.814437
X1810053B23RIK	CDX4	0.814437
D19ERTD79E	CDX4	0.814535
CDX4	D19ERTD79E	0.814535
INSL5	B3GNT6	0.814842
B3GNT6	INSL5	0.814842
GM17753	ANKRD55	0.815363
ANKRD55	GM17753	0.815363
ABCG8	X1700040D17RIK	0.81548
X1700040D17RIK	ABCG8	0.81548
SLC30A8	CPLX4	0.815608
CPLX4	SLC30A8	0.815608
DUSP13	TRIM31	0.815616
TRIM31	DUSP13	0.815616
ABCG8	HTR4	0.815836
HTR4	ABCG8	0.815836
TMPRSS15	X4930545L23RIK	0.815942
X4930545L23RIK	TMPRSS15	0.815942
WFDC17	D19ERTD79E	0.817804
D19ERTD79E	WFDC17	0.817804
CEACAM12	HTR4	0.818033
HTR4	CEACAM12	0.818033
UBD	WAP	0.818345
WAP	UBD	0.818345
GPR27	TRIM31	0.818926
TRIM31	GPR27	0.818926
ALDH3B2	X4930544F09RIK	0.820047
X4930544F09RIK	ALDH3B2	0.820047
HTR4	A930037O16RIK	0.820129
A930037O16RIK	HTR4	0.820129
ZFP264	A930037O16RIK	0.820219
A930037O16RIK	ZFP264	0.820219
HTR3B	TRIM31	0.820434
TRIM31	HTR3B	0.820434
GM3716	SMAD9	0.820594
SMAD9	GM3716	0.820594
CEACAM12	GM3716	0.820926
GM3716	CEACAM12	0.820926
COL24A1	CLEC2L	0.821132
CLEC2L	COL24A1	0.821132
FAM71F1	GP6	0.821163
FAM71F1.1	GP6	0.821163
GP6	FAM71F1	0.821163
GP6	FAM71F1.1	0.821163
X4930545L23RIK	X1700040D17RIK	0.821205
X1700040D17RIK	X4930545L23RIK	0.821205
X4930511J24RIK	VMN1R14	0.821502
VMN1R14	X4930511J24RIK	0.821502
ABCG8	X1300017J02RIK	0.822363
X1300017J02RIK	ABCG8	0.822363
GFI1	PPP1R17	0.822625
PPP1R17	GFI1	0.822625
SMAD9	HTR3B	0.823077
HTR3B	SMAD9	0.823077
VMN1R14	WAP	0.823131
WAP	VMN1R14	0.823131
ANKRD55	X1700028I16RIK	0.82372
X1700028I16RIK	ANKRD55	0.82372
CD5L	X1810053B23RIK	0.824001
X1810053B23RIK	CD5L	0.824001
AZGP1	GM5547	0.824428
GM5547	AZGP1	0.824428
CCR6	GSDMCL.PS	0.82444
GSDMCL.PS	CCR6	0.82444
ITGBL1	X1700040D17RIK	0.824679
X1700040D17RIK	ITGBL1	0.824679
ABCG8	CD5L	0.824737
CD5L	ABCG8	0.824737
ITGBL1	PPP1R17	0.824898
PPP1R17	ITGBL1	0.824898
GJD4	X4930455H04RIK	0.825087
X4930455H04RIK	GJD4	0.825087
HMX2	X1700040D17RIK	0.82522
X1700040D17RIK	HMX2	0.82522
HMX2	ACSBG2	0.825248
ACSBG2	HMX2	0.825248
VWA3B	X1700040D17RIK	0.825442
X1700040D17RIK	VWA3B	0.825442
HTR3B	X4930455H04RIK	0.825542
X4930455H04RIK	HTR3B	0.825542
GM3716	GSDMCL.PS	0.825589
GSDMCL.PS	GM3716	0.825589
KCTD16	SLC30A8	0.826819
SLC30A8	KCTD16	0.826819
TMEM212	ALDH3B2	0.827738
ALDH3B2	TMEM212	0.827738
X1300017J02RIK	GPR27	0.827996
GPR27	X1300017J02RIK	0.827996
GFI1	SLC30A8	0.828298
SLC30A8	GFI1	0.828298
X4930442P07RIK	TMEM212	0.828388
TMEM212	X4930442P07RIK	0.828388
HTR3B	GM17244	0.82844
GM17244	HTR3B	0.82844
HTR4	GSDMCL.PS	0.828562
GSDMCL.PS	HTR4	0.828562
D730005E14RIK	AZGP1	0.828856
AZGP1	D730005E14RIK	0.828856
PSG18	GPR27	0.829319
GPR27	PSG18	0.829319
PET2	CLEC2L	0.829621
CLEC2L	PET2	0.829621
SMAD9	VMN1R14	0.829937
VMN1R14	SMAD9	0.829937
PCSK1	PPP1R17	0.82994
PPP1R17	PCSK1	0.82994
SPN.PS	GM17244	0.830815
GM17244	SPN.PS	0.830815
GJD4	CTRB1	0.831156
CTRB1	GJD4	0.831156
GM9933	INSL5	0.831172
INSL5	GM9933	0.831172
X4930442P07RIK	GPR27	0.831404
GPR27	X4930442P07RIK	0.831404
AZGP1	X1810053B23RIK	0.831898
X1810053B23RIK	AZGP1	0.831898
ACOT5	FAM19A1	0.832637
FAM19A1	ACOT5	0.832637
HTR3B	PRKCQ	0.83289
PRKCQ	HTR3B	0.83289
GPR27	KCTD16	0.832947
KCTD16	GPR27	0.832947
KCTD16	LOC102633357	0.833042
LOC102633357	KCTD16	0.833042
X4930545L23RIK	ADH6.PS1	0.833149
ADH6.PS1	X4930545L23RIK	0.833149
GFI1	CLEC2L	0.83315
CLEC2L	GFI1	0.83315
PRL3B1	X1700040D17RIK	0.833518
X1700040D17RIK	PRL3B1	0.833518
GM13648	X1810053B23RIK	0.834239
X1810053B23RIK	GM13648	0.834239
TMPRSS15	X2310046K23RIK	0.834271
X2310046K23RIK	TMPRSS15	0.834271
X4930511J24RIK	CYP2D34	0.834554
CYP2D34	X4930511J24RIK	0.834554
HMX2	PET2	0.834871
PET2	HMX2	0.834871
SLC7A10	C77631	0.834961
C77631	SLC7A10	0.834961
KCTD16	ANKRD55	0.835413
ANKRD55	KCTD16	0.835413
X4930505M18RIK	X1700040D17RIK	0.835621
X1700040D17RIK	X4930505M18RIK	0.835621
ALDH3B2	X4930455H04RIK	0.835733
X4930455H04RIK	ALDH3B2	0.835733
GJD4	CLEC2L	0.836168
CLEC2L	GJD4	0.836168
UBD	GM9933	0.837175
GM9933	UBD	0.837175
PCSK1	KCTD16	0.837257
KCTD16	PCSK1	0.837257
ADH6.PS1	SLC34A1	0.837631
SLC34A1	ADH6.PS1	0.837631
GM17753	X1810053B23RIK	0.837768
X1810053B23RIK	GM17753	0.837768
CEACAM12	GSDMCL.PS	0.838078
GSDMCL.PS	CEACAM12	0.838078
FAM47C	ANKRD55	0.838157
ANKRD55	FAM47C	0.838157
A830018L16RIK	AU015247	0.838171
AU015247	A830018L16RIK	0.838171
X4930455H04RIK	PPP1R17	0.838267
PPP1R17	X4930455H04RIK	0.838267
C77631	X1700028I16RIK	0.838328
X1700028I16RIK	C77631	0.838328
CD5L	X1700040D17RIK	0.838868
X1700040D17RIK	CD5L	0.838868
SMAD9	GM17753	0.839074
GM17753	SMAD9	0.839074
TMEM212	X4930455H04RIK	0.839421
X4930455H04RIK	TMEM212	0.839421
ADH6.PS1	X4930455H04RIK	0.839522
X4930455H04RIK	ADH6.PS1	0.839522
A830021M18RIK	X4930455H04RIK	0.83977
X4930455H04RIK	A830021M18RIK	0.83977
TMPRSS15	C87312	0.840057
C87312	TMPRSS15	0.840057
PCSK1	X4930505M18RIK	0.840102
X4930505M18RIK	PCSK1	0.840102
VMN1R14	X1700040D17RIK	0.840441
X1700040D17RIK	VMN1R14	0.840441
HMX2	PPP1R17	0.840566
PPP1R17	HMX2	0.840566
PCSK1	X1300017J02RIK	0.840917
X1300017J02RIK	PCSK1	0.840917
ALDH3B2	HTR3B	0.841244
HTR3B	ALDH3B2	0.841244
GFI1	GJD4	0.84161
GJD4	GFI1	0.84161
X1300017J02RIK	GM17753	0.841878
GM17753	X1300017J02RIK	0.841878
X4932434E15RIK	VMN1R14	0.842873
VMN1R14	X4932434E15RIK	0.842873
VMN1R14	X4932434E15RIK.1	0.842873
X4932434E15RIK.1	VMN1R14	0.842873
A830021M18RIK	X4930544F09RIK	0.843118
X4930544F09RIK	A830021M18RIK	0.843118
GM17753	X1700040D17RIK	0.843775
X1700040D17RIK	GM17753	0.843775
CDX4	TRIM31	0.844026
TRIM31	CDX4	0.844026
X4930545L23RIK	ANKRD55	0.844179
ANKRD55	X4930545L23RIK	0.844179
C78344	D15ERTD180E	0.844303
D15ERTD180E	C78344	0.844303
FAM47C	X1810053B23RIK	0.845518
X1810053B23RIK	FAM47C	0.845518
SLC7A10	GFI1	0.845594
GFI1	SLC7A10	0.845594
HMX2	SMAD9	0.846358
SMAD9	HMX2	0.846358
D19ERTD79E	WAP	0.846915
WAP	D19ERTD79E	0.846915
DUSP13	X2310046K23RIK	0.847039
X2310046K23RIK	DUSP13	0.847039
ADH6.PS1	X1810053B23RIK	0.847168
X1810053B23RIK	ADH6.PS1	0.847168
X2600006K01RIK	EPPIN	0.847475
EPPIN	X2600006K01RIK	0.847475
GPR27	ANKRD55	0.847689
ANKRD55	GPR27	0.847689
CC2D2B	CPLX4	0.847911
CPLX4	CC2D2B	0.847911
GM3716	X1700123L14RIK	0.847987
X1700123L14RIK	GM3716	0.847987
X4930544F09RIK	GM17244	0.848498
GM17244	X4930544F09RIK	0.848498
HMX2	X3110039C02RIK	0.849887
X3110039C02RIK	HMX2	0.849887
KEL	GM3716	0.850191
GM3716	KEL	0.850191
TMED11	X2610317O13RIK	0.850203
X2610317O13RIK	TMED11	0.850203
X4930442P07RIK	CC2D2B	0.850527
CC2D2B	X4930442P07RIK	0.850527
X3110039C02RIK	AU015247	0.850542
AU015247	X3110039C02RIK	0.850542
ZFP264	X1700040D17RIK	0.850647
X1700040D17RIK	ZFP264	0.850647
AZGP1	X1700040D17RIK	0.850681
X1700040D17RIK	AZGP1	0.850681
ITGBL1	X4930505M18RIK	0.850779
X4930505M18RIK	ITGBL1	0.850779
TMEM212	X1810053B23RIK	0.850863
X1810053B23RIK	TMEM212	0.850863
CD5L	A930037O16RIK	0.851
A930037O16RIK	CD5L	0.851
ZFP264	X9330169B04RIK	0.851416
X9330169B04RIK	ZFP264	0.851416
X4930545L23RIK	X1810053B23RIK	0.851592
X1810053B23RIK	X4930545L23RIK	0.851592
PET2	GM5547	0.852986
GM5547	PET2	0.852986
X4930511J24RIK	UBD	0.853215
UBD	X4930511J24RIK	0.853215
SLC7A10	PPP1R17	0.853712
PPP1R17	SLC7A10	0.853712
X4930505M18RIK	X2310046K23RIK	0.853734
X2310046K23RIK	X4930505M18RIK	0.853734
TMPRSS15	X1810053B23RIK	0.854708
X1810053B23RIK	TMPRSS15	0.854708
SMAD9	CYP2D34	0.854866
CYP2D34	SMAD9	0.854866
X1300017J02RIK	GM9933	0.855056
GM9933	X1300017J02RIK	0.855056
ALDH3B2	X1810053B23RIK	0.855081
X1810053B23RIK	ALDH3B2	0.855081
HMX2	SLC30A8	0.855097
SLC30A8	HMX2	0.855097
X4930545L23RIK	INSL5	0.855511
INSL5	X4930545L23RIK	0.855511
TMEM212	B3GNT6	0.855549
B3GNT6	TMEM212	0.855549
PET2	ACSBG2	0.855917
ACSBG2	PET2	0.855917
A830018L16RIK	VWA3B	0.856094
VWA3B	A830018L16RIK	0.856094
GM3716	VMN1R14	0.856349
VMN1R14	GM3716	0.856349
NHLH2	INSL5	0.856414
INSL5	NHLH2	0.856414
X4930505M18RIK	GSDMCL.PS	0.856673
GSDMCL.PS	X4930505M18RIK	0.856673
A830021M18RIK	COL24A1	0.856908
COL24A1	A830021M18RIK	0.856908
PCSK1	CYP2D34	0.857173
CYP2D34	PCSK1	0.857173
TMEM212	GFI1	0.857234
GFI1	TMEM212	0.857234
ANKRD55	SLC30A8	0.857762
SLC30A8	ANKRD55	0.857762
ITGBL1	VWA3B	0.857994
VWA3B	ITGBL1	0.857994
DUSP13	A930037O16RIK	0.858474
A930037O16RIK	DUSP13	0.858474
X4930455H04RIK	GM9933	0.858661
GM9933	X4930455H04RIK	0.858661
ITGBL1	A830018L16RIK	0.858787
A830018L16RIK	ITGBL1	0.858787
X1300017J02RIK	GM3716	0.859353
GM3716	X1300017J02RIK	0.859353
X1300017J02RIK	X2310046K23RIK	0.859566
X2310046K23RIK	X1300017J02RIK	0.859566
PCSK1	LOC102633357	0.859772
LOC102633357	PCSK1	0.859772
PRKCQ	FAM19A1	0.86004
FAM19A1	PRKCQ	0.86004
CEACAM12	VWA3B	0.860388
VWA3B	CEACAM12	0.860388
TMEM212	FAM47C	0.860859
FAM47C	TMEM212	0.860859
A830018L16RIK	GSDMCL.PS	0.861228
GSDMCL.PS	A830018L16RIK	0.861228
X1300017J02RIK	A930037O16RIK	0.86153
A930037O16RIK	X1300017J02RIK	0.86153
ALDH3B2	ACSBG2	0.861628
ACSBG2	ALDH3B2	0.861628
ITGBL1	LOC102633357	0.861839
LOC102633357	ITGBL1	0.861839
UBD	X1700040D17RIK	0.862129
X1700040D17RIK	UBD	0.862129
KRT73	C77631	0.862133
C77631	KRT73	0.862133
X4930455H04RIK	X1700040D17RIK	0.863423
X1700040D17RIK	X4930455H04RIK	0.863423
TMEM212	KCTD16	0.863523
KCTD16	TMEM212	0.863523
AZGP1	ANKRD55	0.863806
ANKRD55	AZGP1	0.863806
GFI1	X4930455H04RIK	0.863809
X4930455H04RIK	GFI1	0.863809
X1300017J02RIK	D19ERTD79E	0.864146
D19ERTD79E	X1300017J02RIK	0.864146
AU015247	X1700040D17RIK	0.864251
X1700040D17RIK	AU015247	0.864251
ABCG8	GM3716	0.865153
GM3716	ABCG8	0.865153
ADH6.PS1	GM3716	0.865352
GM3716	ADH6.PS1	0.865352
TMPRSS15	X1700040D17RIK	0.865397
X1700040D17RIK	TMPRSS15	0.865397
VMN1R14	D19ERTD79E	0.865483
D19ERTD79E	VMN1R14	0.865483
SLC7A10	X9430041J12RIK	0.865515
X9430041J12RIK	SLC7A10	0.865515
FAM71F1	ACSBG2	0.865652
FAM71F1.1	ACSBG2	0.865652
ACSBG2	FAM71F1	0.865652
ACSBG2	FAM71F1.1	0.865652
HTR4	VWA3B	0.866045
VWA3B	HTR4	0.866045
ZFP264	KEL	0.866519
KEL	ZFP264	0.866519
CEACAM12	X9430041J12RIK	0.866817
X9430041J12RIK	CEACAM12	0.866817
X1300017J02RIK	GSDMCL.PS	0.867058
GSDMCL.PS	X1300017J02RIK	0.867058
TMEM212	ANKRD55	0.867298
ANKRD55	TMEM212	0.867298
LOC102633357	GM5547	0.86738
GM5547	LOC102633357	0.86738
X4930455H04RIK	ACSBG2	0.867446
ACSBG2	X4930455H04RIK	0.867446
GJD4	ACSBG2	0.867724
ACSBG2	GJD4	0.867724
SLC7A10	KRT73	0.867778
KRT73	SLC7A10	0.867778
KCTD16	X1810053B23RIK	0.868147
X1810053B23RIK	KCTD16	0.868147
X1810053B23RIK	INSL5	0.86855
INSL5	X1810053B23RIK	0.86855
GM17753	GM9933	0.868638
GM9933	GM17753	0.868638
SMAD9	A930037O16RIK	0.869008
A930037O16RIK	SMAD9	0.869008
TMEM212	CLEC2L	0.869337
CLEC2L	TMEM212	0.869337
AU015247	VWA3B	0.869454
VWA3B	AU015247	0.869454
GM17753	CYP2D34	0.870348
CYP2D34	GM17753	0.870348
X9430041J12RIK	PRL7C1	0.870774
PRL7C1	X9430041J12RIK	0.870774
X1300017J02RIK	HTR4	0.870917
HTR4	X1300017J02RIK	0.870917
HTR3B	GPR27	0.87094
GPR27	HTR3B	0.87094
MRGPRB1	LCE3F	0.871167
LCE3F	MRGPRB1	0.871167
ALDH3B2	AZGP1	0.872086
AZGP1	ALDH3B2	0.872086
BMX	HTR4	0.872567
HTR4	BMX	0.872567
PRKCQ	X4930455H04RIK	0.874238
X4930455H04RIK	PRKCQ	0.874238
X1700011H14RIK	PRL7C1	0.87498
PRL7C1	X1700011H14RIK	0.87498
KEL	GJD4	0.875076
GJD4	KEL	0.875076
HTR4	AU015247	0.875328
AU015247	HTR4	0.875328
TMPRSS15	X4930505M18RIK	0.875822
X4930505M18RIK	TMPRSS15	0.875822
KEL	X4930455H04RIK	0.876276
X4930455H04RIK	KEL	0.876276
A830018L16RIK	X4930505M18RIK	0.877468
X4930505M18RIK	A830018L16RIK	0.877468
CCR6	PSG18	0.878099
PSG18	CCR6	0.878099
GM9933	FAM19A1	0.878323
FAM19A1	GM9933	0.878323
ABCG8	ALDH3B2	0.879136
ALDH3B2	ABCG8	0.879136
TMPRSS15	GM17753	0.879338
GM17753	TMPRSS15	0.879338
LOC102633357	PPP1R17	0.879395
PPP1R17	LOC102633357	0.879395
TMEM212	GM17753	0.879818
GM17753	TMEM212	0.879818
TMPRSS15	X1300017J02RIK	0.880897
X1300017J02RIK	TMPRSS15	0.880897
ADH6.PS1	PRL3B1	0.881533
PRL3B1	ADH6.PS1	0.881533
PRL3B1	CDX4	0.881641
CDX4	PRL3B1	0.881641
HTR3B	SLC34A1	0.881846
SLC34A1	HTR3B	0.881846
AU015247	KCTD16	0.882472
KCTD16	AU015247	0.882472
X1300017J02RIK	X1810053B23RIK	0.882871
X1810053B23RIK	X1300017J02RIK	0.882871
GM13648	ANKRD55	0.883304
ANKRD55	GM13648	0.883304
VMN1R14	X2310046K23RIK	0.883364
X2310046K23RIK	VMN1R14	0.883364
CEACAM12	X4930511J24RIK	0.883423
X4930511J24RIK	CEACAM12	0.883423
ITGBL1	CYP2D34	0.883431
CYP2D34	ITGBL1	0.883431
KEL	ACSBG2	0.883561
ACSBG2	KEL	0.883561
ANKRD55	CPLX4	0.883595
CPLX4	ANKRD55	0.883595
UBD	FAM19A1	0.88537
FAM19A1	UBD	0.88537
AU015247	SMAD9	0.885553
SMAD9	AU015247	0.885553
ITGBL1	X4930511J24RIK	0.885738
X4930511J24RIK	ITGBL1	0.885738
ADH6.PS1	CD5L	0.885901
CD5L	ADH6.PS1	0.885901
KCTD16	X1700040D17RIK	0.886029
X1700040D17RIK	KCTD16	0.886029
PCSK1	X4930511J24RIK	0.886256
X4930511J24RIK	PCSK1	0.886256
PRL7C1	KHDRBS2	0.886825
KHDRBS2	PRL7C1	0.886825
CPLX4	X1700028I16RIK	0.887135
X1700028I16RIK	CPLX4	0.887135
A930037O16RIK	X1700040D17RIK	0.88786
X1700040D17RIK	A930037O16RIK	0.88786
PRKCQ	LCE3F	0.888387
LCE3F	PRKCQ	0.888387
X1300017J02RIK	A830018L16RIK	0.888563
A830018L16RIK	X1300017J02RIK	0.888563
X1810053B23RIK	ANKRD55	0.889456
ANKRD55	X1810053B23RIK	0.889456
SLC7A10	X4930511J24RIK	0.889978
X4930511J24RIK	SLC7A10	0.889978
X1300017J02RIK	X4930511J24RIK	0.891352
X4930511J24RIK	X1300017J02RIK	0.891352
AU015247	A930037O16RIK	0.891834
A930037O16RIK	AU015247	0.891834
X1700011H14RIK	X9430041J12RIK	0.891976
X9430041J12RIK	X1700011H14RIK	0.891976
ADH6.PS1	AZGP1	0.892181
AZGP1	ADH6.PS1	0.892181
CDX4	GM9933	0.89238
GM9933	CDX4	0.89238
X4930544F09RIK	X4930455H04RIK	0.893737
X4930455H04RIK	X4930544F09RIK	0.893737
X9430041J12RIK	X2310046K23RIK	0.894122
X2310046K23RIK	X9430041J12RIK	0.894122
AZGP1	PET2	0.894191
PET2	AZGP1	0.894191
GM17753	GFI1	0.894385
GFI1	GM17753	0.894385
SLC7A10	FAM71F1	0.894904
SLC7A10	FAM71F1.1	0.894904
FAM71F1	SLC7A10	0.894904
FAM71F1.1	SLC7A10	0.894904
CEACAM12	AU015247	0.895448
AU015247	CEACAM12	0.895448
CLEC2L	ACSBG2	0.895509
ACSBG2	CLEC2L	0.895509
X4930505M18RIK	CYP2D34	0.895533
CYP2D34	X4930505M18RIK	0.895533
X1700040D17RIK	GM9933	0.897234
GM9933	X1700040D17RIK	0.897234
ADH6.PS1	PRKCQ	0.897345
PRKCQ	ADH6.PS1	0.897345
X4930545L23RIK	X4930470P17RIK	0.89755
X4930470P17RIK	X4930545L23RIK	0.89755
FAM71F1	KRT73	0.897882
KRT73	FAM71F1	0.897882
KRT73	FAM71F1.1	0.897882
FAM71F1.1	KRT73	0.897882
X4930511J24RIK	X4930505M18RIK	0.898192
X4930505M18RIK	X4930511J24RIK	0.898192
ITGBL1	KCTD16	0.898684
KCTD16	ITGBL1	0.898684
ABCG8	BMX	0.899648
BMX	ABCG8	0.899648
FAM71F1	C77631	0.899661
FAM71F1.1	C77631	0.899661
C77631	FAM71F1	0.899661
C77631	FAM71F1.1	0.899661
X1700123L14RIK	ACSBG2	0.800739
ACSBG2	X1700123L14RIK	0.800739
PRL3B1	HTR3B	0.801482
HTR3B	PRL3B1	0.801482
X4930511J24RIK	PPP1R17	0.801857
PPP1R17	X4930511J24RIK	0.801857
ZFP264	ADH6.PS1	0.802221
ADH6.PS1	ZFP264	0.802221
A830018L16RIK	GPR27	0.802424
GPR27	A830018L16RIK	0.802424
COL24A1	B3GNT6	0.803763
B3GNT6	COL24A1	0.803763
CEACAM12	X1300017J02RIK	0.804441
X1300017J02RIK	CEACAM12	0.804441
X1300017J02RIK	ITGBL1	0.804686
ITGBL1	X1300017J02RIK	0.804686
TMEM212	A830021M18RIK	0.805065
A830021M18RIK	TMEM212	0.805065
CD5L	ALDH3B2	0.805252
ALDH3B2	CD5L	0.805252
COL24A1	CTRB1	0.805481
CTRB1	COL24A1	0.805481
BMX	D19ERTD79E	0.805948
D19ERTD79E	BMX	0.805948
ANKRD55	CC2D2B	0.807819
CC2D2B	ANKRD55	0.807819
X4930455H04RIK	B3GNT6	0.808151
B3GNT6	X4930455H04RIK	0.808151
CDX4	X1700040D17RIK	0.809654
X1700040D17RIK	CDX4	0.809654
CDX4	HTR3B	0.809663
HTR3B	CDX4	0.809663
VMN1R14	X9430041J12RIK	0.809813
X9430041J12RIK	VMN1R14	0.809813
CD5L	SMAD9	0.81042
SMAD9	CD5L	0.81042
GPR27	CYP2D34	0.810723
CYP2D34	GPR27	0.810723
X4930470P17RIK	GM9933	0.811095
GM9933	X4930470P17RIK	0.811095
GM3716	X1700040D17RIK	0.811232
X1700040D17RIK	GM3716	0.811232
COL24A1	GJD4	0.812096
GJD4	COL24A1	0.812096
ZFP264	LCE3F	0.812446
LCE3F	ZFP264	0.812446
HMX2	LOC102633357	0.812524
LOC102633357	HMX2	0.812524
GM17753	X4930455H04RIK	0.813005
X4930455H04RIK	GM17753	0.813005
X4930505M18RIK	GM17753	0.813214
GM17753	X4930505M18RIK	0.813214
GM17244	GM5547	0.81328
GM5547	GM17244	0.81328
CLEC2L	CTRB1	0.8135
CTRB1	CLEC2L	0.8135
CYP2D34	X1700040D17RIK	0.814173
X1700040D17RIK	CYP2D34	0.814173
ITGBL1	VMN1R14	0.814464
VMN1R14	ITGBL1	0.814464
GFI1	ACSBG2	0.814833
ACSBG2	GFI1	0.814833
CDX4	PSG18	0.815724
PSG18	CDX4	0.815724
X4930511J24RIK	AU015247	0.815926
AU015247	X4930511J24RIK	0.815926
CEACAM12	VMN1R14	0.816591
VMN1R14	CEACAM12	0.816591
CYP2D34	KCTD16	0.817544
KCTD16	CYP2D34	0.817544
TMPRSS15	ZFP264	0.817582
ZFP264	TMPRSS15	0.817582
X1300017J02RIK	SMAD9	0.817856
SMAD9	X1300017J02RIK	0.817856
X4931431B13RIK	FAM47C	0.817917
FAM47C	X4931431B13RIK	0.817917
SMAD9	ALDH3B2	0.819295
ALDH3B2	SMAD9	0.819295
AZGP1	FAM47C	0.819766
FAM47C	AZGP1	0.819766
TMEM212	ACSBG2	0.820341
ACSBG2	TMEM212	0.820341
KEL	ALDH3B2	0.821356
ALDH3B2	KEL	0.821356
PCSK1	X9430041J12RIK	0.82186
X9430041J12RIK	PCSK1	0.82186
GPR27	GM9933	0.822244
GM9933	GPR27	0.822244
CYP2D34	ANKRD55	0.823477
ANKRD55	CYP2D34	0.823477
FAM47C	GM5547	0.824122
GM5547	FAM47C	0.824122
GPR27	X1810053B23RIK	0.825129
X1810053B23RIK	GPR27	0.825129
X1300017J02RIK	X9430041J12RIK	0.825705
X9430041J12RIK	X1300017J02RIK	0.825705
HTR4	VMN1R14	0.826596
VMN1R14	HTR4	0.826596
TMPRSS15	GM3716	0.830243
GM3716	TMPRSS15	0.830243
FAM47C	SLC30A8	0.830467
SLC30A8	FAM47C	0.830467
GM13648	X1700123L14RIK	0.831606
X1700123L14RIK	GM13648	0.831606
TMPRSS15	X9330169B04RIK	0.831777
X9330169B04RIK	TMPRSS15	0.831777
FAM47C	ACSBG2	0.832531
ACSBG2	FAM47C	0.832531
ITGBL1	X9430041J12RIK	0.834027
X9430041J12RIK	ITGBL1	0.834027
ZFP264	ALDH3B2	0.83444
ALDH3B2	ZFP264	0.83444
AU015247	X4930505M18RIK	0.834744
X4930505M18RIK	AU015247	0.834744
GM17244	LOC102633357	0.836759
LOC102633357	GM17244	0.836759
CEACAM12	X4930505M18RIK	0.837771
X4930505M18RIK	CEACAM12	0.837771
AU015247	CYP2D34	0.839222
CYP2D34	AU015247	0.839222
COL24A1	EPPIN	0.84079
EPPIN	COL24A1	0.84079
TMEM212	SLC30A8	0.841419
SLC30A8	TMEM212	0.841419
PET2	FAM47C	0.842162
FAM47C	PET2	0.842162
CYP2D34	X1810053B23RIK	0.842207
X1810053B23RIK	CYP2D34	0.842207
HMX2	KCTD16	0.843285
KCTD16	HMX2	0.843285
ACSBG2	SLC30A8	0.846481
SLC30A8	ACSBG2	0.846481
PRL3B1	TRIM31	0.847047
TRIM31	PRL3B1	0.847047
PCSK1	AU015247	0.847293
AU015247	PCSK1	0.847293
HMX2	TMEM212	0.848009
TMEM212	HMX2	0.848009
ALDH3B2	X1700123L14RIK	0.848127
X1700123L14RIK	ALDH3B2	0.848127
VMN1R14	X4930505M18RIK	0.849375
X4930505M18RIK	VMN1R14	0.849375
KEL	COL24A1	0.849549
COL24A1	KEL	0.849549
GPR27	X1700040D17RIK	0.849713
X1700040D17RIK	GPR27	0.849713
X1300017J02RIK	CYP2D34	0.851594
CYP2D34	X1300017J02RIK	0.851594
HTR3B	X1700040D17RIK	0.852463
X1700040D17RIK	HTR3B	0.852463
HTR4	D19ERTD79E	0.852909
D19ERTD79E	HTR4	0.852909
X4930511J24RIK	X9430041J12RIK	0.853601
X9430041J12RIK	X4930511J24RIK	0.853601
CLEC2L	INSL5	0.853659
INSL5	CLEC2L	0.853659
X4930545L23RIK	GM17753	0.855008
GM17753	X4930545L23RIK	0.855008
X4930455H04RIK	FAM19A1	0.855683
FAM19A1	X4930455H04RIK	0.855683
SMAD9	X1700040D17RIK	0.856353
X1700040D17RIK	SMAD9	0.856353
AU015247	X9430041J12RIK	0.856486
X9430041J12RIK	AU015247	0.856486
X1300017J02RIK	X1700040D17RIK	0.858147
X1700040D17RIK	X1300017J02RIK	0.858147
VWA3B	GSDMCL.PS	0.858152
GSDMCL.PS	VWA3B	0.858152
GM3716	A930037O16RIK	0.858365
A930037O16RIK	GM3716	0.858365
VWA3B	X4930505M18RIK	0.859004
X4930505M18RIK	VWA3B	0.859004
A830021M18RIK	B3GNT6	0.862289
B3GNT6	A830021M18RIK	0.862289
X1300017J02RIK	VWA3B	0.863188
VWA3B	X1300017J02RIK	0.863188
X1810053B23RIK	X1700040D17RIK	0.864804
X1700040D17RIK	X1810053B23RIK	0.864804
X4930470P17RIK	INSL5	0.865813
INSL5	X4930470P17RIK	0.865813
ALDH3B2	X1700040D17RIK	0.866196
X1700040D17RIK	ALDH3B2	0.866196
X4930442P07RIK	KCTD16	0.867871
KCTD16	X4930442P07RIK	0.867871
AU015247	VMN1R14	0.872114
VMN1R14	AU015247	0.872114
X4932434E15RIK	GSDMCL.PS	0.873716
X4932434E15RIK.1	GSDMCL.PS	0.873716
GSDMCL.PS	X4932434E15RIK	0.873716
GSDMCL.PS	X4932434E15RIK.1	0.873716
ADH6.PS1	SMAD9	0.875639
SMAD9	ADH6.PS1	0.875639
KEL	X1700123L14RIK	0.878668
X1700123L14RIK	KEL	0.878668
X9430041J12RIK	X4930505M18RIK	0.880776
X4930505M18RIK	X9430041J12RIK	0.880776
ABCG8	A930037O16RIK	0.883143
A930037O16RIK	ABCG8	0.883143
A930037O16RIK	ALDH3B2	0.88326
ALDH3B2	A930037O16RIK	0.88326
X4932434E15RIK	VWA3B	0.886734
VWA3B	X4932434E15RIK	0.886734
VWA3B	X4932434E15RIK.1	0.886734
X4932434E15RIK.1	VWA3B	0.886734
GM3716	ALDH3B2	0.886997
ALDH3B2	GM3716	0.886997
ADH6.PS1	ALDH3B2	0.887609
ALDH3B2	ADH6.PS1	0.887609
ADH6.PS1	HTR3B	0.891066
HTR3B	ADH6.PS1	0.891066
ZFP264	GM3716	0.893161
GM3716	ZFP264	0.893161
ADH6.PS1	X1700040D17RIK	0.901925
X1700040D17RIK	ADH6.PS1	0.901925
VMN1R14	VWA3B	0.903646
VWA3B	VMN1R14	0.903646
ITGBL1	AU015247	0.90367
AU015247	ITGBL1	0.90367
PCSK1	ITGBL1	0.903981
ITGBL1	PCSK1	0.903981
EPPIN	CTRB1	0.90489
CTRB1	EPPIN	0.90489
CDX4	GPR27	0.905573
GPR27	CDX4	0.905573
X1300017J02RIK	AU015247	0.906382
AU015247	X1300017J02RIK	0.906382
X1300017J02RIK	VMN1R14	0.914227
VMN1R14	X1300017J02RIK	0.914227
X1300017J02RIK	X4930505M18RIK	0.945901
X4930505M18RIK	X1300017J02RIK	0.945901
