# Supplementary material for: Transcriptome profiling of anti-müllerian hormone treated preantral/small antral mouse ovary follicles
Source: Oncotarget. 2018 Jul 13;9(54):30253–67. doi: 10.18632/oncotarget.25572 (PMC6084392; doi:10.18632/oncotarget.25572)
Supplement: Supplementary file 6 [file oncotarget-09-30253-s006.xls]

## Sheet: geneset1-TF-miRNA-net
OCT_1	NRL
OCT_1	SFRP2
OCT_1	APOBEC4
OCT_1	SUCNR1
OCT_1	LMO3
OCT_1	POU2F3
OCT_1	BLNK
OCT	NRL
OCT	SFRP2
OCT	APOBEC4
OCT	SUCNR1
OCT	LMO3
OCT	POU2F3
OCT	BLNK
CHX10	RGS8
CHX10	TGM6
CHX10	KRT73
CHX10	FAM71F1
CHX10	POPDC3
CHX10	HOXA11
CHX10	NRL
CHX10	GPR65
CHX10	STAC
CHX10	LMO3
TATA	AMPD1
TATA	CLCN1
TATA	KRT73
TATA	ABCC6
TATA	GKN2
TATA	TNMD
TATA	HOXA11
TATA	KRTAP21-1
TATA	STAC
TATA	LECT2
TATA	ENTHD1
FOXO4	GRM3
FOXO4	HTR3B
FOXO4	HOXB13
FOXO4	HOXD1
FOXO4	KRT85
FOXO4	POPDC3
FOXO4	TSGA13
FOXO4	TNMD
FOXO4	MCF2
FOXO4	HOXA11
FOXO4	CLEC7A
FOXO4	APOBEC4
FOXO4	SPATA4
FOXO4	LMO3
NF1	SIX2
NF1	HTR3B
NF1	SFRP2
NF1	STAC
NF1	LMO3
NF1	MESP1
NF1	GIP
MIR-30	GRM3
MIR-30	SLC7A10
MIR-30	STAC
MIR-30	HOXA11
MIR-218	SFRP2
MIR-218	KCTD16
MIR-218	LMO3
LET-7	SFRP2
LET-7	KCTD16
LET-7	LMO3
MIR-98	HOXD1
MIR-98	B3GNT6
MIR-98	COL24A1
MIR-181	SIX2
MIR-181	LMO3
MIR-181	HOXA11

## Sheet: geneset2-TF-miRNA-net
TAL1ALPHAE47	GFI1
TAL1ALPHAE47	NHLH2
TAL1ALPHAE47	NEUROD6
TAL1ALPHAE47	ITGBL1
TAL1ALPHAE47	FAM19A1
TAL1BETAITF2	GFI1
TAL1BETAITF2	NHLH2
TAL1BETAITF2	NEUROD6
TAL1BETAITF2	ITGBL1
TAL1BETAITF2	FAM19A1
TATA	KRT73
TATA	NEUROD6
TATA	INSL5
TATA	STAC
TATA	SMAD9
TATA	SLC34A1
TATA	FAM19A1
FREAC2	PCSK1
FREAC2	NEUROD6
FREAC2	SMAD9
FREAC2	SLC30A8
FREAC2	TMPRSS15
FREAC2	FAM19A1
CHX10	KRT73
CHX10	ITGBL1
CHX10	STAC
CHX10	FAM71F1
CHX10	FAM19A1
MYOD	PPP1R17
MYOD	GFI1
MYOD	NHLH2
MYOD	NEUROD6
MYOD	FAM71F1
MIR-511	ABCG8
MIR-511	NHLH2
MIR-511	KHDRBS2
MIR-511	NEUROD6
MIR-30	NHLH2
MIR-30	SLC7A10
MIR-30	NEUROD6
MIR-30	STAC
LET-7	B3GNT6
LET-7	COL24A1
LET-7	HTR4
MIR-15	BMX
MIR-15	COL24A1
MIR-15	HTR4
